# Supplementary material for: Continuous spatio-temporal synthesis of electromagnetic fields by projected space-time Fourier transform
Source: Commun Eng. 2025 Jun 17;4:110. doi: 10.1038/s44172-025-00448-9 (PMC12174354; doi:10.1038/s44172-025-00448-9)
Supplement: Supplementary file 6 — Supplementary Data 1 [file 44172_2025_448_MOESM6_ESM.csv]

t(ns)	S1	S2
0	0	3.73E-06
0.05	0	3.76E-06
0.1	0	2.81E-06
0.15	0	8.46E-07
0.2	0	-1.89E-06
0.25	0	-4.88E-06
0.3	0	-7.42E-06
0.35	0	-8.70E-06
0.4	0	-8.03E-06
0.45	0	-5.08E-06
0.5	0	-2.32E-21
0.55	0	6.44E-06
0.6	0	1.29E-05
0.65	0	1.77E-05
0.7	0	1.92E-05
0.75	0	1.60E-05
0.8	0	7.86E-06
0.85	0	-4.46E-06
0.9	0	-1.88E-05
0.95	-0.89100652	-3.19E-05
1	-1	-4.01E-05
1.05	-0.89100652	-3.99E-05
1.1	-0.58778525	-2.95E-05
1.15	-0.15643447	-8.76E-06
1.2	0.30901699	1.93E-05
1.25	0.70710678	4.93E-05
1.3	0.95105652	7.40E-05
1.35	0.98768834	8.57E-05
1.4	0.80901699	7.81E-05
1.45	0.4539905	4.88E-05
1.5	2.33E-15	2.78E-19
1.55	-0.4539905	-6.04E-05
1.6	-0.80901699	-0.000119531
1.65	-0.98768834	-0.000162035
1.7	-0.95105652	-0.000173136
1.75	-0.70710678	-0.000142754
1.8	-0.30901699	-6.91E-05
1.85	0.15643447	3.88E-05
1.9	0.58778525	0.000161236
1.95	0.89100652	0.000270371
2	1	0.000335463
2.05	0.89100652	0.000330232
2.1	0.58778525	0.000240535
2.15	0.15643447	7.06E-05
2.2	-0.30901699	-0.000153877
2.25	-0.70710678	-0.000388046
2.3	-0.95105652	-0.000574833
2.35	-0.98768834	-0.000657083
2.4	-0.80901699	-0.000592041
2.45	-0.4539905	-0.000365227
2.5	-2.69E-15	-2.38E-18
2.55	0.4539905	0.000440548
2.6	0.80901699	0.000861414
2.65	0.98768834	0.001153216
2.7	0.95105652	0.001216921
2.75	0.70710678	0.000990911
2.8	0.30901699	0.000473974
2.85	-0.15643447	-0.000262455
2.9	-0.58778525	-0.001078005
2.95	-0.89100652	-0.001785216
3	-1	-0.002187491
3.05	-0.89100652	-0.002126632
3.1	-0.58778525	-0.001529761
3.15	-0.15643447	-0.00044367
3.2	0.30901699	0.000954466
3.25	0.70710678	0.002377071
3.3	0.95105652	0.003477534
3.35	0.98768834	0.003925739
3.4	0.80901699	0.003493206
3.45	0.4539905	0.002128173
3.5	-4.90E-16	-2.49E-18
3.55	-0.4539905	-0.002503685
3.6	-0.80901699	-0.004834704
3.65	-0.98768834	-0.006392048
3.7	-0.95105652	-0.006661359
3.75	-0.70710678	-0.005356813
3.8	-0.30901699	-0.002530448
3.85	0.15643447	0.001383788
3.9	0.58778525	0.005613148
3.95	0.89100652	0.009180111
4	1	0.011108997
4.05	0.89100652	0.010665767
4.1	0.58778525	0.007576957
4.15	0.15643447	0.002170212
4.2	-0.30901699	-0.004610777
4.25	-0.70710678	-0.011340373
4.3	-0.95105652	-0.016384299
4.35	-0.98768834	-0.018266243
4.4	-0.80901699	-0.016051783
4.45	-0.4539905	-0.00965778
4.5	-3.43E-15	-7.82E-17
4.55	0.4539905	0.011081353
4.6	0.80901699	0.021132664
4.65	0.98768834	0.027592795
4.7	0.95105652	0.028398135
4.75	0.70710678	0.022553025
4.8	0.30901699	0.010521242
4.85	-0.15643447	-0.005682122
4.9	-0.58778525	-0.022762437
4.95	-0.89100652	-0.036764741
5	-1	-0.043936934
5.05	-0.89100652	-0.041659909
5.1	-0.58778525	-0.029227547
5.15	-0.15643447	-0.008267438
5.2	0.30901699	0.017346596
5.25	0.70710678	0.042134597
5.3	0.95105652	0.060118853
5.35	0.98768834	0.066191675
5.4	0.80901699	0.057444538
5.45	0.4539905	0.03413297
5.5	2.44E-16	1.94E-17
5.55	-0.4539905	-0.038197259
5.6	-0.80901699	-0.0719391
5.65	-0.98768834	-0.092763635
5.7	-0.95105652	-0.09428513
5.75	-0.70710678	-0.073948521
5.8	-0.30901699	-0.034069286
5.85	0.15643447	0.018170959
5.9	0.58778525	0.071888166
5.95	0.89100652	0.1146678
6	0	0.13533528
6.05	0	0.12672752
6.1	0	0.087804404
6.15	0	0.024528229
6.2	0	-0.050825402
6.25	0	-0.1219205
6.3	0	-0.17179871
6.35	0	-0.18680302
6.4	0	-0.16010341
6.45	0	-0.093950098
6.5	0	-9.01E-16
6.55	0	0.10254111
6.6	0	0.19072258
6.65	0	0.24287689
6.7	0	0.24379397
6.75	0	0.18883416
6.8	0	0.085918251
6.85	0	-0.045255521
6.9	0	-0.17681636
6.95	0	-0.27853375
7	0	-0.32465247
7.05	0	-0.30022712
7.1	0	-0.2054313
7.15	0	-0.056674517
7.2	0	0.11597751
7.25	0	0.27475209
7.3	0	0.38234506
7.35	0	0.41057339
7.4	0	0.3475192
7.45	0	0.20139412
7.5	0	4.48E-16
7.55	0	-0.21438292
7.6	0	-0.39379085
7.65	0	-0.49524605
7.7	0	-0.49094077
7.75	0	-0.37554158
7.8	0	-0.16874628
7.85	0	0.087779209
7.9	0	0.33869895
7.95	0	0.526915
8	0	0.60653066
8.05	0	0.55393051
8.1	0	0.37432023
8.15	0	0.10198489
8.2	0	-0.20610717
8.25	0	-0.48220493
8.3	0	-0.66270072
8.35	0	-0.70278759
8.4	0	-0.58746691
8.45	0	-0.33621935
8.5	0	-3.70E-15
8.55	0	0.34906696
8.6	0	0.63322127
8.65	0	0.7864701
8.7	0	0.76994839
8.75	0	0.58165017
8.8	0	0.25811269
8.85	0	-0.13259835
8.9	0	-0.50527946
8.95	0	-0.77630016
9	0	-0.8824969
9.05	0	-0.79595229
9.1	0	-0.53118569
9.15	0	-0.14292566
9.2	0	0.28525864
9.25	0	0.65909599
9.3	0	0.89455241
9.35	0	0.93687953
9.4	0	0.77341821
9.45	0	0.43714449
9.5	0	8.55E-15
9.55	0	-0.44264309
9.6	0	-0.79299738
9.65	0	-0.97267957
9.7	0	-0.94041709
9.75	0	-0.70160403
9.8	0	-0.30747577
9.85	0	0.15599511
9.9	0	0.58705098
9.95	0	0.89072813
10	0	1
10.05	0	0.89072813
10.1	0	0.58705098
10.15	0	0.15599511
10.2	0	-0.30747577
10.25	0	-0.70160403
10.3	0	-0.94041709
10.35	0	-0.97267957
10.4	0	-0.79299738
10.45	0	-0.44264309
10.5	0	-1.23E-14
10.55	0	0.43714449
10.6	0	0.77341821
10.65	0	0.93687953
10.7	0	0.89455241
10.75	0	0.65909599
10.8	0	0.28525864
10.85	0	-0.14292566
10.9	0	-0.53118569
10.95	0	-0.79595229
11	-1	-0.8824969
11.05	-0.89100652	-0.77630016
11.1	-0.58778525	-0.50527946
11.15	-0.15643447	-0.13259835
11.2	0.30901699	0.25811269
11.25	0.70710678	0.58165017
11.3	0.95105652	0.76994839
11.35	0.98768834	0.7864701
11.4	0.80901699	0.63322127
11.45	0.4539905	0.34906696
11.5	2.45E-15	1.85E-15
11.55	-0.4539905	-0.33621935
11.6	-0.80901699	-0.58746691
11.65	-0.98768834	-0.70278759
11.7	-0.95105652	-0.66270072
11.75	-0.70710678	-0.48220493
11.8	-0.30901699	-0.20610717
11.85	0.15643447	0.10198489
11.9	0.58778525	0.37432023
11.95	0.89100652	0.55393051
12	1	0.60653066
12.05	0.89100652	0.526915
12.1	0.58778525	0.33869895
12.15	0.15643447	0.087779209
12.2	-0.30901699	-0.16874628
12.25	-0.70710678	-0.37554158
12.3	-0.95105652	-0.49094077
12.35	-0.98768834	-0.49524605
12.4	-0.80901699	-0.39379085
12.45	-0.4539905	-0.21438292
12.5	-2.06E-14	-9.42E-15
12.55	0.4539905	0.20139412
12.6	0.80901699	0.3475192
12.65	0.98768834	0.41057339
12.7	0.95105652	0.38234506
12.75	0.70710678	0.27475209
12.8	0.30901699	0.11597751
12.85	-0.15643447	-0.056674517
12.9	-0.58778525	-0.2054313
12.95	-0.89100652	-0.30022712
13	-1	-0.32465247
13.05	-0.89100652	-0.27853375
13.1	-0.58778525	-0.17681636
13.15	-0.15643447	-0.045255521
13.2	0.30901699	0.085918251
13.25	0.70710678	0.18883416
13.3	0.95105652	0.24379397
13.35	0.98768834	0.24287689
13.4	0.80901699	0.19072258
13.45	0.4539905	0.10254111
13.5	1.03E-14	2.23E-15
13.55	-0.4539905	-0.093950098
13.6	-0.80901699	-0.16010341
13.65	-0.98768834	-0.18680302
13.7	-0.95105652	-0.17179871
13.75	-0.70710678	-0.1219205
13.8	-0.30901699	-0.050825402
13.85	0.15643447	0.024528229
13.9	0.58778525	0.087804404
13.95	0.89100652	0.12672752
14	1	0.13533528
14.05	0.89100652	0.1146678
14.1	0.58778525	0.071888166
14.15	0.15643447	0.018170959
14.2	-0.30901699	-0.034069286
14.25	-0.70710678	-0.073948521
14.3	-0.95105652	-0.09428513
14.35	-0.98768834	-0.092763635
14.4	-0.80901699	-0.0719391
14.45	-0.4539905	-0.038197259
14.5	-1.42E-14	-1.13E-15
14.55	0.4539905	0.03413297
14.6	0.80901699	0.057444538
14.65	0.98768834	0.066191675
14.7	0.95105652	0.060118853
14.75	0.70710678	0.042134597
14.8	0.30901699	0.017346596
14.85	-0.15643447	-0.008267438
14.9	-0.58778525	-0.029227547
14.95	-0.89100652	-0.041659909
15	-1	-0.043936934
15.05	-0.89100652	-0.036764741
15.1	-0.58778525	-0.022762437
15.15	-0.15643447	-0.005682122
15.2	0.30901699	0.010521242
15.25	0.70710678	0.022553025
15.3	0.95105652	0.028398135
15.35	0.98768834	0.027592795
15.4	0.80901699	0.021132664
15.45	0.4539905	0.011081353
15.5	1.81E-14	4.13E-16
15.55	-0.4539905	-0.00965778
15.6	-0.80901699	-0.016051783
15.65	-0.98768834	-0.018266243
15.7	-0.95105652	-0.016384299
15.75	-0.70710678	-0.011340373
15.8	-0.30901699	-0.004610777
15.85	0.15643447	0.002170212
15.9	0.58778525	0.007576957
15.95	0.89100652	0.010665767
16	1	0.011108997
16.05	0	0.009180111
16.1	0	0.005613148
16.15	0	0.001383788
16.2	0	-0.002530448
16.25	0	-0.005356813
16.3	0	-0.006661359
16.35	0	-0.006392048
16.4	0	-0.004834704
16.45	0	-0.002503685
16.5	0	-1.12E-16
16.55	0	0.002128173
16.6	0	0.003493206
16.65	0	0.003925739
16.7	0	0.003477534
16.75	0	0.002377071
16.8	0	0.000954466
16.85	0	-0.00044367
16.9	0	-0.001529761
16.95	0	-0.002126632
17	0	-0.002187491
17.05	0	-0.001785216
17.1	0	-0.001078005
17.15	0	-0.000262455
17.2	0	0.000473974
17.25	0	0.000990911
17.3	0	0.001216921
17.35	0	0.001153216
17.4	0	0.000861414
17.45	0	0.000440548
17.5	0	-2.17E-18
17.55	0	-0.000365227
17.6	0	-0.000592041
17.65	0	-0.000657083
17.7	0	-0.000574833
17.75	0	-0.000388046
17.8	0	-0.000153877
17.85	0	7.06E-05
17.9	0	0.000240535
17.95	0	0.000330232
18	0	0.000335463
18.05	0	0.000270371
18.1	0	0.000161236
18.15	0	3.88E-05
18.2	0	-6.91E-05
18.25	0	-0.000142754
18.3	0	-0.000173136
18.35	0	-0.000162035
18.4	0	-0.000119531
18.45	0	-6.04E-05
18.5	0	-3.58E-18
18.55	0	4.88E-05
18.6	0	7.81E-05
18.65	0	8.57E-05
18.7	0	7.40E-05
18.75	0	4.93E-05
18.8	0	1.93E-05
18.85	0	-8.76E-06
18.9	0	-2.95E-05
18.95	0	-3.99E-05
19	0	-4.01E-05
19.05	0	-3.19E-05
19.1	0	-1.88E-05
19.15	0	-4.46E-06
19.2	0	7.86E-06
19.25	0	1.60E-05
19.3	0	1.92E-05
19.35	0	1.77E-05
19.4	0	1.29E-05
19.45	0	6.44E-06
19.5	0	4.26E-19
19.55	0	-5.08E-06
19.6	0	-8.03E-06
19.65	0	-8.70E-06
19.7	0	-7.42E-06
19.75	0	-4.88E-06
19.8	0	-1.89E-06
19.85	0	8.46E-07
19.9	0	2.81E-06
19.95	0	3.76E-06
20	0	3.73E-06
