# Supplementary material for: Continuous spatio-temporal synthesis of electromagnetic fields by projected space-time Fourier transform
Source: Commun Eng. 2025 Jun 17;4:110. doi: 10.1038/s44172-025-00448-9 (PMC12174354; doi:10.1038/s44172-025-00448-9)
Supplement: Supplementary file 7 — Supplementary Data 2 [file 44172_2025_448_MOESM7_ESM.csv]

t(ns)	S1	S2	S3	S4	S5	S6	S7	S8	S9	S10	S11	S12	S13	S14	S15	S16	S17	S18	S19	S20	S21	S22	S23	S24	S25	S26	S27	S28	S29	S30	S31	S32	S33	S34	S35	S36	S37	S38	S39	S40	S41	S42	S43	S44	S45	S46	S47	S48	S49
0	0.000373859	0.000338715	2.82E-05	0.000521277	0.000472017	1.01E-05	-0.000203259	4.18E-05	1.28E-05	-0.000283424	-0.001557936	-0.001500329	-0.001117056	0.000136143	0.000284718	0.000240528	-5.38E-05	7.42E-05	-0.000662823	0.001380265	0.001162776	-0.000271881	-0.001326519	0.000243634	0.000495752	0.000252784	-0.000161404	0.001409589	0.001259974	0.001676466	0.00137996	0.00075753	-0.001246077	0.000160357	0.000407595	0.000144548	0.000708798	0.001734313	0.002618765	0.002623545	0.001098195	0.000664835	-0.001479666	0.000230326	0.000424303	0.001433246	-0.009895398	-0.012680889	-0.001100552
0.05	0.000461846	0.000526458	0.000404391	0.000663085	0.000375388	-0.000127174	-0.000181381	6.81E-05	1.57E-06	-0.000178711	-0.001638453	-0.001867233	-0.000872164	0.000227217	0.000401528	0.000124838	-9.46E-05	6.84E-05	-0.001133425	0.000727485	0.00070228	-0.00110512	-0.001081582	0.000412993	0.000542776	0.000107987	-0.00012859	0.001794559	0.001687214	0.001680252	0.001824254	6.68E-05	-0.001154484	0.000370991	0.000503042	1.97E-05	0.000195756	0.002813243	0.004437972	0.001957926	0.001267769	-6.46E-05	-0.00123753	0.000357773	0.000399885	0.002847003	-0.006946051	-0.010093771	0.002264771
0.1	0.000485713	0.000672526	0.000775208	0.000732156	0.000246756	-0.000253078	-0.000140257	8.99E-05	-1.25E-05	-0.00013457	-0.001442627	-0.001947983	-0.000538366	0.000262643	0.00049846	-1.96E-05	-0.000123038	5.43E-05	-0.001354104	-0.000242101	-0.000108251	-0.00182691	-0.000663663	0.000481226	0.000561989	-6.27E-05	-7.88E-05	0.001811974	0.00229008	0.001967174	0.002061652	-0.000774241	-0.000867323	0.00047273	0.000570298	-0.000107722	5.04E-05	0.003126405	0.005071725	0.001286811	0.001417477	-0.000943455	-0.00080381	0.00041605	0.00034487	0.003055864	-0.00290646	-0.005327435	0.004516251
0.15	0.000421322	0.000781981	0.00108676	0.000724668	9.21E-05	-0.00035063	-8.33E-05	0.00010439	-3.14E-05	-0.000129931	-0.001062209	-0.001745931	-0.000215748	0.000285756	0.000546783	-0.000165511	-0.000138376	3.40E-05	-0.001271818	-0.001335389	-0.001159091	-0.002234585	-0.000181667	0.000480376	0.00052944	-0.000230611	-2.19E-05	0.001368273	0.002877483	0.00244429	0.001876309	-0.001568955	-0.000492792	0.000485497	0.000585533	-0.000215823	0.000411209	0.002916023	0.004640638	0.000973087	0.001333559	-0.001762688	-0.000288372	0.000450132	0.000241152	0.002219805	0.001081755	0.000329001	0.005185758
0.2	0.000267784	0.000854239	0.00128649	0.000646759	-8.08E-05	-0.000407811	-1.59E-05	0.000109064	-5.45E-05	-0.000117272	-0.000625864	-0.001328651	2.08E-05	0.000338862	0.000521807	-0.000284526	-0.000141782	1.07E-05	-0.000929126	-0.002291843	-0.002223965	-0.00220686	0.000249224	0.000460407	0.000423633	-0.000366762	3.17E-05	0.000519788	0.003175152	0.002848913	0.001170485	-0.002113893	-0.000150886	0.000456797	0.000527714	-0.000288772	0.001174119	0.002576275	0.003603751	0.001166965	0.000852082	-0.002306104	0.000189686	0.000504273	7.90E-05	0.000901822	0.004004509	0.005349971	0.00440602
0.25	5.05E-05	0.000878196	0.00133606	0.000511256	-0.000260724	-0.000419584	5.52E-05	0.000102244	-7.85E-05	-4.50E-05	-0.000250596	-0.000802547	0.000146961	0.000441481	0.000412627	-0.000355665	-0.000135013	-1.26E-05	-0.000447925	-0.002866347	-0.003026706	-0.001747571	0.000545766	0.000464969	0.000236589	-0.000449778	7.44E-05	-0.000535337	0.002931864	0.002851511	2.02E-05	-0.002266381	7.13E-05	0.000438539	0.000387716	-0.00032048	0.002022301	0.002471031	0.00255601	0.001738008	-5.83E-05	-0.002423131	0.000540972	0.000598754	-0.000134208	-0.000165754	0.00532159	0.0084978	0.002831855
0.3	-0.000184879	0.000833661	0.001221537	0.000333754	-0.000431741	-0.000387996	0.000122604	8.36E-05	-9.78E-05	0.000117014	1.02E-08	-0.00027623	0.000193493	0.000577844	0.000228198	-0.000370841	-0.000119299	-3.34E-05	1.58E-05	-0.002910966	-0.003332361	-0.000985958	0.000681849	0.000510256	-1.85E-05	-0.000470873	0.000103017	-0.001518474	0.002027808	0.00219614	-0.001331862	-0.00199297	0.000150573	0.000462624	0.000174682	-0.000314838	0.002544764	0.002766529	0.00197786	0.002322629	-0.001260795	-0.002081126	0.000732258	0.000716789	-0.000371552	-0.000384373	0.00512893	0.009239711	0.001360361
0.35	-0.000386295	0.000699062	0.000957475	0.000129564	-0.000573809	-0.000320456	0.000179356	5.45E-05	-0.00010577	0.000359731	0.000134601	0.00017365	0.000227945	0.000699228	-2.84E-06	-0.000336156	-9.48E-05	-5.01E-05	0.00032957	-0.002425327	-0.003029682	-0.000132489	0.000691314	0.000575666	-0.000306609	-0.000434917	0.000118733	-0.002163909	0.000542407	0.000823857	-0.00254743	-0.001380615	0.000132467	0.000525137	-8.31E-05	-0.00028251	0.002399758	0.003346822	0.002035223	0.002471522	-0.002478375	-0.001377602	0.000790681	0.000807451	-0.000590607	0.000456087	0.004074802	0.007899909	0.000757141
0.4	-0.000511294	0.000462682	0.000583488	-8.75E-05	-0.000665706	-0.000226973	0.000219591	1.78E-05	-9.77E-05	0.000631713	0.000222608	0.000521438	0.000320919	0.000740957	-0.000238932	-0.000268345	-6.11E-05	-6.21E-05	0.000432111	-0.001556293	-0.002173863	0.000594051	0.000647511	0.000610504	-0.00057761	-0.000357116	0.000125722	-0.002310259	-0.001247332	-0.001071163	-0.003302642	-0.000605791	0.000108263	0.000585825	-0.000343778	-0.000235654	0.001460634	0.003848695	0.002510019	0.001841584	-0.003379154	-0.000506953	0.000784427	0.00080426	-0.000744603	0.002073078	0.003061991	0.00548805	0.001334223
0.45	-0.000540263	0.000132943	0.000154431	-0.00030447	-0.000689431	-0.000117417	0.000239208	-2.21E-05	-7.20E-05	0.000853608	0.000357043	0.000789561	0.000510247	0.000648083	-0.000436896	-0.000187817	-1.81E-05	-6.96E-05	0.00035343	-0.000546215	-0.000972417	0.001041249	0.000627747	0.000554685	-0.000779465	-0.000256691	0.000128365	-0.001955647	-0.002941385	-0.00307899	-0.003398297	0.000127499	0.000172442	0.000583662	-0.000562046	-0.00018275	-0.000113805	0.003806341	0.00289167	0.000357387	-0.003688426	0.000306655	0.000787759	0.000652765	-0.000796199	0.003783434	0.002851532	0.003268868	0.002808163
0.5	-0.000481508	-0.000256786	-0.000272579	-0.000507284	-0.000634958	1.60E-07	0.000236161	-6.07E-05	-3.18E-05	0.000945114	0.000606349	0.001025513	0.0007778	0.000399994	-0.000563882	-0.000110989	3.28E-05	-7.28E-05	0.000198545	0.000351604	0.000282013	0.001171542	0.000676796	0.000365709	-0.000872652	-0.00015005	0.000128754	-0.001255296	-0.004139966	-0.004695838	-0.002828624	0.000657964	0.000377597	0.00046293	-0.000701216	-0.000125676	-0.001915223	0.002852108	0.002597106	-0.001723519	-0.003286958	0.000885631	0.000844484	0.000336561	-0.000729381	0.004762089	0.003724124	0.002238727	0.004399248
0.55	-0.000366449	-0.000651608	-0.000650062	-0.00067933	-0.000503738	0.000119633	0.000210496	-9.35E-05	1.62E-05	0.000854864	0.000974938	0.001268589	0.001049069	2.41E-05	-0.000605843	-4.49E-05	8.75E-05	-7.19E-05	0.000101204	0.000958919	0.001308083	0.001066121	0.000784285	4.13E-05	-0.000841395	-4.61E-05	0.000125341	-0.00046166	-0.004571873	-0.005488702	-0.001782314	0.000919272	0.000704984	0.000199802	-0.000742481	-6.02E-05	-0.003418668	0.000895248	0.001234912	-0.003872116	-0.002257939	0.001156089	0.000944798	-0.000108773	-0.000555066	0.004371638	0.005336006	0.002713708	0.0051396
0.6	-0.000236693	-0.000986509	-0.000947373	-0.000801382	-0.000309638	0.000235518	0.000164197	-0.00011709	6.30E-05	0.000581883	0.001389189	0.001520552	0.001216955	-0.000407154	-0.000569572	1.39E-05	0.000139284	-6.65E-05	0.000165259	0.00122778	0.001926154	0.000882805	0.000885586	-0.000371755	-0.000697561	5.48E-05	0.000113405	0.000170852	-0.004181082	-0.005242986	-0.00057432	0.000954601	0.001063405	-0.000181245	-0.000688647	2.00E-05	-0.00416555	-0.001794104	-0.001191186	-0.005458731	-0.000863559	0.001164318	0.001025472	-0.000600159	-0.000308221	0.002435975	0.006832961	0.004194076	0.004274908
0.65	-0.000127915	-0.001202473	-0.001151406	-0.000853851	-7.68E-05	0.000341082	0.00010094	-0.000129156	9.98E-05	0.000179986	0.001716192	0.001733178	0.001181679	-0.000796687	-0.000477725	7.55E-05	0.000179813	-5.58E-05	0.000416813	0.001244167	0.00210923	0.000784306	0.000886786	-0.000786851	-0.000475839	0.000157067	8.72E-05	0.000480561	-0.003139207	-0.004037812	0.000466837	0.000888122	0.001318422	-0.000608417	-0.000561001	0.000118327	-0.003928984	-0.004634687	-0.004224333	-0.005972671	0.000541781	0.001046482	0.000994259	-0.001029439	-3.73E-05	-0.000651402	0.007186032	0.005565064	0.001603927
0.7	-5.68E-05	-0.001262043	-0.00126152	-0.000820994	0.000164981	0.000426985	2.58E-05	-0.000128891	0.000120804	-0.00025727	0.001809753	0.001819171	0.000891954	-0.00105247	-0.000358871	0.000149969	0.000201041	-3.92E-05	0.000786688	0.001178899	0.001975606	0.0008651	0.0007047	-0.001102908	-0.000222008	0.000264718	4.30E-05	0.000456179	-0.001778624	-0.002219438	0.001114233	0.000864661	0.001341944	-0.000981798	-0.000390657	0.000229967	-0.00279847	-0.006906347	-0.007073207	-0.005209226	0.001630514	0.000963498	0.000769733	-0.00129641	0.000209994	-0.004033481	0.005623835	0.005562913	-0.002381201
0.75	-1.59E-05	-0.001158985	-0.001281566	-0.000695854	0.000386308	0.000481397	-5.49E-05	-0.000116552	0.000124065	-0.000626247	0.001567119	0.001683684	0.000371343	-0.001117331	-0.000236501	0.000239842	0.000197286	-1.66E-05	0.001131447	0.001205204	0.001726589	0.001106299	0.000306509	-0.001236843	2.14E-05	0.000374954	-1.82E-05	0.000234686	-0.000470823	-0.000280903	0.001316624	0.000981441	0.001063808	-0.001204584	-0.000207727	0.000340401	-0.001149961	-0.007985915	-0.008870754	-0.003352328	0.002209376	0.001026806	0.000321178	-0.001340769	0.000400456	-0.006678035	0.001993559	0.003328385	-0.006617979
0.8	2.07E-05	-0.000918707	-0.001212865	-0.0004842	0.000563331	0.00049196	-0.000134195	-9.32E-05	0.00011194	-0.000846893	0.000974804	0.001265085	-0.000281253	-0.000987101	-0.000121299	0.000335863	0.00016697	1.11E-05	0.001286325	0.001415774	0.001553907	0.001377557	-0.000266946	-0.001151641	0.000227053	0.000475169	-8.96E-05	3.95E-05	0.000504467	0.001308437	0.001203119	0.001239397	0.000505305	-0.001215314	-3.24E-05	0.000427593	0.000489787	-0.007561222	-0.008980646	-0.000918739	0.0022752	0.001244814	-0.000307618	-0.001161315	0.000522258	-0.007744639	-0.003095897	-0.00117052	-0.009824166
0.85	8.44E-05	-0.000589306	-0.00105147	-0.000205859	0.00068105	0.000449189	-0.000204595	-6.03E-05	8.96E-05	-0.000888088	0.000125085	0.000569149	-0.000918614	-0.000710536	-9.71E-06	0.000417359	0.00011333	4.17E-05	0.001130629	0.001773078	0.001553596	0.00148698	-0.000904576	-0.000869434	0.000387298	0.000544143	-0.00015931	8.24E-05	0.001049894	0.002260215	0.001016571	0.001534518	-0.000219274	-0.001009191	0.00012867	0.000467962	0.001635069	-0.005743086	-0.007237087	0.001418626	0.001998142	0.00151234	-0.001001307	-0.000815128	0.000584135	-0.006893346	-0.008416272	-0.007021316	-0.010950928
0.9	0.000195271	-0.000226529	-0.000791148	0.000107369	0.000733712	0.000350187	-0.000258849	-2.01E-05	6.27E-05	-0.000775174	-0.00080487	-0.000317572	-0.001390906	-0.000370831	0.000110704	0.000457922	4.38E-05	7.18E-05	0.000640517	0.002114402	0.001681205	0.001260981	-0.00145557	-0.000464381	0.000511092	0.000557742	-0.00021363	0.000467217	0.001266386	0.002552138	0.001001599	0.001694397	-0.000935278	-0.000640331	0.000279697	0.000444062	0.002017224	-0.003031163	-0.004024962	0.003064291	0.001639088	0.00164895	-0.001603449	-0.000396841	0.000606643	-0.00441624	-0.012507542	-0.012616936	-0.009569795
0.95	0.000349685	0.000121851	-0.000431022	0.000416939	0.000722741	0.000201294	-0.000290594	2.49E-05	3.57E-05	-0.000576797	-0.001605317	-0.00124227	-0.001593848	-5.55E-05	0.000251323	0.000434464	-3.14E-05	9.73E-05	-9.21E-05	0.002212023	0.001767557	0.000623429	-0.001777067	-3.76E-05	0.000613644	0.000497265	-0.000240611	0.001134745	0.001388514	0.002408785	0.001291454	0.001547349	-0.001463758	-0.000203645	0.000427824	0.000351186	0.00167734	-0.000143503	-0.000165041	0.003703852	0.001433558	0.001472831	-0.001964681	-5.52E-06	0.000609563	-0.001137586	-0.014174621	-0.016193742	-0.006044663
1	0.00051682	0.000426636	1.53E-05	0.000684561	0.000653422	1.85E-05	-0.000295138	7.12E-05	9.80E-06	-0.000376035	-0.002099693	-0.002025047	-0.001501725	0.000174072	0.000412219	0.000336396	-0.000102044	0.000114147	-0.00088327	0.001866943	0.001590686	-0.000357581	-0.001781941	0.000316971	0.000704077	0.000357443	-0.000233793	0.001871552	0.001664995	0.002185993	0.001839408	0.000998032	-0.001680873	0.000197263	0.000573798	0.000200344	0.000938991	0.002228874	0.003358112	0.00340065	0.001487989	0.000882187	-0.001991583	0.000288529	0.000600678	0.001884578	-0.012910425	-0.016463935	-0.00141791
1.05	0.000646575	0.000679171	0.000513541	0.000879001	0.000531947	-0.000174912	-0.000270178	0.000114373	-1.64E-05	-0.000236941	-0.002200094	-0.002510032	-0.001172854	0.000301847	0.000576107	0.000171418	-0.000159378	0.000119369	-0.001516798	0.001000343	0.000976954	-0.00147576	-0.00146903	0.000542718	0.000776218	0.000150962	-0.000194086	0.002383253	0.002232181	0.002204363	0.002424073	7.97E-05	-0.001558666	0.000484454	0.000705284	1.63E-05	0.000270024	0.003651722	0.005727439	0.002548167	0.001730259	-8.81E-05	-0.00167829	0.000464548	0.000570739	0.00374575	-0.009084699	-0.013105143	0.00295317
1.1	0.000686462	0.000884529	0.001008254	0.000980829	0.000364156	-0.000352727	-0.000216318	0.000149385	-4.56E-05	-0.000179573	-0.001932051	-0.002610717	-0.000725307	0.000357789	0.000709582	-3.45E-05	-0.000197788	0.000111437	-0.001817939	-0.000293899	-0.000108434	-0.002446223	-0.00092411	0.000635968	0.000806819	-9.25E-05	-0.00012935	0.002405755	0.003032393	0.002598229	0.002729627	-0.001038992	-0.00117172	0.00062947	0.000796229	-0.000168859	8.57E-05	0.00407578	0.006561376	0.001695842	0.001935864	-0.001258552	-0.001108751	0.000551942	0.000496968	0.004025031	-0.00382224	-0.006916568	0.00587735
1.15	0.000601463	0.001049314	0.001430642	0.000983976	0.000156481	-0.000491342	-0.000137277	0.000171183	-8.00E-05	-0.000173539	-0.001419276	-0.002333348	-0.0002919	0.000399711	0.000771953	-0.000243518	-0.000214961	9.08E-05	-0.001714718	-0.001758825	-0.001518902	-0.002998753	-0.00029064	0.000640498	0.000762573	-0.000332811	-5.18E-05	0.001812938	0.003812725	0.003241788	0.002472307	-0.002098135	-0.000666787	0.000657677	0.000813253	-0.000324498	0.000569972	0.003815349	0.006018007	0.001315315	0.001821682	-0.002352155	-0.000428221	0.000610612	0.000354033	0.002930689	0.001390046	0.000427641	0.006748021
1.2	0.000389349	0.001169744	0.001712075	0.000894093	-8.15E-05	-0.000574362	-3.97E-05	0.000175598	-0.000118392	-0.00015297	-0.000834022	-0.001769916	2.85E-05	0.000483512	0.000728903	-0.000416072	-0.000211208	5.97E-05	-0.001262894	-0.003046342	-0.002952261	-0.002971096	0.000279357	0.000623644	0.00061374	-0.000529533	2.57E-05	0.000678607	0.00420916	0.003785169	0.001525044	-0.002827698	-0.000206515	0.000631589	0.000727229	-0.000429426	0.001585588	0.003386197	0.004695859	0.001598619	0.001172094	-0.003081456	0.000205922	0.000698954	0.000128265	0.001202472	0.005224261	0.006945754	0.005739873
1.25	8.53E-05	0.001225661	0.001800201	0.000724802	-0.000334142	-0.000595116	6.72E-05	0.000160325	-0.000155463	-4.74E-05	-0.000331846	-0.001063406	0.000204655	0.000633797	0.000566087	-0.000522352	-0.000188307	2.19E-05	-0.000624628	-0.003827718	-0.004039314	-0.002367377	0.000676197	0.000643341	0.000349307	-0.000652323	9.34E-05	-0.000733419	0.003887035	0.003790514	-9.29E-06	-0.003037041	9.15E-05	0.000619785	0.000525918	-0.000476362	0.002713001	0.003266499	0.003369338	0.002369319	-5.21E-05	-0.003245009	0.000676019	0.000842467	-0.000170666	-0.000195149	0.00696654	0.011030647	0.003706582
1.3	-0.000246714	0.001183834	0.001672409	0.000493504	-0.000578606	-0.000556362	0.000172984	0.000125627	-0.000181969	0.000183192	4.23E-06	-0.000358308	0.000278521	0.000827054	0.000297441	-0.000550023	-0.000148455	-1.84E-05	-8.07E-06	-0.003903161	-0.004465257	-0.001358785	0.000866195	0.000719408	-1.24E-05	-0.000688063	0.000146389	-0.002050597	0.002685219	0.002917951	-0.001807724	-0.002679855	0.000196658	0.00066383	0.000222734	-0.000471376	0.003406262	0.003675718	0.002661276	0.003145211	-0.001666546	-0.002797517	0.000939321	0.001016058	-0.000505774	-0.000472556	0.006733829	0.0119928	0.001816293
1.35	-0.00053292	0.001010104	0.001342271	0.000218368	-0.000786001	-0.000467558	0.000266409	7.45E-05	-0.000186911	0.00052432	0.000188521	0.000245081	0.000340374	0.000995024	-3.54E-05	-0.000506112	-9.38E-05	-5.74E-05	0.000409804	-0.003269868	-0.004079854	-0.000224916	0.000895347	0.000821004	-0.000422401	-0.000642335	0.000184848	-0.002916453	0.000707222	0.00108935	-0.003420877	-0.001869834	0.000172492	0.000756697	-0.000142174	-0.000428759	0.003209805	0.004461276	0.002781207	0.003332542	-0.003301495	-0.001866846	0.001033381	0.001148094	-0.000818875	0.000647966	0.00536901	0.010258474	0.001064045
1.4	-0.000713098	0.000686085	0.000856726	-8.26E-05	-0.000925819	-0.000340954	0.00033715	1.22E-05	-0.000160866	0.000902858	0.000316526	0.000715455	0.000483201	0.001048121	-0.000372805	-0.000412285	-2.69E-05	-9.18E-05	0.000547779	-0.002122306	-0.002954794	0.00074344	0.000861715	0.00087614	-0.00081063	-0.000534923	0.000211634	-0.003113436	-0.00167968	-0.001436852	-0.004419274	-0.000840275	0.000144556	0.000841988	-0.000509692	-0.000363563	0.001953044	0.005142488	0.003434722	0.00247906	-0.004514251	-0.000710349	0.001049801	0.001145856	-0.001045422	0.002792823	0.004053842	0.007145841	0.001851084
1.45	-0.000759318	0.000223836	0.000284835	-0.000390499	-0.000972238	-0.000188124	0.000376772	-5.46E-05	-9.96E-05	0.001207485	0.000514065	0.001085442	0.000754554	0.00091074	-0.00065355	-0.000295461	4.87E-05	-0.000119808	0.000447383	-0.000783345	-0.001365157	0.001344164	0.00086736	0.000800464	-0.001103745	-0.000391232	0.00022934	-0.002637743	-0.003942646	-0.00411483	-0.004539404	0.000138183	0.000242328	0.000835266	-0.000816311	-0.000284951	-0.000154546	0.005100308	0.003944256	0.000487296	-0.004938496	0.000374327	0.001086826	0.00093343	-0.001133237	0.005057107	0.003789496	0.004302939	0.003799307
1.5	-0.000683373	-0.00032793	-0.000298281	-0.000683735	-0.000910586	-1.83E-05	0.000379792	-0.000119172	-6.60E-06	0.001326327	0.000871733	0.001419443	0.001125732	0.000555118	-0.00083148	-0.000177488	0.000127252	-0.000140707	0.000251182	0.000409089	0.000300208	0.001528738	0.000968937	0.000534691	-0.001245515	-0.000233064	0.000237625	-0.001696994	-0.005547173	-0.006273166	-0.003775114	0.000851328	0.000537128	0.000659934	-0.001010788	-0.000193175	-0.002569578	0.003842968	0.003539123	-0.002298852	-0.004414979	0.001151234	0.001199791	0.000487647	-0.001058568	0.006346047	0.004949249	0.003023535	0.005881219
1.55	-0.000529916	-0.000889719	-0.000827189	-0.000936786	-0.000741818	0.00016097	0.000344393	-0.000175494	0.000105747	0.001188594	0.00139142	0.001768065	0.001491977	2.03E-05	-0.000887486	-6.79E-05	0.000200769	-0.000154175	0.000140056	0.001217842	0.00166765	0.00140739	0.001147133	7.60E-05	-0.001212686	-7.23E-05	0.000232233	-0.000630351	-0.006128887	-0.007334015	-0.00237889	0.00121144	0.00100142	0.000283932	-0.001067235	-8.15E-05	-0.004590764	0.001244451	0.001704044	-0.005175203	-0.003054123	0.001522749	0.001369811	-0.0001424	-0.000833664	0.005811971	0.007084391	0.00370849	0.00682412
1.6	-0.000357761	-0.001368478	-0.0012567	-0.001121151	-0.000483409	0.000341362	0.000272701	-0.000218565	0.000217968	0.000794391	0.001967789	0.002128564	0.001705607	-0.000592457	-0.000832037	3.71E-05	0.000259388	-0.000159582	0.000253416	0.00158121	0.00249978	0.001192207	0.001308267	-0.000509533	-0.00102067	8.97E-05	0.000206188	0.000219727	-0.005610448	-0.007010217	-0.000770791	0.001276953	0.001507088	-0.000257601	-0.000990132	5.76E-05	-0.005602986	-0.002341264	-0.00155192	-0.007303464	-0.001204877	0.001551763	0.00150444	-0.00084115	-0.000502994	0.003218916	0.009069619	0.005688965	0.005637997
1.65	-0.000216432	-0.001681049	-0.001564424	-0.001208849	-0.00016625	0.000510942	0.000170539	-0.000244242	0.000306907	0.000220671	0.002414682	0.00242894	0.001630943	-0.001147028	-0.000697693	0.000149654	0.000293003	-0.000155188	0.000623798	0.001617928	0.002763546	0.001100113	0.001319029	-0.001100304	-0.000716955	0.000258002	0.000152793	0.000635666	-0.004219601	-0.005406398	0.000612195	0.00121412	0.001865677	-0.000863801	-0.000809571	0.000224906	-0.00529921	-0.006143281	-0.005618448	-0.008002837	0.000661122	0.001420885	0.001471765	-0.001457294	-0.000129365	-0.000911067	0.009542806	0.007490858	0.002062592
1.7	-0.000127078	-0.001776055	-0.001745532	-0.001177939	0.000171545	0.000652639	4.67E-05	-0.000248635	0.000350774	-0.00040012	0.002528983	0.002544357	0.001200669	-0.001514555	-0.000524599	0.000280583	0.000293325	-0.000137779	0.001152713	0.001560459	0.002619774	0.001253812	0.001062133	-0.001554272	-0.000364577	0.000435019	6.92E-05	0.000603428	-0.002400557	-0.002984045	0.00147024	0.001215583	0.001897169	-0.001394897	-0.000568703	0.000408081	-0.003795581	-0.009200874	-0.009440889	-0.006999104	0.002108747	0.001344499	0.001156033	-0.001849492	0.000225039	-0.005436566	0.007476118	0.007448195	-0.003246979
1.75	-7.54E-05	-0.001646654	-0.001802849	-0.001018488	0.000491962	0.000745312	-8.82E-05	-0.000227693	0.000334359	-0.000921895	0.002169208	0.002341761	0.000451579	-0.001614481	-0.000344693	0.000429483	0.000255906	-0.000103063	0.001639412	0.00164256	0.002338479	0.001620664	0.000491671	-0.001754636	-2.17E-05	0.000613101	-4.06E-05	0.000310271	-0.000650925	-0.000400857	0.001739714	0.00140804	0.001502008	-0.001715807	-0.00030824	0.000580934	-0.001593197	-0.010677501	-0.011863409	-0.004535523	0.00288324	0.00146832	0.000513623	-0.001931016	0.000515818	-0.008979252	0.002657083	0.004432348	-0.008881716
1.8	-1.99E-05	-0.001329636	-0.001737115	-0.000737056	0.000763303	0.000767666	-0.000222731	-0.000177516	0.000253231	-0.001232444	0.001318972	0.00173679	-0.0004755	-0.001439989	-0.000170913	0.000579143	0.000181473	-4.69E-05	0.001853859	0.001985728	0.002173172	0.002015706	-0.000334108	-0.001649123	0.000274881	0.000770286	-0.00016547	6.10E-05	0.000654804	0.001717595	0.001598814	0.001786423	0.00070853	-0.001741018	-5.40E-05	0.000707985	0.00060262	-0.010148139	-0.012036389	-0.00129938	0.00298473	0.001796956	-0.000393201	-0.001697024	0.000725536	-0.010413464	-0.004115834	-0.00159018	-0.013141445
1.85	8.79E-05	-0.000891272	-0.00154205	-0.000358009	0.000963573	0.000704038	-0.000345761	-9.57E-05	0.000115899	-0.001289136	0.000109737	0.000740958	-0.001373778	-0.001057938	4.19E-06	0.000696872	7.62E-05	3.24E-05	0.001627445	0.002530904	0.002244128	0.002170532	-0.001257261	-0.001268197	0.000516853	0.000872773	-0.00028841	0.00014399	0.001388255	0.002989052	0.001376921	0.002202654	-0.000323877	-0.001464072	0.000187583	0.000754081	0.002139936	-0.007752126	-0.009736198	0.001813176	0.002644986	0.002180091	-0.001399955	-0.001224089	0.000861868	-0.009280319	-0.011215779	-0.009402513	-0.014634622
1.9	0.000277617	-0.000405236	-0.001206858	7.90E-05	0.001080509	0.00055013	-0.000446801	1.62E-05	-5.67E-05	-0.001129289	-0.0012085	-0.000520595	-0.002034298	-0.000583021	0.000199778	0.000743137	-4.90E-05	0.000132202	0.000926766	0.003045444	0.002478233	0.001843612	-0.002062871	-0.000714772	0.00071846	0.00088369	-0.000390311	0.000699316	0.001689317	0.003388872	0.001402435	0.002416326	-0.00134953	-0.000960141	0.000424573	0.000695582	0.002657948	-0.004150944	-0.005473048	0.004009253	0.002215159	0.002365641	-0.00228259	-0.000641796	0.000945992	-0.005966663	-0.016698254	-0.016867519	-0.012792178
1.95	0.000541299	6.91E-05	-0.000725649	0.000525147	0.001109052	0.00031653	-0.000516018	0.000150341	-0.000234277	-0.000851031	-0.002340523	-0.001830452	-0.002312887	-0.000135595	0.000431401	0.000684811	-0.00018011	0.000242967	-0.000119263	0.003206531	0.002631967	0.000930071	-0.002546314	-0.000128557	0.000901274	0.000775503	-0.000454083	0.00164178	0.001878619	0.003223684	0.001848964	0.002190242	-0.002114623	-0.000360038	0.000667001	0.000529095	0.002213386	-0.000302196	-0.000338934	0.004872123	0.002008072	0.002101855	-0.002825742	-8.67E-05	0.000996406	-0.001574396	-0.018961683	-0.021640328	-0.008097527
2	0.000827584	0.000499915	-0.000110182	0.000929862	0.001048015	2.84E-05	-0.000543942	0.000290606	-0.000382678	-0.000571694	-0.003038171	-0.002934577	-0.002175667	0.000200917	0.000695542	0.000508277	-0.000301273	0.000347961	-0.001251986	0.002731856	0.002391754	-0.000473003	-0.002581256	0.000362079	0.001075465	0.000541614	-0.000467955	0.002672836	0.002294459	0.00297438	0.002642256	0.001394989	-0.002441041	0.000195194	0.000912582	0.000274398	0.001244889	0.002869253	0.004355137	0.00449118	0.00215735	0.001249909	-0.00289271	0.000344445	0.001015202	0.002477928	-0.017315126	-0.022007791	-0.001936944
2.05	0.001054233	0.000882696	0.000599523	0.001248782	0.000897905	-0.00027864	-0.000521416	0.000412962	-0.000470265	-0.000379708	-0.003178359	-0.003614323	-0.00170589	0.00040666	0.000960866	0.000227341	-0.000396474	0.000424492	-0.00216592	0.001508023	0.001514702	-0.00207447	-0.002163172	0.000682743	0.001226004	0.000202643	-0.000426915	0.003381192	0.00311915	0.003069755	0.003468395	8.12E-05	-0.002284904	0.000602228	0.001136929	-2.98E-05	0.000386252	0.004781498	0.007522115	0.003397917	0.002550764	-0.000137602	-0.002471472	0.000623576	0.000982953	0.004975495	-0.012237191	-0.017540237	0.003883326
2.1	0.001134797	0.00122752	0.001331969	0.001449171	0.000661172	-0.000566087	-0.000440367	0.000488633	-0.000474562	-0.000298922	-0.0027979	-0.00374977	-0.001069068	0.000525495	0.001170944	-0.000117397	-0.000450475	0.000447704	-0.002612862	-0.000334601	-4.53E-05	-0.003472006	-0.001411389	0.000833837	0.001310382	-0.000195451	-0.000332189	0.003397297	0.004266117	0.003680911	0.003885169	-0.001511182	-0.001747515	0.000827719	0.00129349	-0.000335903	0.000198674	0.005370549	0.008657989	0.002330722	0.002867469	-0.001805869	-0.001678939	0.000792533	0.000864921	0.005353294	-0.005220589	-0.009301122	0.0077784
2.15	0.00101046	0.001539322	0.001991379	0.00151257	0.000344893	-0.000799854	-0.000295795	0.000490145	-0.00038756	-0.000280018	-0.002071702	-0.003351714	-0.000449246	0.000638316	0.001258835	-0.000468059	-0.000449964	0.000396437	-0.002488806	-0.002433839	-0.002078097	-0.004282762	-0.000527698	0.000881326	0.001270146	-0.000591347	-0.000189565	0.002544081	0.005377594	0.004620959	0.003497675	-0.003015236	-0.001033787	0.000912277	0.001324661	-0.000599785	0.000925924	0.005063302	0.007981301	0.001918366	0.002708602	-0.00336373	-0.000720728	0.000934603	0.000626674	0.003895091	0.001749004	0.00047977	0.008944697
2.2	0.00067509	0.001800449	0.002474748	0.001434514	-3.54E-05	-0.000956122	-8.90E-05	0.000399261	-0.000218684	-0.000223449	-0.001242067	-0.002550542	1.94E-05	0.000819884	0.001169165	-0.000764802	-0.000385197	0.000260085	-0.001870325	-0.00429582	-0.004153646	-0.004274994	0.000273996	0.000920792	0.001052977	-0.000923359	-7.91E-06	0.000924965	0.005940815	0.00539559	0.00213179	-0.004050725	-0.000373109	0.000944383	0.00118104	-0.000790867	0.002370779	0.00455867	0.006298873	0.002406079	0.001772982	-0.004405902	0.000179614	0.001128418	0.000253134	0.001603712	0.006891065	0.009162389	0.007624216
2.25	0.00018335	0.001963992	0.002694513	0.001222319	-0.00045254	-0.001023112	0.000168877	0.000214748	5.42E-06	-2.59E-05	-0.000525677	-0.001546095	0.000298875	0.001096544	0.000879918	-0.00096161	-0.000252533	4.47E-05	-0.000985254	-0.00545078	-0.005746393	-0.003451337	0.000841071	0.00102883	0.000637415	-0.001144349	0.000200936	-0.001088351	0.005483712	0.005391759	-6.34E-05	-0.004350137	6.76E-05	0.001014378	0.000842104	-0.000896406	0.003946975	0.004501978	0.004647917	0.003534966	9.35E-06	-0.004648584	0.000856023	0.001402523	-0.000236703	-0.000213645	0.009245018	0.0146081	0.004967759
2.3	-0.000362509	0.001962516	0.002600167	0.000892335	-0.000868064	-0.000998794	0.000453574	-4.25E-05	0.000244535	0.000367598	-3.41E-05	-0.000537272	0.000453509	0.001422692	0.000415572	-0.001036833	-5.77E-05	-0.000223706	-0.000127138	-0.005609213	-0.006406776	-0.002050814	0.001130815	0.001221492	5.05E-05	-0.001231356	0.000420631	-0.002968909	0.003777443	0.004136029	-0.002629079	-0.003850008	0.000245017	0.001167043	0.000330351	-0.000918641	0.004893983	0.00518165	0.003852541	0.004628627	-0.002317691	-0.004028319	0.001251561	0.001709846	-0.00078589	-0.000489059	0.008967864	0.015907127	0.00254434
2.35	-0.000843609	0.001730535	0.00219196	0.000467816	-0.001235473	-0.00088599	0.000727434	-0.000329638	0.000451748	0.000927018	0.000260854	0.000341932	0.000612013	0.001687222	-0.000154204	-0.000994721	0.000181298	-0.000500304	0.00045517	-0.004760435	-0.005917441	-0.000466328	0.001215229	0.001437513	-0.000629776	-0.001186656	0.000627942	-0.004210262	0.00096616	0.001522978	-0.004928192	-0.002712548	0.000250493	0.001372651	-0.000287352	-0.000866557	0.004577415	0.0063721	0.004169247	0.004860886	-0.004680401	-0.002725887	0.001426291	0.001934231	-0.001309087	0.001144652	0.007198045	0.013644435	0.001682714
2.4	-0.001162584	0.001233079	0.001522004	-2.21E-05	-0.00150742	-0.000687617	0.000942392	-0.000587591	0.000582391	0.001532555	0.000502156	0.001055516	0.000900603	0.00174981	-0.000730971	-0.000857669	0.00043244	-0.000728065	0.000650735	-0.003175125	-0.004375207	0.000893539	0.001239461	0.001555034	-0.001289368	-0.001030271	0.000791481	-0.004501307	-0.002431785	-0.002079553	-0.006351805	-0.001267591	0.000265018	0.001529864	-0.000913055	-0.000746345	0.002760837	0.00739285	0.005165621	0.00360583	-0.006447023	-0.001104056	0.001517827	0.001929004	-0.001713007	0.004160659	0.00553436	0.009597844	0.002901486
2.45	-0.001274867	0.000489303	0.000682052	-0.000542703	-0.001643931	-0.000404933	0.001047498	-0.000753593	0.000603613	0.002006373	0.000871897	0.001655092	0.001373434	0.001494862	-0.001214095	-0.000652697	0.000651834	-0.000849121	0.000525845	-0.001308381	-0.002165275	0.001747431	0.001349542	0.001437451	-0.001807594	-0.00078742	0.000873629	-0.003834399	-0.005660503	-0.005898456	-0.006526308	0.000105106	0.000474751	0.001501619	-0.001442081	-0.000555521	-0.000259281	0.00737054	0.005888642	0.00073437	-0.007093168	0.0004196	0.001669501	0.00157465	-0.001920858	0.007300499	0.005329862	0.005978878	0.005657148
2.5	-0.001200863	-0.000419167	-0.000218406	-0.001053853	-0.00161936	-4.05E-05	0.001000027	-0.000776517	0.000502495	0.002171535	0.001494047	0.002230605	0.001969659	0.000883054	-0.001528344	-0.000398263	0.000789685	-0.000818924	0.000292355	0.000362505	0.00016624	0.002034483	0.00161789	0.000992009	-0.002090574	-0.00047668	0.000836995	-0.002504036	-0.007958087	-0.008982145	-0.005443989	0.001109775	0.000979485	0.001171761	-0.001790431	-0.000284331	-0.003715522	0.005609076	0.005266081	-0.003263916	-0.006388422	0.001518168	0.001954587	0.000834144	-0.001892118	0.009043398	0.007078489	0.004506835	0.00852195
2.55	-0.001013407	-0.001360387	-0.00107679	-0.001511359	-0.001425873	0.000394242	0.00077805	-0.000632189	0.000290782	0.001917368	0.002355385	0.002842724	0.002517145	-2.01E-05	-0.001642486	-9.77E-05	0.000800569	-0.000619833	0.00021524	0.00150548	0.002096608	0.001921166	0.001997358	0.000218404	-0.002097385	-0.000104583	0.000655026	-0.000993857	-0.008801888	-0.010509726	-0.003465548	0.001633879	0.00173116	0.000500874	-0.001915536	7.49E-05	-0.006614871	0.00192537	0.002589469	-0.007392445	-0.004486889	0.002064162	0.002327953	-0.0002162	-0.001630599	0.008211448	0.010144144	0.005678828	0.009738223
2.6	-0.000804195	-0.002182518	-0.001816916	-0.001869548	-0.001072702	0.000870307	0.000391152	-0.00033391	4.69E-06	0.001246545	0.003279091	0.003465893	0.00278533	-0.001051876	-0.001571868	0.000256716	0.000656049	-0.000270306	0.000493948	0.002042579	0.003299709	0.001717388	0.002324788	-0.000773033	-0.001848863	0.000329997	0.00032428	0.000207551	-0.008077732	-0.010070946	-0.001190018	0.001773827	0.002529547	-0.000441523	-0.001822687	0.000513575	-0.008082541	-0.003185958	-0.002112265	-0.010463574	-0.001883849	0.002159257	0.002627235	-0.001394541	-0.001178233	0.004479014	0.012955358	0.008531801	0.007945277
2.65	-0.000641554	-0.002752952	-0.002397172	-0.002085108	-0.000582253	0.00133433	-0.000114339	6.55E-05	-0.000300725	0.00028458	0.003966587	0.003968212	0.002570108	-0.001995519	-0.001363854	0.000670042	0.000356445	0.00017361	0.001164138	0.002157197	0.003742595	0.001733014	0.002376477	-0.00178351	-0.001415214	0.000822485	-0.000125748	0.000792685	-0.00610857	-0.007811448	0.000761984	0.001775961	0.003081248	-0.001483507	-0.001554638	0.000993617	-0.007677813	-0.008636131	-0.007965574	-0.011509058	0.000749914	0.002072224	0.002627108	-0.00246021	-0.000597705	-0.001418221	0.013609282	0.011007938	0.00279825
2.7	-0.000536391	-0.002992504	-0.002805207	-0.002121392	1.44E-05	0.001709379	-0.00065845	0.000481992	-0.000562073	-0.000754378	0.004096977	0.004140752	0.001779566	-0.002645987	-0.001071858	0.001125683	-6.21E-05	0.000626235	0.002060828	0.002195117	0.003667493	0.002130734	0.001957263	-0.002583113	-0.000886578	0.001345425	-0.000629745	0.000750639	-0.003529035	-0.004384805	0.001971086	0.001914678	0.003103572	-0.002396807	-0.00116847	0.001442239	-0.005560931	-0.013058925	-0.013471894	-0.010133687	0.002797624	0.002108039	0.002129119	-0.003184605	4.84E-05	-0.007871515	0.010664315	0.010800445	-0.004772089
2.75	-0.000431554	-0.002892005	-0.003041927	-0.001952343	0.000680007	0.001905326	-0.001140015	0.000818028	-0.00072093	-0.001635124	0.003449667	0.003769458	0.000486812	-0.002873965	-0.00072879	0.001570342	-0.000528563	0.000989026	0.002861939	0.002496289	0.003464863	0.002835184	0.000990163	-0.002984017	-0.000337703	0.001835434	-0.001093863	0.000364629	-0.001050362	-0.000723987	0.002362603	0.002355524	0.002436075	-0.002967642	-0.000709288	0.001759495	-0.002442473	-0.015254771	-0.016989823	-0.006675772	0.00390503	0.002459317	0.001053969	-0.003421413	0.000712703	-0.012932015	0.003815749	0.006361608	-0.012781012
2.8	-0.000222029	-0.002504682	-0.003101726	-0.001565619	0.001369312	0.001838651	-0.001456879	0.000986081	-0.000737215	-0.002178567	0.002004076	0.002724718	-0.001073415	-0.002664625	-0.000331897	0.001910989	-0.000947892	0.001172983	0.003200665	0.003223393	0.003486129	0.00353887	-0.000429282	-0.002902719	0.00019885	0.002192259	-0.001413555	8.85E-05	0.000796771	0.002286015	0.002213198	0.003059301	0.001117099	-0.003066744	-0.000192412	0.001839577	0.000672562	-0.014602374	-0.017310315	-0.002106363	0.004088443	0.003100541	-0.000500554	-0.003150114	0.00136557	-0.015000379	-0.005820643	-0.002323131	-0.018833813
2.85	0.000198075	-0.001916982	-0.002957746	-0.000965163	0.002024493	0.001457596	-0.001529736	0.000932109	-0.000599381	-0.002319615	-2.42E-05	0.001034296	-0.002567326	-0.002115348	0.000152602	0.002029319	-0.001220244	0.00112152	0.002807231	0.004257692	0.003870507	0.003809062	-0.002038715	-0.002386935	0.00073878	0.002294622	-0.001498779	0.000346938	0.001843069	0.004112562	0.002014893	0.003769672	-0.000606648	-0.002691631	0.000396743	0.001601517	0.002854366	-0.011282971	-0.01411095	0.002303816	0.003699054	0.003771417	-0.002262254	-0.002475563	0.001983731	-0.013416709	-0.01595312	-0.013517803	-0.020966682
2.9	0.000877083	-0.001209421	-0.002559778	-0.00017399	0.002569966	0.000765693	-0.001323715	0.000652603	-0.000328756	-0.002122654	-0.00222976	-0.001091124	-0.003664061	-0.001392037	0.000764151	0.001813046	-0.001265206	0.000827772	0.001626506	0.00520967	0.004458031	0.003259832	-0.003477957	-0.001594984	0.001326516	0.002031843	-0.001300222	0.001335851	0.002313524	0.004740217	0.002246571	0.004095611	-0.002345785	-0.001963333	0.001082511	0.001020654	0.003593031	-0.006226905	-0.008111586	0.005430916	0.003254744	0.004062469	-0.003852656	-0.001582524	0.002530349	-0.008722333	-0.023824776	-0.024195366	-0.018372907
2.95	0.001757912	-0.000424158	-0.001848316	0.000762116	0.002911944	-0.000164303	-0.000861552	0.000199942	2.34E-05	-0.001746723	-0.004134679	-0.0032946	-0.004140798	-0.000660053	0.001509708	0.001196652	-0.001044708	0.000341144	-0.000136179	0.00554892	0.00482998	0.001725055	-0.004400177	-0.000733404	0.001995364	0.001343888	-0.000828692	0.002904562	0.002696523	0.004630268	0.003141988	0.003662579	-0.003689264	-0.001076814	0.001864564	0.000150283	0.002984448	-0.000794043	-0.000860091	0.006691588	0.003202985	0.003575668	-0.004900427	-0.000661587	0.002936898	-0.002481936	-0.027145974	-0.031035892	-0.01173349
3	0.002662155	0.000445265	-0.00078253	0.001770208	0.002947135	-0.001192542	-0.000223767	-0.000326439	0.000386067	-0.001371826	-0.00533746	-0.005163732	-0.00395135	-1.70E-05	0.002327711	0.000199093	-0.000578173	-0.000239802	-0.002063901	0.004810451	0.004469035	-0.00063664	-0.004586268	2.45E-05	0.002722073	0.000257671	-0.000160681	0.004572234	0.003497515	0.004487319	0.00454918	0.002276846	-0.004338503	-0.000222899	0.002682713	-0.000875509	0.001680242	0.003699083	0.005785005	0.006232144	0.003708218	0.002100965	-0.005160955	0.000164696	0.003098385	0.003280773	-0.024907326	-0.031609474	-0.003011408
3.05	0.003318652	0.00143433	0.000625679	0.002746826	0.002582713	-0.002132833	0.000465678	-0.00080188	0.000683168	-0.00111426	-0.005639456	-0.006346153	-0.003230645	0.000544045	0.003071196	-0.001055518	5.53E-05	-0.00078757	-0.003659434	0.002801151	0.002982807	-0.003352207	-0.004019376	0.000606742	0.00339543	-0.001093774	0.000573515	0.005682312	0.004973824	0.004921891	0.00594493	3.80E-05	-0.004205021	0.000487523	0.003397602	-0.001861985	0.00061371	0.00643057	0.010289941	0.004835604	0.004551726	-0.000261126	-0.004597678	0.000884712	0.002889659	0.006830104	-0.017762734	-0.025301621	0.00523124
3.1	0.003434609	0.00256247	0.002282936	0.003558971	0.00176545	-0.002789319	0.00106583	-0.001106469	0.000850529	-0.000965638	-0.005100316	-0.006648901	-0.002231153	0.001122454	0.003522925	-0.002345012	0.000730163	-0.001174948	-0.004514016	-0.000275623	0.000304916	-0.005765287	-0.002888897	0.001068523	0.003816544	-0.002479513	0.001217817	0.005643998	0.006959725	0.006142977	0.006609981	-0.002649693	-0.00343317	0.001064566	0.003801142	-0.002594249	0.000602024	0.00733107	0.011962737	0.003576089	0.005191756	-0.003084499	-0.003392245	0.001589088	0.002202863	0.007366513	-0.007823099	-0.013617653	0.010748887
3.15	0.00279167	0.00377886	0.004002564	0.004053322	0.000513137	-0.003001261	0.001451295	-0.001155732	0.000850091	-0.000784081	-0.003998503	-0.006084637	-0.001214267	0.001848889	0.003445549	-0.003387495	0.001300169	-0.001306283	-0.00445128	-0.003833458	-0.003209698	-0.007246976	-0.001518437	0.0015595	0.003739322	-0.003609448	0.001628074	0.004172396	0.00886116	0.007808966	0.005907029	-0.005180501	-0.002336182	0.001624613	0.003661672	-0.002888822	0.001978185	0.007045962	0.011152892	0.003349944	0.00497035	-0.005725363	-0.001875676	0.002409001	0.000996841	0.005322128	0.002080364	0.000275116	0.012418585
3.2	0.001337896	0.004922775	0.005517771	0.004076658	-0.00106196	-0.002684814	0.001542703	-0.000923992	0.000678612	-0.000348057	-0.002708627	-0.00484623	-0.000339481	0.002795679	0.002657166	-0.003904804	0.001632439	-0.001142817	-0.003589664	-0.007060942	-0.00684315	-0.007411337	-0.000241557	0.002240805	0.002945809	-0.004197602	0.001709462	0.001433521	0.009836685	0.009108809	0.003558678	-0.006934402	-0.001266716	0.00231984	0.002796504	-0.002642709	0.004402035	0.006611258	0.009050907	0.004466941	0.003393849	-0.007521479	-0.000402889	0.003422038	-0.000657802	0.002177322	0.00940004	0.012622849	0.010624422
3.25	-0.000756232	0.005721205	0.006521548	0.003507524	-0.002748392	-0.001860334	0.001326868	-0.000453855	0.000368588	0.000540724	-0.001541008	-0.003218352	0.000401535	0.003893881	0.001111315	-0.003696276	0.001639934	-0.000715071	-0.002294543	-0.009175555	-0.009717869	-0.006253711	0.000728439	0.003179933	0.00133686	-0.004035559	0.001442828	-0.001969027	0.009108043	0.009057394	-0.000184886	-0.007482992	-0.000470063	0.003235688	0.001152515	-0.001865991	0.006936915	0.006965446	0.007157488	0.006469532	0.000379558	-0.008013297	0.000783152	0.004562404	-0.002556485	-0.000146314	0.012768923	0.020392142	0.007060437
3.3	-0.003102083	0.005836421	0.006727392	0.002294851	-0.004257121	-0.000656733	0.000860815	0.000151317	-1.88E-05	0.001940492	-0.000607402	-0.001460414	0.001173124	0.004895121	-0.0010454	-0.002702894	0.001304672	-0.00011833	-0.001032482	-0.009684126	-0.011078718	-0.004154219	0.001382119	0.004265797	-0.000990914	-0.003056677	0.00089178	-0.00517187	0.006288051	0.006902181	-0.004563645	-0.006736811	2.15E-05	0.004297016	-0.001131709	-0.000687778	0.008378634	0.008489447	0.006624167	0.008266244	-0.003633415	-0.007104193	0.001643325	0.005576228	-0.004375366	-9.32E-05	0.012445439	0.022319926	0.00401252
3.35	-0.005165211	0.004959431	0.005938328	0.000494685	-0.005270302	0.000709947	0.00025802	0.000750663	-0.00040669	0.003684452	0.000228311	0.000290825	0.002202313	0.005404612	-0.00346236	-0.00104234	0.000684926	0.000508473	-0.000179334	-0.008551823	-0.010552315	-0.001737283	0.001912068	0.005184442	-0.003711862	-0.001372063	0.000187647	-0.0073372	0.001597964	0.002486478	-0.00851928	-0.004974287	0.00040587	0.005226753	-0.003707894	0.000667559	0.007723186	0.010764768	0.007725851	0.00854533	-0.007765289	-0.005094903	0.002348462	0.00605132	-0.005726869	0.002831305	0.010124117	0.019299839	0.00338588
3.4	-0.006392777	0.002926985	0.004107905	-0.001706861	-0.005509805	0.00197987	-0.000339918	0.001199356	-0.000719124	0.00536814	0.00128448	0.002054945	0.003634037	0.004988342	-0.005634007	0.000998136	-9.60E-05	0.001015701	0.000143663	-0.006210094	-0.008283299	0.000366349	0.002617039	0.005478595	-0.006302452	0.000734737	-0.00050417	-0.007943594	-0.004120284	-0.003579604	-0.011034308	-0.002734632	0.001024641	0.00558697	-0.006060279	0.001928739	0.004597992	0.012663062	0.009685242	0.006321422	-0.010953936	-0.002571874	0.003187949	0.005526599	-0.006246838	0.007760935	0.008170436	0.013941019	0.005855857
3.45	-0.006364405	-0.000173632	0.001377152	-0.003996226	-0.004810385	0.00290482	-0.000798832	0.001384102	-0.000896207	0.006428406	0.002894748	0.003956534	0.005390934	0.003329446	-0.007005282	0.003013359	-0.00087684	0.001279734	0.000136255	-0.003391423	-0.004887819	0.001766677	0.003740588	0.004685685	-0.008140156	0.002857104	-0.001027253	-0.006971521	-0.009619317	-0.010025096	-0.011478674	-0.000609171	0.002195058	0.004904752	-0.00760749	0.002838508	-0.000515636	0.012754662	0.010940111	0.001405699	-0.012305496	-0.00018504	0.00440724	0.003656836	-0.005692359	0.012707698	0.008565963	0.00945097	0.010488751
3.5	-0.004924352	-0.003950965	-0.00192416	-0.005968245	-0.003178174	0.003302434	-0.001025277	0.00125159	-0.000905754	0.006302485	0.005196678	0.006101569	0.007100884	0.000386011	-0.00711162	0.004566579	-0.001494948	0.00123409	0.000250445	-0.000845248	-0.001231398	0.002471369	0.005302932	0.002518323	-0.008652337	0.004549775	-0.001274492	-0.004906306	-0.013625471	-0.015283774	-0.009832432	0.000991517	0.00402093	0.00285255	-0.007844654	0.003211663	-0.00637093	0.009895484	0.009772793	-0.005393973	-0.011410256	0.001603187	0.006033036	0.000383351	-0.004022941	0.015277839	0.011976234	0.008263949	0.015011152
3.55	-0.002254504	-0.00773625	-0.0053161	-0.007195039	-0.000816143	0.003096137	-0.000988578	0.000822628	-0.000748497	0.00462485	0.007959021	0.008427541	0.008138726	-0.003506433	-0.005718008	0.005290566	-0.001822717	0.000886836	0.000998855	0.000959891	0.001892361	0.002880221	0.006996152	-0.000970637	-0.007479192	0.005429331	-0.00121416	-0.00254711	-0.015250918	-0.018000049	-0.006692141	0.002001366	0.006256618	-0.000573695	-0.006490908	0.002975614	-0.011342979	0.00377078	0.00507169	-0.012443837	-0.008500948	0.002697932	0.007758739	-0.003949605	-0.001439482	0.013613337	0.017325135	0.010953482	0.01665958
3.6	0.001138246	-0.010699183	-0.008242346	-0.00731791	0.001895193	0.002331239	-0.00072582	0.000188289	-0.00045648	0.001399875	0.010528271	0.010592754	0.00779152	-0.007634686	-0.002917089	0.004978447	-0.001795384	0.000319587	0.002702477	0.002028702	0.004060624	0.003602705	0.008198918	-0.005300715	-0.004605441	0.005266457	-0.000894509	-0.000685482	-0.014286195	-0.017492914	-0.003046195	0.002719566	0.008289482	-0.004944904	-0.003600659	0.002183961	-0.013986107	-0.004825247	-0.003073382	-0.017788967	-0.004382733	0.003400858	0.008950647	-0.00858456	0.001634723	0.007202777	0.022079248	0.015879596	0.013308903
3.65	0.004523797	-0.012034336	-0.010166501	-0.006143029	0.004462673	0.001163769	-0.000328746	-0.000510998	-8.55E-05	-0.002912403	0.011941731	0.011966372	0.005510469	-0.011029778	0.000846695	0.003640854	-0.001423443	-0.000331855	0.005271916	0.002837577	0.005374724	0.005153496	0.00812989	-0.009599643	-0.000418806	0.004046677	-0.000426035	0.000226844	-0.011256236	-0.013999092	0.000106493	0.003664874	0.009270268	-0.009411318	0.000398032	0.00100094	-0.01355816	-0.014108021	-0.013195264	-0.019822219	-0.000147624	0.004261251	0.008798752	-0.012471087	0.004631257	-0.002765678	0.023176091	0.019752526	0.004449239
3.7	0.007118121	-0.011175364	-0.010672972	-0.003716394	0.006379481	-0.000174618	8.34E-05	-0.001118188	0.000296088	-0.007439757	0.011198671	0.011752102	0.001173235	-0.012693527	0.00484259	0.001513855	-0.000787483	-0.000910397	0.008115982	0.004118866	0.00639189	0.007636672	0.006109672	-0.012773507	0.004330533	0.001983431	5.27E-05	0.00028702	-0.007206322	-0.008589621	0.002152753	0.005305158	0.008370229	-0.01285739	0.004758203	-0.00033777	-0.010307884	-0.02180844	-0.022799087	-0.017871983	0.003228847	0.005791507	0.006585156	-0.014502124	0.00695598	-0.013679264	0.018271123	0.018940642	-0.008387217
3.75	0.008277992	-0.007979703	-0.009552789	-0.0003543	0.007236435	-0.001426647	0.000396907	-0.001496088	0.000620536	-0.011076175	0.007620972	0.009232118	-0.004737222	-0.01187613	0.008200796	-0.000985763	-1.77E-05	-0.00127578	0.010236103	0.006493866	0.007840499	0.010548771	0.001855933	-0.013779846	0.008670022	-0.00052116	0.000415194	0.000129737	-0.003286935	-0.002773566	0.003117093	0.007759888	0.005094411	-0.014174716	0.008558197	-0.00157693	-0.005399894	-0.025904131	-0.029145182	-0.012477636	0.005257062	0.008149647	0.001994738	-0.013812769	0.008121862	-0.022340836	0.006830951	0.011044502	-0.021959126
3.8	0.007670033	-0.002827708	-0.006857203	0.003386502	0.006818726	-0.002362326	0.000533909	-0.001558694	0.000832021	-0.012758527	0.00119082	0.004068708	-0.011117889	-0.008328099	0.010110514	-0.003348186	0.000735679	-0.001338351	0.01050383	0.010085505	0.010212326	0.012803237	-0.004288419	-0.011935015	0.01161724	-0.002959733	0.000580805	0.000675866	-0.000290347	0.002074144	0.003653077	0.010598036	-0.000450053	-0.012586147	0.010906547	-0.002493291	-0.000484059	-0.025315397	-0.030196941	-0.00522653	0.006117754	0.010918869	-0.004635911	-0.010061323	0.007861837	-0.026088707	-0.009372262	-0.003877033	-0.03233614
3.85	0.005367906	0.00340185	-0.002907597	0.006801115	0.005163256	-0.002822928	0.000470575	-0.001290091	0.000895754	-0.011770091	-0.007257261	-0.003433483	-0.016432504	-0.002448302	0.010021464	-0.005081053	0.001334371	-0.001080164	0.008051081	0.014267847	0.013387387	0.013008843	-0.011287283	-0.007167555	0.012415534	-0.004828503	0.000533141	0.002714576	0.001676792	0.005244086	0.004750584	0.012834355	-0.007431199	-0.007928437	0.011159656	-0.002935518	0.002944405	-0.020299897	-0.025381569	0.001812204	0.006569985	0.013094772	-0.012231625	-0.0036077	0.006192957	-0.023783871	-0.026607905	-0.022946261	-0.036261752
3.9	0.00184948	0.009487181	0.001741941	0.009176969	0.002560544	-0.002747385	0.000240033	-0.000746882	0.000802952	-0.007983909	-0.016082156	-0.012207516	-0.01907563	0.00472775	0.007797286	-0.005817141	0.001677586	-0.000558502	0.002652145	0.017679517	0.016456559	0.009943695	-0.017557227	-0.000135228	0.010733499	-0.005736646	0.000318256	0.006467049	0.003238036	0.006964426	0.007246773	0.013165702	-0.014380928	-0.000801687	0.00909713	-0.002845606	0.004154608	-0.012377084	-0.01585883	0.006861849	0.007592323	0.013326736	-0.019115802	0.004475029	0.003415753	-0.016276876	-0.040308808	-0.041184474	-0.032358429
3.95	-0.002108035	0.01412158	0.006384689	0.009953477	-0.000501295	-0.002177287	-8.05E-05	-4.42E-05	0.000571644	-0.00196886	-0.023146475	-0.020520399	-0.017828056	0.011714023	0.003778556	-0.005394708	0.001717883	0.000108523	-0.00503785	0.018547031	0.017854704	0.003084618	-0.021318022	0.007844831	0.00677462	-0.005491498	2.50E-05	0.01130641	0.005460356	0.00827881	0.011318229	0.010403735	-0.019500664	0.007476316	0.005006896	-0.002260458	0.003511948	-0.003782831	-0.004161967	0.009128534	0.009874885	0.010369738	-0.023369008	0.012578662	4.96E-05	-0.006142442	-0.046597244	-0.053113445	-0.021702169
4	-0.00561003	0.01621577	0.010271901	0.00886328	-0.003438423	-0.001241879	-0.000393351	0.000670558	0.000243411	0.005084782	-0.026336268	-0.0263008	-0.012276332	0.016900408	-0.001265767	-0.003892757	0.001464642	0.000770201	-0.01349269	0.015255569	0.015814935	-0.006990409	-0.02107114	0.015053783	0.001263774	-0.004140698	-0.000244824	0.015772153	0.009314763	0.01053973	0.016163409	0.003979399	-0.02112085	0.015121073	-0.000347246	-0.001296986	0.002372385	0.003363294	0.006690651	0.009124936	0.013354403	0.003616522	-0.023334549	0.018898565	-0.003278877	0.003260412	-0.043663168	-0.054687415	-0.007506115
4.05	-0.0078581	0.015170102	0.012736483	0.006018099	-0.005695341	-0.000128445	-0.000607634	0.001250296	-0.000123395	0.011614558	-0.024161495	-0.027641287	-0.003063884	0.018943039	-0.006292211	-0.001614224	0.000976823	0.001278008	-0.020608469	0.007004703	0.009034361	-0.018492803	-0.016078669	0.01976363	-0.004692529	-0.00196249	-0.0004074	0.017925276	0.015074288	0.014683137	0.020040248	-0.005652333	-0.018195538	0.020288508	-0.005874242	-0.000126819	0.002536456	0.007869628	0.014300625	0.008463945	0.016993871	-0.006470863	-0.018139411	0.021857132	-0.005966664	0.009078499	-0.032462007	-0.04483505	0.006019291
4.1	-0.008341647	0.011045559	0.013309611	0.00191284	-0.006861894	0.000954468	-0.000662034	0.001578707	-0.000463162	0.016053943	-0.016268084	-0.023353918	0.00812333	0.017118985	-0.010209024	0.000978222	0.000348315	0.001518521	-0.024227663	-0.005668966	-0.002655462	-0.028697224	-0.006698758	0.020669552	-0.009843308	0.000593046	-0.000418072	0.015970138	0.021890636	0.020559335	0.020711617	-0.01687138	-0.01068938	0.021539812	-0.010389733	0.001053057	0.005434096	0.009937309	0.017789438	0.009153176	0.018942009	-0.01820465	-0.008076536	0.020507382	-0.007553445	0.01011986	-0.01642481	-0.025991886	0.015237032
4.15	-0.006959688	0.00458524	0.011810555	-0.002659876	-0.006756116	0.001813589	-0.000537765	0.001593168	-0.000714133	0.017227046	-0.003700172	-0.013423514	0.018864799	0.011549471	-0.01212287	0.003358988	-0.000310139	0.001437096	-0.022760888	-0.020707434	-0.017856834	-0.034573687	0.005539866	0.017249322	-0.013073306	0.002998548	-0.000278921	0.008961141	0.027757117	0.026611496	0.01620495	-0.027113486	0.00026828	0.018241586	-0.012882062	0.002049007	0.011337172	0.011060292	0.01811714	0.012622863	0.017081979	-0.028896387	0.00528301	0.014810661	-0.007803692	0.007403647	-0.000233017	-0.003352187	0.018495501
4.2	-0.004043347	-0.0029257	0.008393281	-0.00677049	-0.005454681	0.002301504	-0.000259331	0.0012953	-0.000829616	0.014665804	0.011191328	0.000788096	0.026551752	0.003226144	-0.011547906	0.005047995	-0.000889071	0.00104768	-0.015728199	-0.034806369	-0.03361296	-0.033632197	0.018177243	0.009950197	-0.013659823	0.004759315	-3.16E-05	-0.002644001	0.029949526	0.030100075	0.005660895	-0.033444055	0.012531236	0.010788746	-0.012747672	0.002696295	0.018922676	0.013344374	0.017640493	0.018852899	0.00983278	-0.035456632	0.019314824	0.005709766	-0.006737263	0.00383101	0.011924679	0.016952297	0.016808429
4.25	-0.000274817	-0.00993319	0.003539331	-0.009554445	-0.003266005	0.002337823	0.000115256	0.0007482	-0.00078742	0.008762585	0.025204565	0.016679428	0.029042526	-0.006175868	-0.008527228	0.005708288	-0.001296307	0.000427691	-0.004048487	-0.044136696	-0.045935726	-0.024747321	0.028342389	0.000144862	-0.011444356	0.005515677	0.000260061	-0.016802516	0.025871764	0.027891506	-0.0100221	-0.033358159	0.023374507	0.000579874	-0.009939371	0.002880688	0.025416688	0.018457821	0.019016771	0.025972829	-0.003049046	-0.035237806	0.030879173	-0.005031781	-0.004607593	0.003023534	0.017964204	0.030105892	0.01346958
4.3	0.003475693	-0.014958031	-0.002005576	-0.01040888	-0.000654883	0.001919605	0.000510449	6.19E-05	-0.000595492	0.000712536	0.035014653	0.030893825	0.025256188	-0.014659393	-0.003637057	0.005213458	-0.0014698	-0.00029968	0.010034367	-0.045354765	-0.050775435	-0.008708139	0.033438343	-0.010143476	-0.006877179	0.005117014	0.000529473	-0.030197311	0.014072629	0.017618591	-0.028013868	-0.025590193	0.030128461	-0.010261717	-0.004991132	0.002555677	0.027359742	0.026597922	0.023832784	0.030575686	-0.019960675	-0.026892506	0.037057056	-0.015194961	-0.001838074	0.00770736	0.018737952	0.034436568	0.012659399
4.35	0.006354205	-0.016929444	-0.007344679	-0.009136684	0.001861601	0.001121068	0.000850027	-0.000629018	-0.000292056	-0.007745415	0.037998196	0.040059653	0.015538502	-0.020356779	0.002128651	0.003672145	-0.001386734	-0.000991063	0.023401814	-0.036633169	-0.045198804	0.011705602	0.031820513	-0.018686799	-0.000923338	0.003652773	0.000723495	-0.039012648	-0.004898396	-0.001149219	-0.043993777	-0.010686353	0.030853981	-0.01936049	0.001087929	0.001753934	0.021807634	0.03590245	0.031494713	0.028747288	-0.037473819	-0.010985799	0.035903682	-0.022593264	0.001065716	0.018240174	0.017688614	0.032057917	0.017505485
4.4	0.007719047	-0.015429301	-0.011577426	-0.006001519	0.003821964	8.32E-05	0.001070501	-0.001191568	6.06E-05	-0.014727436	0.032941036	0.041615512	0.001686456	-0.021963009	0.007567805	0.001405463	-0.00106811	-0.001510701	0.032792142	-0.018407193	-0.028443579	0.032198851	0.023286461	-0.023563459	0.005148594	0.00143449	0.000809537	-0.039992129	-0.028124401	-0.026150103	-0.053165481	0.008862668	0.024883042	-0.024641467	0.007027139	0.000590249	0.007595929	0.042623047	0.038882058	0.017543167	-0.0509761	0.00985492	0.027019787	-0.025569435	0.003608695	0.031892451	0.019353489	0.02796889	0.028325293
4.45	0.00728332	-0.010789332	-0.013957683	-0.001677974	0.004908289	-0.001006096	0.001128987	-0.001518477	0.000388206	-0.018645698	0.020435607	0.034511924	-0.013395942	-0.019045394	0.011527382	-0.00111792	-0.000577553	-0.001755213	0.035631099	0.006415106	-0.002513844	0.047910789	0.009235234	-0.023611194	0.010046297	-0.001067651	0.000774538	-0.03148504	-0.050654904	-0.052435225	-0.051609034	0.029020469	0.013075645	-0.024826962	0.0115675	-0.000747557	-0.013778507	0.042133496	0.04104076	-0.003560143	-0.055829327	0.031352868	0.011776721	-0.023382944	0.005387657	0.043279592	0.027203661	0.027833041	0.041794631
4.5	0.005172783	-0.004018875	-0.014035236	0.002893951	0.004997355	-0.001939623	0.001006015	-0.001547407	0.000620334	-0.018582943	0.002848202	0.019597899	-0.026340437	-0.012154992	0.013151406	-0.0033765	-1.29E-05	-0.001671446	0.030741112	0.03289778	0.027920769	0.05461741	-0.007564746	-0.018711548	0.012737945	-0.003321422	0.000618984	-0.014159088	-0.066550597	-0.073274392	-0.037594743	0.045078742	-0.002288216	-0.019753586	0.013733568	-0.002022319	-0.038032329	0.030544227	0.032829779	-0.031774347	-0.048757138	0.048501406	-0.006886106	-0.016395396	0.00615052	0.045955364	0.041618631	0.03520748	0.051519396
4.55	0.001889071	0.00341925	-0.011752945	0.006717571	0.004167908	-0.00252485	0.000705417	-0.001271911	0.000706651	-0.014509781	-0.016154823	-0.000429506	-0.034104088	-0.002713245	0.012065777	-0.004902357	0.000510136	-0.001265289	0.018731233	0.055116827	0.056378316	0.049876909	-0.023559568	-0.009836225	0.012676816	-0.004843466	0.000351245	0.008872027	-0.070421189	-0.08182097	-0.012449052	0.052806686	-0.017971498	-0.010430549	0.013044158	-0.002985445	-0.058889938	0.006436958	0.01106006	-0.061084992	-0.029062602	0.056781853	-0.025064321	-0.006008776	0.005828164	0.034744155	0.058842044	0.0492987	0.050011878
4.6	-0.001809942	0.009932244	-0.007477244	0.008963447	0.002667327	-0.002619472	0.000253726	-0.000742932	0.000629526	-0.007293927	-0.032418637	-0.021528606	-0.034710909	0.007298817	0.00846065	-0.005378583	0.000880974	-0.000600894	0.001948985	0.067561704	0.07601357	0.033802314	-0.035212653	0.00115648	0.009916833	-0.005302391	-1.35E-05	0.032604142	-0.059055253	-0.073127335	0.019346002	0.049582252	-0.030496979	0.001175467	0.009616699	-0.003424365	-0.069671467	-0.027884213	-0.023590925	-0.083452172	0.000720503	0.053369493	-0.038759497	0.005630522	0.004537712	0.008061793	0.07149536	0.06424835	0.031540946
4.65	-0.005083078	0.014146105	-0.001950248	0.009156548	0.000848911	-0.002163299	-0.000299775	-6.07E-05	0.000409498	0.001497939	-0.042257038	-0.03917059	-0.027758603	0.015775623	0.003053778	-0.004707996	0.001020197	0.000209075	-0.016010784	0.066548379	0.08132205	0.009229428	-0.03983342	0.01192762	0.005095082	-0.004592605	-0.000448868	0.051284668	-0.032664864	-0.045935951	0.050939957	0.035196054	-0.036950521	0.012576862	0.004144052	-0.003210548	-0.065271794	-0.066151247	-0.065637189	-0.090908441	0.03501197	0.037998994	-0.044811303	0.016094849	0.00255853	-0.030620932	0.07071144	0.070486464	-0.005074807
4.7	-0.007192392	0.015201757	0.003833917	0.007283228	-0.000904692	-0.001199373	-0.000883188	0.000642174	0.000101572	0.009955507	-0.043322991	-0.049358571	-0.014559998	0.020946096	-0.003056355	-0.003037981	0.000902345	0.001020764	-0.031127414	0.051269498	0.069659082	-0.018799757	-0.036227931	0.020171851	-0.000712706	-0.002862308	-0.000909242	0.059866077	0.004668348	-0.003669287	0.074656222	0.01209041	-0.03567823	0.02131913	-0.002249596	-0.002336475	-0.043954902	-0.099159316	-0.105334235	-0.078011574	0.066252584	0.013234047	-0.041662524	0.02320109	0.000283787	-0.072825595	0.049351903	0.05796555	-0.054773121
4.75	-0.007662823	0.012934494	0.008810094	0.003793472	-0.002256108	0.000122263	-0.001405002	0.001223585	-0.000217358	0.016252036	-0.035179999	-0.049568262	0.002120977	0.02175375	-0.00861611	-0.000734153	0.000568364	0.001682089	-0.039905229	0.024185756	0.042153142	-0.044138347	-0.025009249	0.024122928	-0.006230092	-0.000487536	-0.001325182	0.055387839	0.045564408	0.045780744	0.083925711	-0.015062683	-0.026707927	0.025523367	-0.008241987	-0.000930499	-0.008383859	-0.116937026	-0.130802695	-0.04392758	0.086647056	-0.015965633	-0.029765405	0.025481841	-0.001847619	-0.106837791	0.005297155	0.020345638	-0.106449176
4.8	-0.00638201	0.00790023	0.012048157	-0.000501703	-0.0029729	0.001562329	-0.001763026	0.001558678	-0.000467217	0.019044805	-0.019434742	-0.039382167	0.018678855	0.018075746	-0.012474011	0.001694362	0.000121697	0.0020587	-0.040216947	-0.009375181	0.003730309	-0.060962683	-0.008488342	0.022938111	-0.010258297	0.002004894	-0.001606771	0.037901462	0.080876691	0.091546978	0.075106486	-0.040367774	-0.011789885	0.024295008	-0.012585769	0.000757493	0.034514344	-0.111547009	-0.13128761	0.006549273	0.090160936	-0.043303532	-0.011523812	0.022498707	-0.003430835	-0.120857207	-0.056372915	-0.041293498	-0.145294433
4.85	-0.003621244	0.001246259	0.012943353	-0.004613697	-0.002963771	0.002831548	-0.001861008	0.001565152	-0.000584937	0.017760494	0.000601734	-0.020657832	0.031477826	0.01073706	-0.013817307	0.003704564	-0.000294278	0.002059563	-0.031829566	-0.042343115	-0.037811289	-0.065176799	0.009831035	0.016878947	-0.011934618	0.004051348	-0.001659209	0.010661143	0.101848541	0.122279548	0.048680004	-0.058062472	0.005958393	0.017911167	-0.014364985	0.0023998	0.074931763	-0.079740655	-0.100679651	0.063480105	0.074243709	-0.062587392	0.00922115	0.014930929	-0.004174519	-0.106680188	-0.123266539	-0.116677189	-0.156816513
4.9	2.48E-05	-0.005542603	0.011349751	-0.007598616	-0.002287601	0.00364599	-0.001631664	0.001223097	-0.000540835	0.012706772	0.020644018	0.002820761	0.037673509	0.00132186	-0.012340212	0.004841716	-0.000534338	0.001657951	-0.016482877	-0.067495424	-0.0734908	-0.055441044	0.026034343	0.00725256	-0.010916037	0.005178662	-0.001408995	-0.02050749	0.102359137	0.12903832	0.009455973	-0.063892726	0.022725717	0.007751572	-0.013183449	0.003656433	0.10252597	-0.024645459	-0.040224699	0.113798417	0.040788707	-0.069201525	0.028043377	0.004422615	-0.003964522	-0.062799985	-0.178016409	-0.187486618	-0.131461718
4.95	0.003765464	-0.01096638	0.007624304	-0.008768287	-0.001135833	0.003788175	-0.001061224	0.000584586	-0.000346641	0.004992061	0.036382345	0.026137978	0.035854453	-0.008172649	-0.008310279	0.004846731	-0.000496227	0.000903298	0.002497272	-0.079131557	-0.095205763	-0.033562571	0.036670991	-0.003870176	-0.007449944	0.005116221	-0.000833974	-0.048528124	0.080663484	0.107825192	-0.034330155	-0.056164195	0.034847521	-0.004004936	-0.009247915	0.004248316	0.109139874	0.044131849	0.040529341	0.144436829	-0.003980532	-0.061244591	0.040922039	-0.006775857	-0.002895601	0.004121439	-0.202673838	-0.231544853	-0.068432463
5	0.006781914	-0.013832041	0.002566107	-0.007843314	0.00020794	0.003160613	-0.000207848	-0.000230305	-5.28E-05	-0.00372282	0.044433653	0.044311769	0.02635826	-0.01576311	-0.002519529	0.003722545	-0.000159428	-8.01E-05	0.020955167	-0.07442466	-0.097665456	-0.004142866	0.039518571	-0.014096779	-0.002318057	0.003865634	1.31E-05	-0.0667633	0.040135384	0.061041788	-0.072848384	-0.036205069	0.03962336	-0.01484775	-0.003330097	0.004020975	0.09115597	0.112193781	0.125065844	0.145780082	-0.050733774	-0.040046843	0.045138683	-0.0162933	-0.001258801	0.080047001	-0.184045695	-0.229125369	0.022611342
5.05	0.00840067	-0.013508211	-0.002742396	-0.005015127	0.001424676	0.001818462	0.000794293	-0.001052201	0.000264158	-0.01158345	0.043079618	0.053390081	0.011195362	-0.019896644	0.003870523	0.001740882	0.000395391	-0.001109922	0.034848341	-0.054120726	-0.079717069	0.026439245	0.034063233	-0.021221268	0.003333846	0.001708798	0.000998264	-0.070647914	-0.011234261	-0.002592529	-0.096999746	-0.008121456	0.03592751	-0.022464401	0.003384711	0.002983026	0.050805808	0.163536355	0.193396243	0.114507883	-0.089108701	-0.009933744	0.039874667	-0.022145228	0.000518941	0.146618191	-0.118424172	-0.169637112	0.122752148
5.1	0.008237882	-0.01006026	-0.007162795	-0.000904461	0.002224083	-2.85E-05	0.001751023	-0.001694001	0.0005216	-0.016933466	0.032631217	0.051331469	-0.006395919	-0.019770969	0.009560114	-0.000616075	0.000995785	-0.001976956	0.041155606	-0.022415208	-0.044728498	0.05146883	0.021592384	-0.023692527	0.008244171	-0.000851201	0.001923733	-0.05885055	-0.062512571	-0.069736982	-0.100657131	0.022099179	0.024475456	-0.025223436	0.009532855	0.001309563	-0.003986171	0.184481789	0.226950461	0.055000745	-0.110143268	0.022711942	0.026375763	-0.023155076	0.001974096	0.185776066	-0.014178104	-0.056591912	0.20788207
5.15	0.006284567	-0.004238303	-0.009749478	0.003573746	0.002405742	-0.002047575	0.00244483	-0.001990238	0.000651547	-0.018658228	0.015346922	0.038471769	-0.022657951	-0.015493465	0.013373684	-0.002768627	0.001417783	-0.002486891	0.038542872	0.013963681	7.97E-05	0.065419803	0.004887073	-0.020946873	0.011309337	-0.003205653	0.002569261	-0.033665008	-0.102293896	-0.125387962	-0.082249497	0.04792352	0.007685663	-0.022514042	0.013845618	-0.000690857	-0.061257403	0.167348448	0.21361639	-0.021166734	-0.108463869	0.050868191	0.007653407	-0.019199814	0.002723332	0.184735186	0.108824882	0.090945183	0.254729477
5.2	0.00291465	0.002679613	-0.009964445	0.00740922	0.001905636	-0.003844886	0.002686141	-0.001836497	0.000617882	-0.01641207	-0.005068654	0.017471862	-0.034126386	-0.008048328	0.014501571	-0.004181813	0.001449515	-0.002504096	0.027642021	0.047247763	0.045205407	0.065207433	-0.012408212	-0.013536748	0.011825251	-0.004786515	0.002748324	-0.000529542	-0.121370166	-0.15640183	-0.045275915	0.063732355	-0.010834747	-0.014876818	0.01540711	-0.002638048	-0.107784933	0.112856099	0.151540721	-0.097620391	-0.083675691	0.068439011	-0.012201352	-0.011227979	0.002568073	0.13990924	0.223136946	0.241324439	0.24727529
5.25	-0.001187322	0.009157642	-0.007807208	0.00971613	0.000817406	-0.005043753	0.002367146	-0.001219932	0.000424815	-0.010685468	-0.0242692	-0.007243029	-0.038369771	0.000919987	0.01267194	-0.004502149	0.00096217	-0.001987902	0.010890408	0.070349371	0.080975059	0.050881918	-0.026591437	-0.00302791	0.009644716	-0.005208092	0.002364425	0.033209791	-0.114947789	-0.154714603	0.002396965	0.066067843	-0.02706959	-0.003901135	0.013845476	-0.004156499	-0.132296618	0.030554401	0.050552249	-0.156932923	-0.040594705	0.071605956	-0.028929531	-0.001046308	0.0015565	0.058606614	0.300185747	0.357337465	0.181756034
5.3	-0.005165607	0.013730778	-0.00382567	0.009927032	-0.00061906	-0.005364539	0.001502899	-0.000232679	0.000114938	-0.002700328	-0.038196969	-0.030430292	-0.034500271	0.009461687	0.008216493	-0.003653016	-3.26E-05	-0.001011477	-0.008022288	0.078416093	0.099701879	0.025611329	-0.034704031	0.008316921	0.005215952	-0.004367731	0.001449959	0.059990065	-0.083862744	-0.119446221	0.050295679	0.054388892	-0.03746965	0.008091432	0.009418094	-0.004949064	-0.128296307	-0.062940361	-0.069344446	-0.184807564	0.011752802	0.059662771	-0.03903402	0.009079615	-1.86E-05	-0.042110217	0.317662974	0.405679661	0.068737748
5.35	-0.008172314	0.015324158	0.000999967	0.007919971	-0.002063201	-0.004687446	0.000245497	0.000937148	-0.000242175	0.005845032	-0.043940183	-0.047157193	-0.023352248	0.015741194	0.002013808	-0.001861418	-0.001358986	0.000243553	-0.024969621	0.069873992	0.097396501	-0.005032486	-0.03515366	0.018007307	-0.000507952	-0.00247766	0.000173412	0.073769805	-0.034490349	-0.057343009	0.087738035	0.031175705	-0.039734569	0.018517974	0.002971345	-0.004852623	-0.095773445	-0.14754497	-0.182187592	-0.173644762	0.062132762	0.035156053	-0.04052233	0.016924958	-0.001690798	-0.139234537	0.265864102	0.366360961	-0.068510328
5.4	-0.009549142	0.01349534	0.005478431	0.004051761	-0.003147189	-0.003084179	-0.001137151	0.002037563	-0.000567282	0.013130389	-0.040339231	-0.053864184	-0.007296968	0.018433347	-0.004681463	0.00039442	-0.002698822	0.001518436	-0.036284937	0.046737881	0.074643695	-0.034315149	-0.02802941	0.023854428	-0.006271402	-1.67E-05	-0.00119122	0.071405437	0.022635226	0.018581111	0.10629379	0.001375133	-0.033328939	0.02506978	-0.004220047	-0.003865669	-0.041351663	-0.204302133	-0.262031627	-0.124576947	0.099633561	0.003315327	-0.033304701	0.020796897	-0.002945471	-0.209378027	0.151173889	0.239390743	-0.199113213
5.45	-0.0089728	0.008545747	0.008485574	-0.00091016	-0.003562969	-0.000810835	-0.002317221	0.002803236	-0.000789875	0.017596677	-0.02821889	-0.049134378	0.010263091	0.017011426	-0.01049147	0.00250636	-0.003660704	0.002529906	-0.039546877	0.014135894	0.036456619	-0.055825781	-0.015049611	0.024452339	-0.010788587	0.002388645	-0.002327884	0.05335293	0.075166516	0.09190221	0.1017242	-0.028676839	-0.019616708	0.026207708	-0.010704628	-0.002144935	0.023170073	-0.219850654	-0.28921501	-0.047436884	0.116126457	-0.029087599	-0.019170103	0.019908942	-0.003365751	-0.2346605	-0.00440966	0.046650909	-0.291957551
5.5	-0.006531386	0.001473248	0.009235349	-0.005943964	-0.003142994	0.001737107	-0.002986566	0.00301481	-0.000862941	0.018279359	-0.010202485	-0.034002673	0.025612635	0.011862903	-0.014199771	0.003896916	-0.003881599	0.00303347	-0.034090832	-0.02083165	-0.00884576	-0.064879013	0.000838164	0.019508217	-0.013027277	0.004125082	-0.002959394	0.023547956	0.11170323	0.146476224	0.074950102	-0.052612083	-0.00157942	0.021515627	-0.015147741	2.51E-05	0.083524766	-0.189672667	-0.255339339	0.041356515	0.10808362	-0.055192143	-0.001356465	0.014553553	-0.002758734	-0.207379813	-0.167785942	-0.171903332	-0.323463634
5.55	-0.002712869	-0.006229117	0.007478096	-0.009985982	-0.001913516	0.00409851	-0.002940657	0.002554249	-0.000770916	0.015021504	0.009850342	-0.011736538	0.035505414	0.00420406	-0.015008773	0.004177072	-0.003136743	0.002882971	-0.021143723	-0.050639739	-0.051475732	-0.059530349	0.016112951	0.009945102	-0.012441581	0.004753684	-0.002923833	-0.011489666	0.124329583	0.170097728	0.031835892	-0.065374018	0.016825963	0.011832514	-0.016607578	0.002281517	0.126268916	-0.119315183	-0.16567172	0.122492843	0.077342845	-0.069500548	0.016181861	0.006031618	-0.001222768	-0.132217724	-0.302286255	-0.367044556	-0.283734632
5.6	0.001694314	-0.012889315	0.003575595	-0.012155574	-0.000103687	0.005833815	-0.002143917	0.001443002	-0.000529904	0.008518176	0.027664061	0.012866398	0.037848441	-0.004192169	-0.012714838	0.003257954	-0.00142692	0.002071641	-0.003557836	-0.068954761	-0.0823147	-0.040991425	0.027448644	-0.002255419	-0.00910069	0.004128327	-0.002224083	-0.04410909	0.110355139	0.157278713	-0.018143135	-0.064269155	0.031533694	-0.000876518	-0.014736027	0.004240837	0.141864231	-0.023281139	-0.038317541	0.178159198	0.030661631	-0.069024352	0.029644603	-0.003648349	0.000866966	-0.025378509	-0.376391057	-0.492000321	-0.179445469
5.65	0.005768688	-0.017021236	-0.001569648	-0.011944922	0.001896427	0.006608142	-0.000756091	-0.000147553	-0.000181481	0.000177309	0.039454925	0.034514705	0.03214711	-0.011398336	-0.007761602	0.001383655	0.000984759	0.000743264	0.014799378	-0.07197637	-0.094882045	-0.013362618	0.032430255	-0.014449111	-0.003682665	0.002437877	-0.001034528	-0.067206393	0.072880681	0.11051383	-0.064028467	-0.04951702	0.039271905	-0.01389845	-0.009860604	0.005557009	0.126826485	0.078148279	0.09968349	0.196081447	-0.02181559	-0.053895045	0.036204182	-0.012235255	0.00295429	0.089143033	-0.371443231	-0.514154678	-0.032669063
5.7	0.008655228	-0.017658236	-0.006718448	-0.009332684	0.003622762	0.006254045	0.000891873	-0.00191855	0.000217125	-0.008178773	0.04273607	0.048570904	0.019617213	-0.01577584	-0.001157124	-0.000927069	0.003603516	-0.000831333	0.029873599	-0.059227546	-0.086712041	0.017255379	0.030066675	-0.023888813	0.002667828	0.000158489	0.000339437	-0.075758737	0.020084099	0.039756316	-0.095809073	-0.024195936	0.038300491	-0.024333901	-0.002927692	0.00597261	0.084462429	0.16340777	0.21842128	0.172278482	-0.068811772	-0.027323237	0.034598104	-0.017758847	0.004454417	0.185228812	-0.286403565	-0.423682254	0.12411241
5.75	0.009752523	-0.014578878	-0.010586566	-0.004795779	0.004649976	0.004802539	0.002371029	-0.003497059	0.000603371	-0.014710654	0.036849532	0.052061445	0.002936691	-0.016357597	0.005730474	-0.003017671	0.005800959	-0.002308988	0.038299259	-0.033634405	-0.059851052	0.044080676	0.020992111	-0.028332479	0.008587787	-0.002073489	0.001539992	-0.06789064	-0.036592901	-0.039760669	-0.10661047	0.006396018	0.028815508	-0.029730728	0.00468362	0.005359461	0.024062572	0.214410401	0.291896612	0.111915309	-0.10037893	0.005076582	0.025372318	-0.018989467	0.004919994	0.240823249	-0.138438466	-0.236804762	0.25558516
5.8	0.008845054	-0.008370187	-0.01215501	0.000785094	0.004701982	0.002477789	0.003261486	-0.004511374	0.000917953	-0.017972243	0.023109466	0.044326533	-0.014316084	-0.013078214	0.011457408	-0.004274159	0.006961868	-0.003348846	0.038139641	-0.000885148	-0.020379094	0.061121291	0.007314165	-0.026566286	0.012795189	-0.003635217	0.002253078	-0.045257776	-0.084942211	-0.110855588	-0.094167555	0.035831866	0.012922501	-0.028653464	0.011439937	0.003745683	-0.041222729	0.220492796	0.303916986	0.028098331	-0.110024727	0.036453518	0.010729023	-0.015724401	0.004172416	0.243116188	0.040820777	0.007282675	0.331897016
5.85	0.006149892	-0.000309491	-0.010923355	0.006307476	0.00373044	-0.000341998	0.003267268	-0.004673332	0.001110738	-0.017241478	0.00452128	0.027163155	-0.028423983	-0.0067927	0.014808907	-0.004300203	0.006645853	-0.003690286	0.029332219	0.031795098	0.02293278	0.064487607	-0.007858625	-0.018720907	0.014371719	-0.004090917	0.002295829	-0.012681334	-0.114620795	-0.158138013	-0.061276588	0.057879335	-0.00582309	-0.021056204	0.015966735	0.001326084	-0.097309632	0.180674186	0.251738698	-0.061070014	-0.096052686	0.060142654	-0.005982722	-0.008830397	0.002359098	0.191485735	0.212434945	0.255152328	0.335638459
5.9	0.002266606	0.007912088	-0.007042609	0.010678171	0.00193786	-0.003189097	0.002308424	-0.003850033	0.001144706	-0.012692757	-0.014868072	0.004424489	-0.036333631	0.000926311	0.015058988	-0.003037759	0.004722664	-0.003216081	0.013736611	0.057197624	0.060537228	0.053266185	-0.021108074	-0.006299196	0.012964508	-0.003317072	0.001670428	0.022879709	-0.11935298	-0.171338919	-0.015149359	0.067793739	-0.023211067	-0.008361573	0.017330842	-0.00154816	-0.132241808	0.10376673	0.146643316	-0.136481242	-0.061848387	0.071055786	-0.021019166	-2.95E-05	-8.13E-05	0.097546195	0.338998247	0.451448421	0.265845567
5.95	-0.001958384	0.014563299	-0.001292606	0.013042943	-0.000264368	-0.005584131	0.000563309	-0.002108247	0.000999281	-0.00536641	-0.03085177	-0.018840343	-0.036325978	0.008168882	0.012129042	-0.000797189	0.001443042	-0.001985636	-0.005237115	0.069687425	0.084187083	0.029762533	-0.0294663	0.008104733	0.008861041	-0.001543028	0.000568251	0.053799662	-0.098244838	-0.147520236	0.03417286	0.063320959	-0.03533006	0.006790351	0.015233047	-0.004404686	-0.138721167	0.006365575	0.011366628	-0.182155537	-0.015075797	0.066758863	-0.03107097	0.008521946	-0.002536424	-0.017636269	0.39306429	0.551763863	0.138123834
6	-0.005621802	0.018257783	0.005092914	0.012963932	-0.002355289	-0.007114187	-0.001554884	0.000280532	0.000674239	0.003063034	-0.039985521	-0.037517159	-0.028405368	0.013156197	0.006610487	0.001815235	-0.002579585	-0.000229777	-0.02335268	0.066436012	0.088729866	-0.00095086	-0.031077052	0.021345116	0.0029211	0.00070686	-0.000678394	0.073396291	-0.055946652	-0.091704462	0.075994727	0.045204078	-0.039461783	0.021084513	0.010070943	-0.006712167	-0.115588479	-0.090792607	-0.124980582	-0.188625229	0.034022549	0.048013037	-0.03398739	0.014760614	-0.004387395	-0.128431189	0.363211497	0.532980098	-0.019052033
6.05	-0.007964049	0.018260402	0.010712233	0.010505066	-0.003836965	-0.007499339	-0.003486965	0.002878799	0.000194251	0.010669742	-0.040346	-0.047574328	-0.014314833	0.014682662	-0.000354099	0.004056414	-0.006480394	0.001692777	-0.036477041	0.048063636	0.073234899	-0.032099464	-0.0256103	0.030410905	-0.003616917	0.002756332	-0.001685201	0.077350177	-0.001641806	-0.015805354	0.101265314	0.017080472	-0.034707701	0.031255042	0.002859805	-0.007966818	-0.067978005	-0.16728265	-0.233315643	-0.15486669	0.074846601	0.018659167	-0.029236948	0.017219653	-0.005176669	-0.210448832	0.256414654	0.398622107	-0.170906761
6.1	-0.008534302	0.014642714	0.014322962	0.006206659	-0.004365675	-0.006638524	-0.0046641	0.005160841	-0.000387418	0.015722697	-0.03195338	-0.046965054	0.002834098	0.012420333	-0.007306526	0.005251247	-0.009327934	0.003368483	-0.041515103	0.018543506	0.041206337	-0.056669506	-0.014334674	0.033108265	-0.009408814	0.003968205	-0.002122321	0.064640912	0.052918578	0.06390361	0.104515161	-0.015225159	-0.022198972	0.034832065	-0.004970809	-0.007793272	-0.006154447	-0.207294924	-0.290872339	-0.088412086	0.098706765	-0.015144566	-0.018004018	0.015384916	-0.004729484	-0.245923289	0.096284076	0.178025716	-0.284216795
6.15	-0.007282982	0.00825153	0.015130217	0.000956262	-0.003845805	-0.004629193	-0.0046598	0.006616221	-0.000988749	0.017089611	-0.016759294	-0.036074851	0.01924214	0.007006018	-0.012775642	0.004987958	-0.010342895	0.004416179	-0.037138863	-0.015626185	-0.000172107	-0.068960495	0.000171877	0.028583616	-0.01329278	0.003931177	-0.001809964	0.03780187	0.095922366	0.130246313	0.085026854	-0.044883257	-0.004836481	0.030738478	-0.011861809	-0.006042222	0.056694167	-0.202895064	-0.286010869	-0.003662369	0.100662976	-0.046189163	-0.002901503	0.009814119	-0.003194899	-0.227494883	-0.082317356	-0.080390117	-0.33463496
6.2	-0.004561838	0.000500005	0.012964886	-0.004212681	-0.002459171	-0.001758615	-0.00331893	0.006859072	-0.001505212	0.014501477	0.001800011	-0.017607866	0.03126577	-0.000115381	-0.015583746	0.003249032	-0.009100055	0.004570005	-0.024136926	-0.046818816	-0.041607256	-0.065888765	0.014610365	0.017562836	-0.014527599	0.002589755	-0.000777089	0.00242977	0.118021574	0.168802658	0.046993982	-0.065485331	0.013381731	0.019591322	-0.016432412	-0.002861837	0.107236249	-0.155588039	-0.220552491	0.081210697	0.080552932	-0.06773274	0.01263413	0.001988758	-0.000997175	-0.159624916	-0.240988246	-0.320084586	-0.311876301
6.25	-0.001033635	-0.006966113	0.008309263	-0.008345871	-0.000619349	0.001532272	-0.000827957	0.005720604	-0.001824143	0.008613217	0.019584904	0.004063585	0.036234727	-0.007056009	-0.015093375	0.000438282	-0.005663011	0.003740516	-0.005289889	-0.067952065	-0.073747892	-0.04774539	0.025715042	0.00224349	-0.012929906	0.000278359	0.000733619	-0.033963729	0.114347103	0.171004395	-0.001367788	-0.072420232	0.028289846	0.003626181	-0.017750229	0.00128046	0.134778255	-0.075898265	-0.109202914	0.148111766	0.042997083	-0.074954715	0.025127208	-0.006064754	0.001285828	-0.057425413	-0.346091976	-0.489007587	-0.221701509
6.3	0.002485785	-0.012644544	0.00216655	-0.010763588	0.001139098	0.004708905	0.002297102	0.003304008	-0.001846588	0.000845148	0.032688772	0.023934376	0.03305665	-0.011969112	-0.011344277	-0.002708545	-0.000614038	0.002041125	0.015216627	-0.074074302	-0.089271542	-0.018221671	0.031000052	-0.014145693	-0.00888557	-0.002354304	0.002317726	-0.063532017	0.085584467	0.136016706	-0.049576084	-0.06390536	0.036522409	-0.013751269	-0.015512512	0.005642991	0.133488215	0.018916442	0.023745621	0.182821639	-0.003619916	-0.066032698	0.031847139	-0.012289944	0.003080458	0.056756197	-0.375858365	-0.550997804	-0.084379824
6.35	0.005215408	-0.015503722	-0.004189313	-0.011181846	0.002308169	0.007221028	0.005309389	-1.28E-05	-0.001513036	-0.006956594	0.038313377	0.037541668	0.02246809	-0.013529865	-0.005053498	-0.005310888	0.005036097	-0.000225953	0.032720364	-0.063509695	-0.084542883	0.016327637	0.029324451	-0.028028095	-0.003240937	-0.004514806	0.0035067	-0.079780037	0.037870994	0.070998896	-0.087138364	-0.041438955	0.036292814	-0.02869513	-0.01010657	0.00932581	0.103615902	0.108528165	0.149684236	0.17797478	-0.048977861	-0.042598257	0.031413053	-0.015121736	0.003966177	0.158207926	-0.324822855	-0.493478706	0.069920886
6.4	0.006583498	-0.015184692	-0.009516982	-0.009734701	0.002551244	0.008590007	0.007399277	-0.003631457	-0.000826921	-0.012958428	0.035381466	0.04199956	0.006871493	-0.011289148	0.002520692	-0.006581868	0.010046232	-0.002622173	0.043145993	-0.038294837	-0.060465113	0.048242234	0.021142901	-0.036258869	0.002893129	-0.005486109	0.003888331	-0.078997321	-0.018481862	-0.010331934	-0.105832142	-0.009556085	0.027798288	-0.037771368	-0.002541099	0.011444667	0.051461069	0.173821372	0.241794035	0.134610181	-0.083073451	-0.009454659	0.024081028	-0.013883068	0.003775758	0.225127728	-0.204752498	-0.329874031	0.207744938
6.45	0.006349572	-0.012034872	-0.01288565	-0.00689911	0.001804989	0.008494535	0.007895516	-0.006837844	0.00013135	-0.015770797	0.024747964	0.036646076	-0.010206388	-0.005806635	0.009823695	-0.006055591	0.013212664	-0.004654182	0.043958407	-0.00379171	-0.022318977	0.070247913	0.008383302	-0.036830576	0.008374342	-0.004841631	0.003220816	-0.061118429	-0.07118768	-0.090557677	-0.101516394	0.02508037	0.013156367	-0.038741509	0.005736567	0.011332275	-0.011914081	0.200916411	0.280708329	0.061976222	-0.098414217	0.026401717	0.011650716	-0.008956356	0.002623418	0.243208591	-0.041955187	-0.096367261	0.299520371
6.5	0.004647926	-0.006974552	-0.013858321	-0.003348701	0.000308449	0.006841632	0.006451833	-0.008939773	0.001206159	-0.01476992	0.008967085	0.023149319	-0.024910947	0.001475523	0.015310638	-0.003740381	0.013649988	-0.00586973	0.034779087	0.032454275	0.021390346	0.077108296	-0.006018171	-0.029348192	0.012245891	-0.002592519	0.001512175	-0.029804821	-0.108647483	-0.152255247	-0.075071456	0.055073877	-0.004110427	-0.03109968	0.013103503	0.008723281	-0.072981419	0.184105967	0.258561225	-0.024381683	-0.091675391	0.057258763	-0.002981917	-0.001685916	0.00085915	0.208611694	0.128400759	0.156152283	0.32579062
6.55	0.001945214	-0.001238793	-0.012538937	0.000220227	-0.001451805	0.003809024	0.003170888	-0.009411861	0.002187483	-0.01023502	-0.00832204	0.005052055	-0.033928244	0.008591356	0.017755234	-0.000151607	0.011021358	-0.005950596	0.017513288	0.06236841	0.060830684	0.066860002	-0.018811772	-0.015165206	0.013893862	0.000776889	-0.000956114	0.008292725	-0.122503606	-0.181758526	-0.032245061	0.073879799	-0.019917676	-0.01623809	0.018058971	0.00387533	-0.118595194	0.127089269	0.180594362	-0.105874189	-0.064448233	0.076350733	-0.016515396	0.00596513	-0.001032395	0.128743482	0.269749758	0.373135147	0.281242247
6.6	-0.001076018	0.003933642	-0.009480406	0.003242802	-0.002869277	-0.000153701	-0.001371178	-0.008018341	0.002849376	-0.00327192	-0.023240523	-0.01312817	-0.035227182	0.013555055	0.016503329	0.003792717	0.005661818	-0.004785303	-0.004050947	0.079147576	0.087060689	0.041338748	-0.02719072	0.002855546	0.013121394	0.004402974	-0.003670254	0.044949498	-0.109520426	-0.172178293	0.017581671	0.077237708	-0.030588606	0.002802516	0.019507246	-0.002413573	-0.138807267	0.042227978	0.063995219	-0.164804049	-0.022900463	0.079342368	-0.026009874	0.011918422	-0.002557615	0.020692058	0.351836235	0.508028917	0.175736187
6.65	-0.003679802	0.007583726	-0.005488888	0.005381351	-0.003386682	-0.004373401	-0.006215178	-0.004886596	0.002999666	0.004454757	-0.032545057	-0.027017633	-0.028508148	0.014884451	0.011623354	0.006994726	-0.001441433	-0.002507192	-0.025085928	0.078801954	0.094062828	0.005858766	-0.029428132	0.02091294	0.010138349	0.007250173	-0.005984806	0.072159982	-0.072360437	-0.125009934	0.063452504	0.064132268	-0.033719952	0.021950075	0.016978613	-0.008911995	-0.129050915	-0.052048098	-0.065792949	-0.188170051	0.023591808	0.06530531	-0.029547506	0.014518955	-0.003331013	-0.092359515	0.357093594	0.532110418	0.032160245
6.7	-0.005247758	0.009219897	-0.001386869	0.006544273	-0.002662968	-0.008051808	-0.010213137	-0.000512031	0.00253033	0.011114225	-0.034332539	-0.03344616	-0.015260762	0.012010594	0.003923955	0.008466414	-0.008818508	0.000511511	-0.040817695	0.061084837	0.080122325	-0.031901179	-0.025244278	0.035056466	0.005484448	0.008384506	-0.007264104	0.083913155	-0.019059481	-0.049947071	0.095269977	0.037064166	-0.02873987	0.036958865	0.010750291	-0.014179344	-0.09120697	-0.135166092	-0.18052613	-0.170528874	0.064547503	0.036965711	-0.026631921	0.01297375	-0.003157415	-0.186021189	0.284387637	0.440484624	-0.118443762
6.75	-0.005420161	0.008871609	0.002194104	0.006833763	-0.000693126	-0.010404655	-0.012288945	0.004312606	0.001456073	0.015133532	-0.028420312	-0.031188278	0.001575973	0.005465739	-0.005168251	0.007613448	-0.014809735	0.003712221	-0.047617099	0.029593922	0.048230239	-0.063568977	-0.01582236	0.042031741	-8.54E-05	0.007245127	-0.00703556	0.077547785	0.038706442	0.037098168	0.106059587	0.001563457	-0.017027423	0.044328311	0.00184213	-0.016870787	-0.033289381	-0.188849717	-0.255239372	-0.115280436	0.090751555	0.000162068	-0.018239246	0.007579175	-0.002065849	-0.23989046	0.149334522	0.253050742	-0.243477904
6.8	-0.004175878	0.007008019	0.004932816	0.006449417	0.002154131	-0.010821091	-0.011708456	0.008635419	-7.02E-05	0.015555448	-0.016329666	-0.021208797	0.018268328	-0.003204935	-0.013854112	0.00443654	-0.017926255	0.006443933	-0.043835764	-0.008985061	0.00541424	-0.081939836	-0.003478608	0.040006844	-0.005723763	0.003841059	-0.00512135	0.054373087	0.088193161	0.117371878	0.093545641	-0.034955054	-0.001566983	0.042089465	-0.008121295	-0.01606119	0.032219197	-0.201123212	-0.273661218	-0.034061411	0.096353733	-0.037373251	-0.006520245	-0.000323827	-0.000295005	-0.241972921	-0.018915735	0.010262439	-0.315752908
6.85	-0.00183394	0.004356453	0.006821473	0.005586482	0.005196442	-0.009013795	-0.008294541	0.011528413	-0.001772535	0.012251308	-0.00089394	-0.006361793	0.031107118	-0.011795109	-0.020292229	-0.000410485	-0.017203072	0.008085428	-0.030193915	-0.046326648	-0.038849373	-0.082609931	0.008923037	0.029024253	-0.010600763	-0.001186087	-0.00171686	0.019404045	0.11842948	0.173335962	0.060669084	-0.064749872	0.013779817	0.030291004	-0.017170994	-0.011513489	0.091049254	-0.168996821	-0.231789285	0.055666747	0.080207838	-0.067646755	0.005761336	-0.00866172	0.001759922	-0.191376948	-0.183816415	-0.235440144	-0.319364681
6.9	0.001023119	0.001678705	0.008061885	0.004366162	0.007587148	-0.005125543	-0.002529758	0.012281502	-0.003297468	0.005945137	0.014404281	0.009371244	0.037210399	-0.017974159	-0.022959267	-0.005734125	-0.012464762	0.008175679	-0.009631852	-0.0742838	-0.074774752	-0.06501282	0.018661376	0.011074806	-0.013990701	-0.006662764	0.002607198	-0.019736716	0.122685075	0.192522276	0.014917564	-0.081390492	0.025212377	0.011075359	-0.023344069	-0.003820394	0.13027034	-0.09921659	-0.138824447	0.134349233	0.046132638	-0.084100001	0.015906869	-0.01513753	0.00362476	-0.098662567	-0.309242052	-0.430768386	-0.253221296
6.95	0.003686628	-0.000430792	0.008898391	0.00282153	0.008522581	0.000239491	0.004489098	0.010568266	-0.004284821	-0.001951559	0.026208617	0.021905452	0.03513865	-0.01988244	-0.020976428	-0.01007191	-0.004436512	0.006527854	0.013339196	-0.08667212	-0.094462561	-0.032619042	0.023782418	-0.010236842	-0.015339187	-0.011137245	0.006988067	-0.054505551	0.099998661	0.170326424	-0.033385905	-0.0811262	0.029917884	-0.011684203	-0.025072065	0.005630428	0.141168593	-0.006875461	-0.015218996	0.184595674	0.002024599	-0.083007965	0.021906507	-0.017817637	0.004834512	0.01629424	-0.367350902	-0.532991587	-0.131420809
7	0.005488824	-0.00167284	0.009451391	0.000940847	0.007459586	0.006080707	0.011248312	0.006546584	-0.004448783	-0.009654117	0.032004301	0.028079148	0.025197881	-0.016639491	-0.014338814	-0.012063764	0.005338479	0.003301585	0.033637577	-0.080627013	-0.09365029	0.007755475	0.023509263	-0.030384514	-0.014318331	-0.013235786	0.010431197	-0.07733129	0.055409993	0.111106532	-0.073443346	-0.063698798	0.026766061	-0.033128058	-0.021539343	0.014881575	0.121221068	0.087842451	0.111774853	0.195031924	-0.041977044	-0.064286483	0.022857916	-0.015654342	0.005021101	0.128522937	-0.344788173	-0.519216678	0.019668985
7.05	0.00596156	-0.002070546	0.009614943	-0.001252249	0.004289889	0.011164965	0.01613421	0.000867388	-0.003652607	-0.015397806	0.030625316	0.026428192	0.009375915	-0.008634998	-0.003995467	-0.010835721	0.014774646	-0.000987575	0.046736942	-0.05723915	-0.072624035	0.047389253	0.018347727	-0.044845131	-0.010877532	-0.0120393	0.012021144	-0.0832868	-0.001164246	0.027322769	-0.09644343	-0.032432928	0.016603381	-0.048401145	-0.012937325	0.021791811	0.074704531	0.164084779	0.214103729	0.162881785	-0.075845605	-0.031544257	0.019087571	-0.008812603	0.003991806	0.213388556	-0.245826296	-0.391538174	0.167064751
7.1	0.004950042	-0.001899359	0.009060707	-0.003617672	-0.000575463	0.014269102	0.017805901	-0.005418613	-0.001958457	-0.017825124	0.022459122	0.01752157	-0.009066328	0.002480907	0.008250497	-0.006295728	0.021668949	-0.005533038	0.049666885	-0.021335325	-0.036099002	0.077535127	0.009877238	-0.050076223	-0.005288987	-0.007385059	0.011142156	-0.071163072	-0.057157584	-0.063111091	-0.097550951	0.006410459	0.002069344	-0.053700167	-0.000547656	0.024511115	0.011783041	0.204943335	0.269138345	0.094682401	-0.091988809	0.008626277	0.011961751	0.001289405	0.001789014	0.252049316	-0.091665876	-0.176876895	0.278369493
7.15	0.00265449	-0.001550979	0.007354693	-0.005855831	-0.006240443	0.014458131	0.015540518	-0.011046054	0.00036211	-0.016286188	0.009323435	0.003784138	-0.026259355	0.014122998	0.020022162	0.000746214	0.024193373	-0.009373962	0.041670236	0.019541479	0.007883741	0.091334718	0.000295127	-0.044344886	0.001824111	-7.05E-06	0.007659681	-0.043710234	-0.100176058	-0.140691929	-0.076962686	0.044882404	-0.013032013	-0.047164917	0.013389763	0.021943705	-0.053731858	0.201220526	0.264727518	0.004947805	-0.086989613	0.047970547	0.003454446	0.012252301	-0.001280463	0.235713364	0.084044914	0.078570398	0.328951518
7.2	-0.00041135	-0.001378266	0.004153687	-0.007530383	-0.011480313	0.011339671	0.009466144	-0.014781638	0.00286423	-0.010990265	-0.00594314	-0.011139666	-0.038510246	0.02335186	0.028795262	0.008684928	0.021349912	-0.011585156	0.024377327	0.056728844	0.049774425	0.085353025	-0.008159181	-0.028223284	0.00949785	0.008539733	0.002015947	-0.007001772	-0.120772057	-0.188561711	-0.03979066	0.07494397	-0.024666336	-0.029418284	0.026030035	0.01408877	-0.107446013	0.153495948	0.201927111	-0.086944248	-0.062357033	0.07823831	-0.00440114	0.021233352	-0.004660266	0.167703438	0.242554591	0.31918222	0.307487185
7.25	-0.003536827	-0.001570016	-0.000582661	-0.008162449	-0.014994714	0.005230353	0.000616197	-0.015686419	0.005009719	-0.002976958	-0.020082126	-0.023316047	-0.043055061	0.027585225	0.03240307	0.015451917	0.013280648	-0.011486163	0.001463667	0.082276797	0.080622926	0.060398158	-0.013749626	-0.004621104	0.01649958	0.016176967	-0.004794317	0.030924114	-0.114540897	-0.196182945	0.005187539	0.090098109	-0.0295924	-0.003615162	0.034456717	0.002164686	-0.137578262	0.072021562	0.094767557	-0.160963906	-0.024115641	0.092864669	-0.010026718	0.025636858	-0.007615176	0.062817994	0.348614312	0.49199943	0.218583052
7.3	-0.005980157	-0.002092034	-0.006440114	-0.007375551	-0.015707788	-0.002819638	-0.009224882	-0.013339928	0.006277957	0.006088577	-0.030083232	-0.029512708	-0.038635186	0.025275163	0.029526726	0.019011311	0.001347272	-0.00882536	-0.022132561	0.090629986	0.094004748	0.021441128	-0.01562309	0.021687693	0.02147683	0.020773031	-0.011379184	0.061834578	-0.083071641	-0.161650709	0.047605258	0.08673737	-0.026227747	0.025051115	0.036306797	-0.011537292	-0.137563671	-0.025532404	-0.032901173	-0.200810389	0.018659453	0.088337033	-0.01264469	0.023799218	-0.009360428	-0.055905972	0.378408888	0.558425189	0.081834048
7.35	-0.007144843	-0.002708905	-0.01252273	-0.005048633	-0.013050056	-0.011171996	-0.017868136	-0.007975232	0.006286042	0.014257051	-0.033789683	-0.028007026	-0.025788518	0.016383033	0.020067822	0.017909278	-0.012061903	-0.003893259	-0.04126568	0.079812197	0.087348944	-0.023361148	-0.01393614	0.044982234	0.023180317	0.020686218	-0.016218053	0.079089154	-0.033549406	-0.092139106	0.077913913	0.06494524	-0.015135075	0.050328011	0.03036245	-0.024066172	-0.107481858	-0.117970302	-0.152773879	-0.197494326	0.056004929	0.064981042	-0.012373495	0.015499856	-0.009236986	-0.162315479	0.324987929	0.502926073	-0.072513087
7.4	-0.006724533	-0.003075941	-0.017581342	-0.001424678	-0.007154598	-0.017906521	-0.023195091	-0.000487814	0.004891822	0.019705841	-0.030328556	-0.019016872	-0.00679774	0.002520019	0.005309962	0.011739234	-0.023981246	0.002471767	-0.051688077	0.051871025	0.062399832	-0.064348542	-0.009710828	0.059793022	0.020733995	0.015251782	-0.017996286	0.079056114	0.022886294	-0.002389679	0.089555702	0.028589895	0.001012619	0.066202898	0.016971551	-0.032424143	-0.054001889	-0.185224824	-0.238438684	-0.151332734	0.079409796	0.027006233	-0.010062881	0.002157061	-0.006901324	-0.232987626	0.199920114	0.336729267	-0.210329054
7.45	-0.004780521	-0.00287007	-0.020282679	0.002870817	0.001087118	-0.021237899	-0.023661095	0.007695792	0.00225415	0.02113595	-0.020288781	-0.004653284	0.014701933	-0.01330895	-0.012192525	0.00139055	-0.03149638	0.009002688	-0.050974674	0.01249174	0.024743296	-0.092405062	-0.004472251	0.06214121	0.013901104	0.005082115	-0.01593637	0.06186134	0.073645588	0.088426682	0.08040282	-0.015323206	0.018011498	0.068269036	-0.001823908	-0.034257494	0.01112499	-0.21273226	-0.271260099	-0.071923255	0.083779774	-0.018213375	-0.006932337	-0.013368485	-0.002482513	-0.25246072	0.030757144	0.095598278	-0.301263078
7.5	-0.001731649	-0.001917592	-0.019558714	0.006924693	0.010138061	-0.019957747	-0.018710814	0.014875246	-0.001168639	0.018071451	-0.005615352	0.01159014	0.034392787	-0.027329324	-0.029010674	-0.011011324	-0.03242514	0.014238357	-0.03907176	-0.03014439	-0.017468233	-0.100947348	0.000224187	0.050547	0.003279335	-0.007919339	-0.010046935	0.031323559	0.107488064	0.160797155	0.053145824	-0.057939586	0.031141113	0.054862211	-0.022523361	-0.028471751	0.07366943	-0.1945678	-0.244463247	0.02388918	0.068568685	-0.061509352	-0.004129732	-0.027351354	0.00334605	-0.21665437	-0.145131339	-0.167899519	-0.325536783
7.55	0.001742385	-0.000278193	-0.014944575	0.009734715	0.018089949	-0.01379781	-0.00899973	0.019416802	-0.004689159	0.010993836	0.010761699	0.025686196	0.0481077	-0.035868458	-0.041473616	-0.02249646	-0.025898222	0.016834826	-0.018350808	-0.067031988	-0.05529437	-0.087432536	0.003242096	0.026560934	-0.009642641	-0.020869614	-0.001219617	-0.005894741	0.11699728	0.199031586	0.014564891	-0.090264653	0.036386417	0.027689054	-0.040764951	-0.015618213	0.120035294	-0.134672239	-0.164513531	0.115604522	0.03782427	-0.09370221	-0.002347383	-0.036054514	0.009422751	-0.133709287	-0.288941789	-0.395953797	-0.278312504
7.6	0.004861682	0.001742359	-0.006806383	0.010468611	0.023054199	-0.003614715	0.003648304	0.020111909	-0.007522316	0.001274741	0.025497512	0.03405732	0.052675913	-0.036282149	-0.046431272	-0.029913652	-0.012693797	0.015890766	0.006852815	-0.090211546	-0.080899065	-0.054050778	0.004165628	-0.005344004	-0.022617138	-0.030505155	0.008869262	-0.041728888	0.100191901	0.194624485	-0.026122932	-0.104985609	0.031569467	-0.008248961	-0.052197359	0.002063558	0.140193458	-0.04593507	-0.049518601	0.183440872	-0.000844403	-0.10747337	-0.001613949	-0.036673463	0.014297352	-0.02208261	-0.369114961	-0.538322506	-0.17065009
7.65	0.006931563	0.003657748	0.003618611	0.008716022	0.02359302	0.00867289	0.016561386	0.016478343	-0.008954457	-0.009088442	0.03549766	0.034458105	0.046619008	-0.02771186	-0.041997055	-0.030727122	0.004777684	0.011211908	0.031131217	-0.094460979	-0.089159979	-0.007425448	0.0033709	-0.03855134	-0.032971909	-0.033952986	0.018053991	-0.068436612	0.06093284	0.148110023	-0.059440028	-0.098059184	0.01708973	-0.045492673	-0.053462317	0.020993709	0.12981139	0.052629962	0.074936966	0.21255635	-0.038118162	-0.098965404	-0.001327737	-0.028144746	0.016550911	0.093631789	-0.36832755	-0.563506301	-0.026869164
7.7	0.007506738	0.004929219	0.014402574	0.004659169	0.019096368	0.020411934	0.026767352	0.008932774	-0.008515417	-0.017886156	0.03855215	0.026545653	0.030550779	-0.011468099	-0.028104779	-0.023757006	0.022871276	0.003443529	0.049149092	-0.078459026	-0.078672417	0.04265557	0.001848871	-0.065632045	-0.038113196	-0.02950147	0.024126306	-0.080244332	0.008050883	0.069022683	-0.077837996	-0.069737319	-0.00395479	-0.075610103	-0.043075574	0.036949387	0.091141743	0.139978209	0.18154186	0.196232277	-0.065191301	-0.068776613	-0.000524282	-0.011601639	0.015172214	0.188179704	-0.287228153	-0.465760476	0.121030959
7.75	0.006493211	0.00512214	0.023304205	-0.000897342	0.010012337	0.028760969	0.031660587	-0.001215877	-0.006113606	-0.023175291	0.033811239	0.011998509	0.007180219	0.009092178	-0.006733364	-0.009665017	0.037434358	-0.005977854	0.05680694	-0.045165986	-0.051960212	0.085248892	0.000830981	-0.079970104	-0.036113788	-0.01717713	0.025346018	-0.074574769	-0.046606006	-0.026032858	-0.077400131	-0.024784755	-0.026354395	-0.091050906	-0.021989737	0.045983027	0.032506579	0.197507286	0.24727989	0.137357935	-0.075842142	-0.022107299	0.001701819	0.009675576	0.00989691	0.241174058	-0.144120163	-0.266367873	0.240576775
7.8	0.00416276	0.004047401	0.028263889	-0.006663677	-0.002138153	0.031348312	0.029641867	-0.011969069	-0.002098073	-0.023718476	0.022000009	-0.005850434	-0.019112824	0.029213264	0.018291931	0.008971838	0.044725776	-0.015065326	0.052172936	-0.001316337	-0.014871889	0.110607275	0.001326593	-0.077333936	-0.026263779	0.001040723	0.020901487	-0.052602794	-0.090779205	-0.116812985	-0.058677502	0.028219518	-0.043994886	-0.086974342	0.006330936	0.045367594	-0.033491072	0.21296733	0.258387719	0.047913015	-0.06786891	0.032037106	0.00575351	0.030856837	0.001407976	0.241454796	0.029267384	-0.008906758	0.305995144
7.85	0.001077476	0.001846034	0.027901561	-0.011150677	-0.014989509	0.026895011	0.020578968	-0.021012725	0.002775516	-0.019282266	0.005315622	-0.022787988	-0.04307532	0.043802846	0.041929678	0.02806956	0.042331142	-0.021681683	0.035971807	0.043904463	0.024695622	0.112380593	0.003711492	-0.057026963	-0.009445954	0.021465152	0.011204355	-0.019022412	-0.114498195	-0.183671483	-0.026482947	0.078429264	-0.051425486	-0.062618499	0.036400822	0.03434858	-0.092640554	0.183008014	0.213189619	-0.05344752	-0.043562531	0.082497182	0.01121563	0.04661537	-0.008682769	0.189362433	0.194901705	0.250392449	0.30375542
7.9	-0.002054758	-0.001011358	0.021893504	-0.013042807	-0.025776533	0.01564637	0.005964773	-0.026197694	0.007477897	-0.01071919	-0.012985647	-0.034725099	-0.059615352	0.048682158	0.058895612	0.042882041	0.029858729	-0.024022904	0.011504609	0.08075321	0.058472018	0.08917646	0.007500088	-0.022317495	0.011786541	0.039400585	-0.002070695	0.01893309	-0.112291991	-0.211735939	0.011294879	0.114875562	-0.045406013	-0.021842933	0.061722721	0.014506422	-0.132124224	0.113859856	0.122249536	-0.145220756	-0.009113974	0.118189149	0.016790055	0.052419191	-0.018104062	0.096495067	0.316825431	0.455017219	0.235296751
7.95	-0.004555245	-0.003817478	0.011127382	-0.011566168	-0.03191748	-0.00051521	-0.011289966	-0.026030923	0.010917753	0.000194635	-0.029237242	-0.038696156	-0.064873944	0.041726976	0.064802427	0.049119613	0.009230219	-0.021079502	-0.016007697	0.10101289	0.079538314	0.045100954	0.011389851	0.020008481	0.0335035	0.050175504	-0.016239329	0.053022697	-0.084434802	-0.194159332	0.045575348	0.12880545	-0.026017957	0.027362272	0.07614498	-0.010393736	-0.143231277	0.020033226	0.005879945	-0.20752776	0.026899445	0.130486643	0.020539553	0.04575913	-0.024412191	-0.01692532	0.368932015	0.56051041	0.116425616
8	-0.005934129	-0.005796296	-0.002415438	-0.006751839	-0.031615696	-0.018339213	-0.027411845	-0.020069039	0.012190043	0.011137931	-0.040116591	-0.033611857	-0.05710983	0.023599777	0.057229906	0.044089141	-0.015542515	-0.012962928	-0.040535134	0.09982596	0.083745847	-0.010898255	0.013593718	0.0609358	0.051058921	0.050291573	-0.028126238	0.075767812	-0.036947261	-0.133752953	0.068230681	0.115727877	0.003002705	0.074380293	0.075292967	-0.035078059	-0.123232488	-0.078685806	-0.110389495	-0.226328774	0.055591877	0.115253113	0.020409509	0.02699484	-0.025596785	-0.126453517	0.340470869	0.54407294	-0.026381824
8.05	-0.005994352	-0.006307525	-0.016036924	0.00048637	-0.02434347	-0.033834025	-0.038567883	-0.009116381	0.010805837	0.019757291	-0.043344217	-0.020575004	-0.037194399	-0.002152878	0.036476381	0.027568629	-0.03909287	-0.001003396	-0.056572094	0.076865215	0.070538445	-0.066807437	0.012391906	0.091115189	0.060027935	0.038418138	-0.034754717	0.082089118	0.019665608	-0.042619533	0.073997348	0.076695207	0.034880723	0.108218557	0.057753545	-0.053855274	-0.076028887	-0.161331527	-0.201369785	-0.196517919	0.069922456	0.074051281	0.014906786	-0.000436416	-0.020659794	-0.208625295	0.23816188	0.409383192	-0.161879141
8.1	-0.004855845	-0.005036171	-0.026882465	0.00849856	-0.011084855	-0.043137928	-0.041750172	0.004836818	0.006846753	0.024197662	-0.038172647	-0.002666692	-0.008583243	-0.029724346	0.005785183	0.002163991	-0.055824232	0.012430101	-0.060397215	0.036553437	0.043009792	-0.110104148	0.006760581	0.102971534	0.057244663	0.015968991	-0.034061927	0.070453903	0.072689189	0.06019524	0.061711536	0.018472044	0.061298398	0.120038217	0.025712688	-0.061903769	-0.011425708	-0.210124041	-0.247601273	-0.123236992	0.066414934	0.014194506	0.003749311	-0.030567648	-0.010009744	-0.245876498	0.084556309	0.185665948	-0.260826488
8.15	-0.002898345	-0.002115165	-0.032561753	0.015252621	0.005742442	-0.043448524	-0.035543062	0.018948425	0.000999345	0.023525064	-0.025552889	0.015764725	0.023264148	-0.05230422	-0.029065139	-0.027001584	-0.061196947	0.024375446	-0.050965161	-0.012760112	0.007187555	-0.130559588	-0.003107164	0.092554267	0.04171247	-0.012927247	-0.025473391	0.043269284	0.110011508	0.152602975	0.034577069	-0.047539806	0.074464515	0.105386328	-0.015159764	-0.056468735	0.0568469	-0.214225962	-0.239447347	-0.02108418	0.046028612	-0.052464988	-0.011720157	-0.056145251	0.004456975	-0.230184202	-0.086923839	-0.078702806	-0.302192147
8.2	-0.000643349	0.001858143	-0.031690659	0.018822277	0.022699523	-0.033792225	-0.02058486	0.030082354	-0.005550728	0.017939301	-0.007937781	0.030155913	0.051925279	-0.063707627	-0.060785842	-0.053263071	-0.052890165	0.031911193	-0.030207705	-0.060526933	-0.029299628	-0.122659035	-0.015566891	0.06068611	0.015151116	-0.042122386	-0.01018676	0.006411009	0.122865341	0.214151964	-0.000607058	-0.107481462	0.069260767	0.06557852	-0.056632238	-0.037679513	0.113989877	-0.172120953	-0.179061217	0.088693771	0.013957748	-0.111838544	-0.02852595	-0.070322137	0.019647993	-0.164718096	-0.239167391	-0.326619195	-0.277503078
8.25	0.001388853	0.005926889	-0.024229442	0.017895059	0.036010339	-0.015433021	0.000408373	0.035486222	-0.011352792	0.008723824	0.011234857	0.036873792	0.071317608	-0.059998071	-0.082054222	-0.069883444	-0.031553196	0.03284727	-0.00265171	-0.096276876	-0.058881116	-0.087063424	-0.027695805	0.0130991	-0.018005188	-0.064711014	0.00893116	-0.032034557	0.107885846	0.230513381	-0.035091627	-0.147919376	0.044900011	0.007838923	-0.089513687	-0.008762116	0.147298687	-0.09210134	-0.079844002	0.182521295	-0.021614533	-0.150558338	-0.042536114	-0.068416401	0.031908406	-0.06319249	-0.33925731	-0.504456216	-0.192492339
8.3	0.002806608	0.008986155	-0.011536788	0.012171252	0.042385696	0.008211817	0.023098458	0.033446427	-0.015009231	-0.002056287	0.028261845	0.034169257	0.07699598	-0.040690496	-0.08715498	-0.071705036	-0.00093088	0.026313749	0.025578189	-0.111948694	-0.075663464	-0.030724464	-0.035892689	-0.040539779	-0.051241768	-0.074611632	0.027848008	-0.063555735	0.067997348	0.196797177	-0.060316959	-0.158833494	0.005604352	-0.055930097	-0.105638865	0.024454072	0.148975274	0.009284675	0.036472596	0.239481987	-0.051530447	-0.158969595	-0.0493758	-0.049296869	0.037871265	0.052944081	-0.365431346	-0.573479898	-0.065761105
8.35	0.003425641	0.010057	0.003878232	0.002542206	0.039810935	0.032174529	0.042393813	0.023769156	-0.015508655	-0.012035301	0.039933599	0.022687745	0.067164462	-0.009190576	-0.073430523	-0.056591066	0.032724944	0.013096806	0.048152746	-0.103742142	-0.076650085	0.034440848	-0.036802327	-0.088561938	-0.077172902	-0.068114581	0.042190659	-0.081135522	0.011886673	0.118926224	-0.070040026	-0.136044668	-0.039976162	-0.111560233	-0.09982032	0.054677921	0.117969772	0.110566981	0.144503828	0.245943402	-0.067966383	-0.133484538	-0.045596569	-0.016009903	0.035331197	0.158929901	-0.311705838	-0.518111403	0.075226566
8.4	0.003282397	0.008558406	0.01885764	-0.009016486	0.028113427	0.050961014	0.053563765	0.007960798	-0.012495375	-0.019090031	0.044163604	0.005383761	0.04317215	0.027709777	-0.042188306	-0.02627783	0.06188547	-0.004383648	0.060003539	-0.073051312	-0.062290762	0.09407667	-0.028350774	-0.119809122	-0.089122865	-0.045017404	0.048228383	-0.080865212	-0.04786646	0.012684755	-0.061926126	-0.08249583	-0.080575607	-0.145730812	-0.071315854	0.074731237	0.060407283	0.189830816	0.220674785	0.198803458	-0.066471088	-0.077726003	-0.02981812	0.024581466	0.023921791	0.231854489	-0.189222357	-0.349339182	0.199977064
8.45	0.002585571	0.004506406	0.030245481	-0.019834498	0.009160427	0.059789629	0.05336048	-0.01096186	-0.006405058	-0.021814353	0.040356015	-0.01316921	0.009365415	0.061236101	0.001200351	0.013634042	0.07938601	-0.02248472	0.058509741	-0.026239868	-0.03624564	0.134580613	-0.010610755	-0.126188637	-0.082755468	-0.009031372	0.04379888	-0.062865105	-0.097616251	-0.099445899	-0.038192482	-0.008025574	-0.104997124	-0.149105151	-0.024426189	0.079221882	-0.011560251	0.229428576	0.248324007	0.106579656	-0.047208844	-0.002130737	-0.003519316	0.0631459	0.005406196	0.25553574	-0.024023857	-0.102575596	0.281435715
8.5	0.001627166	-0.001418804	0.035551769	-0.027145327	-0.013389971	0.055769177	0.04088952	-0.029022472	0.00157691	-0.019813291	0.029446535	-0.027925802	-0.027696519	0.082657278	0.048117734	0.05463461	0.0801298	-0.037079482	0.044115196	0.026714926	-0.00443442	0.146244234	0.013780785	-0.104695001	-0.05737141	0.032710566	0.028954994	-0.031277364	-0.125805942	-0.193049442	-0.005108662	0.072404238	-0.105048596	-0.118761013	0.032000399	0.065931366	-0.082293808	0.219920426	0.221359585	-0.012011452	-0.015056229	0.077983555	0.028800855	0.089970239	-0.016529788	0.22410183	0.148327256	0.169629596	0.30176897
8.55	0.000684494	-0.007968986	0.033490096	-0.028762324	-0.034765904	0.038732367	0.018007323	-0.04210341	0.009738291	-0.013752044	0.013631522	-0.034696943	-0.060519103	0.085475618	0.088340926	0.087065961	0.062459976	-0.044479491	0.02021985	0.074414459	0.026386946	0.125605263	0.039848813	-0.058408243	-0.016520391	0.071012401	0.006155075	0.006686849	-0.125715312	-0.247128589	0.028561951	0.141714632	-0.077983587	-0.059304343	0.086149761	0.036570569	-0.136086657	0.16235205	0.145659499	-0.131798678	0.021526853	0.14553231	0.060244305	0.09732759	-0.036978364	0.143487301	0.290235535	0.408568447	0.256258437
8.6	-5.59E-05	-0.013579611	0.02427564	-0.023671212	-0.050068105	0.011500159	-0.010884467	-0.046867301	0.016204359	-0.005157513	-0.00412957	-0.031318546	-0.082190822	0.067244126	0.112213449	0.102337873	0.028848233	-0.042338606	-0.007632857	0.106569477	0.050167353	0.07643289	0.061195643	0.003818316	0.032306872	0.096595754	-0.020089124	0.042432679	-0.097129925	-0.24886384	0.053819867	0.184340687	-0.02776453	0.017677092	0.125651641	-0.003320552	-0.160716692	0.068297725	0.037867137	-0.226501675	0.052620523	0.185318781	0.082880296	0.08156156	-0.050877524	0.030442282	0.370151228	0.561829021	0.154458655
8.65	-0.00053143	-0.016728941	0.009619351	-0.012386406	-0.055366197	-0.020530464	-0.039648703	-0.041578846	0.019366848	0.00396948	-0.020710822	-0.018340983	-0.087833152	0.030524948	0.112900185	0.09510108	-0.01432139	-0.030321681	-0.033076023	0.116285914	0.062842492	0.009070745	0.071465551	0.0689897	0.078949857	0.102285747	-0.044073575	0.067999653	-0.046495152	-0.196675996	0.063825721	0.189708915	0.035287868	0.095800907	0.140342885	-0.045369458	-0.150311207	-0.042431144	-0.07821229	-0.274545624	0.069458238	0.187438899	0.089613635	0.044345617	-0.054218225	-0.090843341	0.369549393	0.594657316	0.018305989
8.7	-0.000788779	-0.016323949	-0.00758464	0.003035176	-0.048664299	-0.050431226	-0.061687528	-0.026629181	0.018279484	0.011629776	-0.033381939	0.000973319	-0.075680041	-0.017319209	0.088212837	0.064845663	-0.057901409	-0.0103583	-0.050423462	0.101577889	0.063056751	-0.061757528	0.066044272	0.122633511	0.112628281	0.084898362	-0.06011637	0.077922039	0.014527495	-0.100840001	0.055806478	0.154782836	0.096513791	0.15731999	0.124781817	-0.080097162	-0.106823433	-0.145984994	-0.176870343	-0.264041206	0.066864146	0.149671389	0.076139085	-0.007261591	-0.045110046	-0.193874759	0.287272871	0.497808503	-0.122506222
8.75	-0.000932777	-0.012018025	-0.023820089	0.019353419	-0.030505956	-0.071223623	-0.071424485	-0.004617106	0.012923444	0.016272195	-0.040230379	0.021385782	-0.047554527	-0.065540364	0.04154096	0.016483655	-0.091873151	0.013614993	-0.055989838	0.065763592	0.052179301	-0.120208607	0.043567029	0.151961775	0.124375398	0.046352748	-0.063872928	0.070473645	0.071791575	0.018560416	0.031937036	0.085075785	0.140230511	0.187088044	0.079911483	-0.099025149	-0.039720441	-0.219695042	-0.236263397	-0.195751407	0.044850662	0.078287869	0.04248122	-0.062075636	-0.024435601	-0.255687614	0.140191542	0.290113264	-0.236969167
8.8	-0.001061614	-0.004373987	-0.035650374	0.032819574	-0.004052552	-0.077483345	-0.065667544	0.020067788	0.004271055	0.017108167	-0.04038788	0.036999144	-0.008627857	-0.102369174	-0.018414392	-0.04031754	-0.107601979	0.036406709	-0.048907586	0.016665898	0.033660811	-0.152911081	0.00679867	0.148852283	0.109318795	-0.006323967	-0.053453778	0.047990942	0.112042374	0.135934825	-0.001093647	-0.006152642	0.153610283	0.17618889	0.013409557	-0.096700749	0.036100166	-0.247147866	-0.243382857	-0.083281327	0.008891682	-0.012950517	-0.006344351	-0.10715541	0.004098928	-0.2620957	-0.040118528	0.015028786	-0.299653421
8.85	-0.001214218	0.005182695	-0.040424268	0.040027641	0.025423736	-0.066703778	-0.044528401	0.042103807	-0.005880086	0.014231334	-0.034059706	0.042838809	0.033511591	-0.117815261	-0.079157459	-0.093002008	-0.099957635	0.052679983	-0.031251286	-0.035178572	0.01195241	-0.152060394	-0.037442028	0.111970448	0.068247414	-0.062195883	-0.030067066	0.016202087	0.126115112	0.22580468	-0.033783077	-0.100410846	0.130181682	0.124381542	-0.061476108	-0.07216545	0.103711479	-0.221939817	-0.197055457	0.049652145	-0.031289473	-0.105452182	-0.060847151	-0.130789339	0.034580727	-0.211114794	-0.214098544	-0.268297028	-0.296518541
8.9	-0.001349474	0.014627305	-0.036845918	0.038751364	0.051562792	-0.040084754	-0.01165073	0.056374233	-0.015277106	0.008530397	-0.022396225	0.036289097	0.070314011	-0.106247566	-0.126930562	-0.128849058	-0.068792107	0.058186306	-0.007456192	-0.078871132	-0.00868347	-0.117291418	-0.079429234	0.047502504	0.00801263	-0.108639587	0.002004443	-0.017255924	0.111153986	0.268470031	-0.056383371	-0.177718992	0.072037674	0.040730222	-0.12847445	-0.029487375	0.148081801	-0.149208869	-0.108224366	0.174328771	-0.064185642	-0.179588109	-0.1087873	-0.125419425	0.060084508	-0.113679632	-0.342946917	-0.497694909	-0.228263769
8.95	-0.001364287	0.021768939	-0.025292121	0.028565335	0.068263206	-0.002523393	0.026358805	0.059142072	-0.021710361	0.00143323	-0.007264934	0.017988009	0.093974725	-0.068107016	-0.149767811	-0.137974434	-0.019376685	0.050841444	0.016806745	-0.10551498	-0.025131399	-0.055878457	-0.108591965	-0.031752799	-0.05945663	-0.134147913	0.036142111	-0.04474251	0.071282372	0.25442413	-0.061673052	-0.220821463	-0.009910579	-0.057839565	-0.171755563	0.022829319	0.159575863	-0.044546951	0.002610662	0.263387346	-0.079632825	-0.218840173	-0.137831744	-0.089790635	0.074209611	0.008631181	-0.397444229	-0.621705543	-0.110347981
9	-0.001142761	0.024760055	-0.007805138	0.01108613	0.071072696	0.038246136	0.061226038	0.048994895	-0.023530032	-0.005444191	0.009023877	-0.008096003	0.09906007	-0.010272282	-0.140405744	-0.115914209	0.038387896	0.031376715	0.036007473	-0.11006011	-0.035902666	0.018803389	-0.116071445	-0.10883695	-0.119433592	-0.131103135	0.064732309	-0.060448494	0.016540222	0.186494528	-0.047169208	-0.218984992	-0.097854451	-0.149865533	-0.179591995	0.073497502	0.136172415	0.069484284	0.110227077	0.296988866	-0.071780443	-0.213432282	-0.138585667	-0.029750862	0.072626107	0.128434096	-0.364807977	-0.611324001	0.030443198
9.05	-0.00061712	0.022563337	0.012250733	-0.010251347	0.058311387	0.073223492	0.084786215	0.027325967	-0.020060222	-0.010656719	0.024004753	-0.03548038	0.083724892	0.055104099	-0.09835899	-0.065139363	0.091901036	0.003379112	0.046041888	-0.092240018	-0.041051867	0.090219891	-0.097171486	-0.166180615	-0.157555326	-0.097865065	0.080845082	-0.061697144	-0.039652352	0.079215203	-0.01612346	-0.170561808	-0.170876835	-0.213923866	-0.147386491	0.110851859	0.083848516	0.168430791	0.190642659	0.267343185	-0.04106859	-0.162661087	-0.10727707	0.04258742	0.054267119	0.218861246	-0.251888981	-0.467007825	0.162172512
9.1	0.000183671	0.015258819	0.030815969	-0.030862192	0.031654349	0.094109649	0.090866665	-0.001791217	-0.011807987	-0.013218101	0.035346836	-0.056719178	0.050259932	0.113112737	-0.030602402	0.00494785	0.128569879	-0.027335024	0.045119504	-0.056436998	-0.041629746	0.142362579	-0.053055726	-0.189525378	-0.163200014	-0.039629928	0.079885339	-0.049400121	-0.083862845	-0.044419798	0.023056674	-0.083732495	-0.209816838	-0.233502674	-0.079310379	0.125500099	0.015039835	0.231422307	0.226753789	0.180528471	0.005411839	-0.075396818	-0.047373829	0.11123909	0.021858554	0.259863405	-0.083828764	-0.219162627	0.255248556
9.15	0.001117709	0.004105738	0.04393512	-0.045997342	-0.003997957	0.095244945	0.076846801	-0.032347267	-0.000407966	-0.012765214	0.041145676	-0.065324063	0.004825809	0.149442999	0.049420948	0.079657648	0.138722514	-0.053913803	0.034060368	-0.010562944	-0.038917643	0.163345731	0.008832177	-0.171361965	-0.132297151	0.032236537	0.060828619	-0.027589864	-0.105983216	-0.158062789	0.058899904	0.024795096	-0.20209533	-0.201090866	0.011944505	0.112625205	-0.054426234	0.245756612	0.212249033	0.055165526	0.055398593	0.031408594	0.03039965	0.159830406	-0.018392165	0.242943538	0.10162788	0.078232539	0.289435933
9.2	0.001955549	-0.008671627	0.048577327	-0.051835902	-0.041384078	0.075070917	0.044510531	-0.057630092	0.01169742	-0.009579444	0.040210567	-0.057570973	-0.043617831	0.153828709	0.124376924	0.142036786	0.118062289	-0.069990151	0.015962557	0.0357446	-0.0337501	0.148104396	0.075876077	-0.113077689	-0.06885114	0.102352309	0.026720734	-0.002196968	-0.101679405	-0.237798746	0.079984811	0.132938419	-0.145317414	-0.120503342	0.107399627	0.073385263	-0.109142249	0.209527634	0.152819292	-0.081747166	0.094505102	0.135963023	0.109832912	0.175423762	-0.057944363	0.173118971	0.262888732	0.359583213	0.258625496
9.25	0.002441965	-0.020339364	0.043313059	-0.046433904	-0.07233883	0.036750283	-5.70E-05	-0.07169563	0.021780328	-0.004478609	0.032319292	-0.033708928	-0.085019531	0.122767658	0.176732751	0.176664196	0.069056306	-0.071193353	-0.004643316	0.073183311	-0.026188078	0.09958651	0.13280655	-0.025239446	0.015297758	0.154567577	-0.015730852	0.020566272	-0.073330148	-0.267295686	0.078261856	0.217663212	-0.048684403	-0.006793953	0.185653162	0.015030185	-0.137715774	0.131724678	0.064375343	-0.200862189	0.110107176	0.216016789	0.172542293	0.151802675	-0.087709379	0.06758959	0.364256259	0.562554847	0.172131428
9.3	0.002375921	-0.028255382	0.028699857	-0.03029725	-0.089556911	-0.012250208	-0.047571272	-0.070754324	0.027440483	0.001383545	0.018386294	0.001784049	-0.110272435	0.060822028	0.192792507	0.17337944	0.000856082	-0.056295409	-0.022920234	0.094654614	-0.015669662	0.028171017	0.165142828	0.074181639	0.102570709	0.175632343	-0.057445204	0.035768942	-0.029230803	-0.24118032	0.051657527	0.259811928	0.068286247	0.116392693	0.227607058	-0.050373417	-0.135261909	0.029857455	-0.031236748	-0.276971504	0.095053716	0.253525037	0.202167334	0.091407943	-0.100107776	-0.048571384	0.384273223	0.642400667	0.052150205
9.35	0.001683362	-0.03048161	0.007278777	-0.006420666	-0.088286454	-0.061583431	-0.087462402	-0.054151482	0.027170937	0.006761928	0.000475149	0.041024511	-0.113183292	-0.019897905	0.1661591	0.130058003	-0.072336985	-0.027698441	-0.034848667	0.096569673	-0.001582445	-0.050561305	0.162786604	0.163385865	0.173265359	0.158460149	-0.088897735	0.040864585	0.018704206	-0.165937904	0.0051749	0.248351853	0.179617604	0.221610081	0.221028232	-0.10840347	-0.104214607	-0.074240634	-0.111873517	-0.294465552	0.050159157	0.238638771	0.188503613	0.005382186	-0.090940469	-0.148612153	0.320597651	0.582307489	-0.07198585
9.4	0.000458384	-0.026262702	-0.016843579	0.020249484	-0.067565306	-0.100188825	-0.110211928	-0.024694183	0.020743931	0.010560758	-0.018404849	0.074480415	-0.091959798	-0.10205833	0.099767411	0.05370764	-0.134190792	0.008893855	-0.038087567	0.079372717	0.015966916	-0.119215758	0.122887126	0.221435556	0.209958079	0.104200792	-0.102285473	0.036078281	0.058114183	-0.058219096	-0.049924596	0.183128793	0.258563303	0.283602381	0.163871769	-0.145437156	-0.053329698	-0.159365356	-0.160584656	-0.2505481	-0.015304673	0.172169016	0.130548267	-0.088410485	-0.060622563	-0.210594641	0.190191952	0.397218209	-0.171271066
9.45	-0.001042881	-0.016252602	-0.038767747	0.043837656	-0.030689411	-0.118753136	-0.109599257	0.011786631	0.009320378	0.012030812	-0.034739806	0.093266582	-0.049867541	-0.166799676	0.005902512	-0.040495463	-0.169856183	0.045594839	-0.032394701	0.047240368	0.035506232	-0.162391336	0.05120211	0.233071634	0.201717356	0.022557488	-0.093437685	0.024034426	0.079392875	0.058978554	-0.09876341	0.075471271	0.283899023	0.285221181	0.065500279	-0.151815563	0.004777925	-0.209457923	-0.169513999	-0.155546117	-0.085405371	0.065938117	0.03760852	-0.169058066	-0.014441963	-0.222522797	0.024805455	0.130152205	-0.224244524
9.5	-0.002457339	-0.002425459	-0.053789389	0.05883666	0.015244538	-0.111921291	-0.084331306	0.047581095	-0.004753551	0.010896142	-0.045149903	0.091425896	0.005147302	-0.198024633	-0.095953715	-0.132152258	-0.169481946	0.074029601	-0.019545817	0.007080809	0.053981092	-0.170081492	-0.038510883	0.19256663	0.147122003	-0.069846174	-0.063008247	0.008793124	0.078078342	0.161338577	-0.126704722	-0.05360374	0.24535883	0.221909365	-0.054640524	-0.124290022	0.056861596	-0.216671273	-0.141225714	-0.03034311	-0.141316695	-0.059167428	-0.071973709	-0.217221158	0.038293215	-0.18482077	-0.137056762	-0.158106601	-0.222062806
9.55	-0.003405863	0.012320378	-0.058406486	0.061393532	0.060680465	-0.07973878	-0.038639358	0.074729822	-0.018428708	0.007395778	-0.047116583	0.067619318	0.061870243	-0.186309997	-0.183104718	-0.200016014	-0.130807688	0.087242909	-0.002811701	-0.032923723	0.067149696	-0.139931749	-0.127086489	0.105666395	0.055286245	-0.152803829	-0.016624539	-0.005387571	0.055826007	0.228330918	-0.123439347	-0.177349817	0.14686784	0.10362208	-0.170768339	-0.067143164	0.092178533	-0.182394825	-0.087199305	0.098384584	-0.16617696	-0.177166573	-0.174379062	-0.219688537	0.086104159	-0.109597817	-0.259584448	-0.403426163	-0.170113543
9.6	-0.003595751	0.024784177	-0.05113062	0.0502838	0.095582895	-0.027952372	0.018358211	0.086793134	-0.028614787	0.002237216	-0.039636245	0.025769215	0.10804214	-0.131508341	-0.234651778	-0.226869319	-0.060172154	0.081386229	0.013854549	-0.06492937	0.070570125	-0.077862933	-0.19405229	-0.010956624	-0.055492477	-0.2069106	0.036107669	-0.01519773	0.019748784	0.247311447	-0.086194137	-0.268712565	0.006657147	-0.046441229	-0.256236695	0.008352771	0.104759578	-0.116184086	-0.02402978	0.203990104	-0.1498053	-0.262263217	-0.245478914	-0.17280999	0.117830356	-0.01700463	-0.31809854	-0.553292589	-0.085813938
9.65	-0.002906274	0.032174042	-0.032914021	0.02733092	0.111648692	0.032964443	0.074453531	0.080366496	-0.032877599	-0.003531278	-0.023622929	-0.025558437	0.132972191	-0.043357472	-0.23643882	-0.203793271	0.028398365	0.056776952	0.026719355	-0.082898885	0.06094633	0.003085165	-0.222358278	-0.132784285	-0.161312958	-0.218050243	0.083580962	-0.01902344	-0.019653773	0.215814067	-0.021127802	-0.306153271	-0.14597569	-0.196232346	-0.289584838	0.086113633	0.094321375	-0.033045239	0.031502521	0.265427757	-0.091999256	-0.294400656	-0.266495609	-0.08394491	0.125223017	0.070246432	-0.304357315	-0.578656657	0.006701932
9.7	-0.00143278	0.032746573	-0.007074896	-0.002855395	0.104264683	0.089911088	0.116958981	0.055987317	-0.030014419	-0.008712467	-0.001916881	-0.074943445	0.129993595	0.060159859	-0.184770502	-0.132787774	0.115930425	0.018048115	0.033060195	-0.083677803	0.037441149	0.085460417	-0.202639879	-0.23253257	-0.237792332	-0.180956875	0.11474155	-0.017132202	-0.051388853	0.141664885	0.057580737	-0.27865071	-0.27672238	-0.311589534	-0.259802266	0.148650143	0.065721733	0.050135018	0.067045941	0.271400676	-0.0034361	-0.263923694	-0.228829858	0.029527783	0.105043537	0.132672251	-0.227499567	-0.479824574	0.083446988
9.75	0.000524232	0.02622648	0.021293676	-0.033795692	0.073752542	0.129969036	0.135572221	0.018199935	-0.020372264	-0.01218856	0.021161773	-0.110690142	0.098201752	0.156456019	-0.08795339	-0.027020946	0.182549814	-0.026694664	0.031691102	-0.06751328	0.002519507	0.151099269	-0.13595938	-0.286196412	-0.265638808	-0.10097226	0.121660424	-0.011308519	-0.066899395	0.041020056	0.130850745	-0.188740603	-0.353901533	-0.363925279	-0.169535872	0.180988593	0.02724487	0.118120635	0.07767225	0.222295738	0.096222001	-0.17428413	-0.136834692	0.143557256	0.060140871	0.158580448	-0.110588772	-0.285116727	0.127032557
9.8	0.002523982	0.013904887	0.046332111	-0.058531923	0.025576479	0.143320179	0.124849576	-0.025274114	-0.005827814	-0.013149134	0.040662458	-0.12360465	0.043028201	0.223251012	0.034842471	0.091503896	0.211975627	-0.067563809	0.023136406	-0.037947256	-0.038023913	0.1850521	-0.034270822	-0.278732194	-0.235407556	0.006517466	0.101522148	-0.00410927	-0.062259138	-0.065162225	0.179327584	-0.052789597	-0.355994507	-0.337157292	-0.035362759	0.174230032	-0.011723944	0.160057654	0.066470401	0.129639885	0.182703576	-0.042065381	-0.007725374	0.23249688	-0.000814329	0.146274361	0.016107511	-0.042881955	0.130910479
9.85	0.004088779	-0.001613327	0.062641264	-0.071193963	-0.030593629	0.125617081	0.085697097	-0.065113331	0.010578205	-0.011275398	0.05209141	-0.10930901	-0.024568945	0.243695239	0.157308835	0.196482103	0.195449102	-0.095076927	0.009444868	-0.001114243	-0.075989076	0.178904964	0.081645533	-0.208046091	-0.15028451	0.118976923	0.057536949	0.001999479	-0.039084335	-0.155436165	0.1883865	0.101756196	-0.277313339	-0.23222671	0.11512195	0.12790678	-0.042980707	0.17094842	0.042696749	0.013342462	0.233000355	0.105870149	0.13155026	0.274845409	-0.064965585	0.103483951	0.12315232	0.190880989	0.10029459
9.9	0.004820323	-0.016963293	0.066468324	-0.068387748	-0.082816173	0.079238409	0.025485735	-0.092398738	0.025281177	-0.00683873	0.052489981	-0.069518147	-0.090217558	0.210532904	0.251606912	0.263120492	0.134157385	-0.102356033	-0.006294204	0.035434926	-0.102512296	0.132779752	0.186442893	-0.086262378	-0.02613299	0.211421992	-0.001491964	0.005357002	-0.003968781	-0.212096883	0.152225251	0.241758377	-0.130360417	-0.067992167	0.248928367	0.050527137	-0.061181402	0.151777756	0.018171536	-0.102588756	0.231310011	0.237688596	0.249938152	0.258375551	-0.117980947	0.044394565	0.1890934	0.366020761	0.049647416
9.95	0.004499883	-0.028755733	0.056586536	-0.050077036	-0.119425419	0.013088118	-0.04330417	-0.100610173	0.034971821	-0.000682432	0.04123424	-0.011934283	-0.139158933	0.128293884	0.294669078	0.273950752	0.039509032	-0.086828559	-0.020621454	0.064185685	-0.11023497	0.055554035	0.255784801	0.062188634	0.111370051	0.261951968	-0.062912847	0.005481165	0.03335995	-0.224528621	0.075938326	0.335398892	0.055877994	0.12195036	0.334873526	-0.041913732	-0.064590181	0.10852072	0.003116871	-0.194928943	0.173530911	0.32334414	0.319226584	0.1834401	-0.147268958	-0.014716907	0.204917946	0.449450801	-0.002373171
10	0.003147352	-0.034331903	0.034658721	-0.01973414	-0.131648279	-0.05908794	-0.105668505	-0.08716917	0.037343249	0.00592315	0.020333752	0.051268948	-0.159559457	0.012901931	0.273772608	0.223288241	-0.068919082	-0.051012545	-0.030427866	0.079137765	-0.095346842	-0.036797915	0.272003666	0.205414226	0.232015653	0.256892131	-0.112940363	0.003032218	0.062643329	-0.191090575	-0.025059086	0.35936096	0.24156095	0.296051387	0.350794994	-0.12921867	-0.054861171	0.050456013	0.002761171	-0.245749483	0.069087299	0.341381195	0.320756302	0.063596261	-0.144976331	-0.059920699	0.174850263	0.431461058	-0.038893572
10.05	0.001024247	-0.03236853	0.004980775	0.016305059	-0.115701097	-0.121557621	-0.147359516	-0.054165701	0.031636655	0.011533803	-0.005881978	0.106067664	-0.145362798	-0.111349698	0.190049919	0.119218466	-0.167414042	-0.002163088	-0.03358752	0.077037556	-0.05893542	-0.124449301	0.228523182	0.31089087	0.307682323	0.19434675	-0.139757165	-0.000569432	0.075761903	-0.119251569	-0.128234473	0.30456839	0.384478956	0.413851692	0.289115715	-0.191401776	-0.036076062	-0.011750369	0.015756837	-0.245742296	-0.060514967	0.284249186	0.250297658	-0.076743197	-0.110051799	-0.082921774	0.113610458	0.325919482	-0.049898142
10.1	-0.00142065	-0.023194626	-0.026363121	0.050165228	-0.073865889	-0.160038038	-0.158140792	-0.008075465	0.0188569	0.014845815	-0.031652882	0.139739933	-0.097993477	-0.216899243	0.059004592	-0.017492288	-0.233312878	0.049187499	-0.029386046	0.058116536	-0.007216682	-0.187910594	0.131952309	0.352824436	0.318845385	0.085262509	-0.136301667	-0.003710403	0.068794243	-0.024002834	-0.209077313	0.179078876	0.449602004	0.445327383	0.159386436	-0.213266602	-0.01341468	-0.067815171	0.034864556	-0.195806445	-0.186204422	0.16082066	0.119845647	-0.207256623	-0.04884057	-0.082409776	0.041221032	0.16480846	-0.034902784
10.15	-0.0036507	-0.008744801	-0.052767463	0.074157194	-0.014253677	-0.164959319	-0.134272149	0.04150654	0.001600026	0.015003262	-0.051069211	0.143833654	-0.026445121	-0.279029678	-0.092252132	-0.157480535	-0.250208257	0.091504772	-0.018666061	0.026159082	0.049507499	-0.212298846	0.001251059	0.318374866	0.259476662	-0.048373473	-0.102083953	-0.005138074	0.042970711	0.075127938	-0.246971985	0.007275656	0.417540784	0.378384649	-0.012945546	-0.188099704	0.00814165	-0.109241398	0.049636802	-0.106683026	-0.277958308	-0.004653246	-0.044255448	-0.298266016	0.026008068	-0.063316926	-0.022963739	-0.011043069	-0.002514204
10.2	-0.005163008	0.007845921	-0.068526564	0.08252483	0.050751742	-0.133810244	-0.079625282	0.083869539	-0.016479293	0.011823675	-0.059451344	0.116257242	0.054364373	-0.281640919	-0.230582385	-0.269077659	-0.211979353	0.114850186	-0.003660971	-0.012160289	0.098992064	-0.190766449	-0.135977576	0.211253361	0.139127636	-0.177938191	-0.043569983	-0.004330589	0.004324985	0.157906332	-0.230381301	-0.174705068	0.289899187	0.22265479	-0.191462215	-0.119584677	0.02476878	-0.130286899	0.050208467	0.003237355	-0.311984036	-0.177149424	-0.206612171	-0.327482053	0.098150089	-0.034450897	-0.065269468	-0.162360167	0.032865328
10.25	-0.005604279	0.022920593	-0.070097837	0.072814854	0.107075754	-0.071995818	-0.005120854	0.1095078	-0.03145044	0.00588027	-0.054497421	0.061984053	0.12668871	-0.22133708	-0.324079272	-0.325466916	-0.124666776	0.113215203	0.01245539	-0.048584221	0.129820761	-0.126309185	-0.249346662	0.051729239	-0.018424913	-0.274306106	0.027012355	-0.00159039	-0.037825792	0.207367458	-0.160047206	-0.326504321	0.090102232	0.008496499	-0.336460241	-0.021413105	0.034277544	-0.12852391	0.03096409	0.111513596	-0.276741491	-0.318214348	-0.330444938	-0.285410487	0.151136348	-0.005393943	-0.080463588	-0.260253445	0.056061501
10.3	-0.004854256	0.033104819	-0.056921235	0.046544358	0.142020345	0.008048878	0.073450258	0.112254108	-0.039970566	-0.001590597	-0.036911466	-0.00783286	0.173860751	-0.108806145	-0.349412289	-0.311089387	-0.005661209	0.086043006	0.026221386	-0.074991313	0.13415001	-0.031488933	-0.312444976	-0.127135954	-0.179834161	-0.314397391	0.094232059	0.002134373	-0.073165523	0.213206684	-0.049366622	-0.412477659	-0.140745503	-0.218829762	-0.4137776	0.085420064	0.036134391	-0.105034567	-0.007102183	0.196014819	-0.176303417	-0.394519551	-0.385947884	-0.178117907	0.172188945	0.016326248	-0.071758194	-0.291473193	0.056257001
10.35	-0.00305733	0.036059929	-0.031601252	0.008991327	0.147143759	0.089358532	0.138787568	0.09074644	-0.040037802	-0.00894627	-0.010341997	-0.078179637	0.184146638	0.03295609	-0.297571677	-0.225775098	0.119730584	0.038556714	0.034616956	-0.085180147	0.109744343	0.073959654	-0.308988036	-0.286348066	-0.309240151	-0.28666814	0.142841994	0.005612213	-0.092860215	0.173935159	0.078234577	-0.41005903	-0.352286777	-0.408725216	-0.40279953	0.17711195	0.031165291	-0.064251703	-0.056107089	0.239268206	-0.03014655	-0.38572618	-0.357439388	-0.026596041	0.155290836	0.026991936	-0.048401772	-0.259235594	0.030618324
10.4	-0.000594435	0.03101663	0.000603057	-0.031871431	0.120295268	0.154049854	0.175904558	0.048881565	-0.031462866	-0.014505898	0.019376041	-0.133446267	0.153648962	0.173318941	-0.176610804	-0.085529116	0.223672796	-0.019225002	0.035721229	-0.076326138	0.06077356	0.167204531	-0.236930444	-0.389509947	-0.37623688	-0.194242213	0.161246912	0.007740136	-0.091649477	0.097347442	0.194388856	-0.31558082	-0.495908368	-0.516534632	-0.301774566	0.232374927	0.02112269	-0.013409305	-0.103209046	0.232000141	0.130705012	-0.289795537	-0.247593201	0.137292593	0.102839169	0.027003647	-0.021877228	-0.180024155	-0.014680022
10.45	0.001999314	0.018967621	0.032880067	-0.067082481	0.066315047	0.187273677	0.17556632	-0.004876272	-0.01594757	-0.016945136	0.0455149	-0.160921082	0.087540501	0.280646549	-0.010612908	0.080371257	0.281993414	-0.074605013	0.029155307	-0.049760414	-0.002870283	0.22724546	-0.109520014	-0.411148381	-0.362980335	-0.054864134	0.14426074	0.007872408	-0.069079772	-0.000858769	0.272197973	-0.146058172	-0.535905648	-0.51402428	-0.129099333	0.237392468	0.008261755	0.038439238	-0.134202491	0.17518006	0.270396582	-0.124369642	-0.077643946	0.277521052	0.025419598	0.019866019	-0.002019453	-0.077757862	-0.066304736
10.5	0.0041535	0.002471868	0.058324923	-0.08866977	-0.003805512	0.180629215	0.136551719	-0.059213156	0.003255167	-0.015621414	0.061990034	-0.153728905	-0.000732241	0.329448881	0.165055371	0.235470438	0.279802222	-0.11500996	0.016204003	-0.010849913	-0.067623627	0.239637861	0.047066714	-0.342929988	-0.268782767	0.102457364	0.094498326	0.005976566	-0.029625394	-0.100121863	0.292496585	0.063692448	-0.458251032	-0.396597322	0.079907914	0.189249982	-0.005003436	0.081816771	-0.137723488	0.080104249	0.356335194	0.07630989	0.116652774	0.361845797	-0.060317726	0.010377573	0.005767208	0.022805927	-0.10786915
10.55	0.005391465	-0.014891005	0.071438152	-0.091460554	-0.07516584	0.134253572	0.066191697	-0.102360194	0.022031638	-0.010746891	0.064782174	-0.112533359	-0.092177532	0.306433541	0.311281755	0.344157136	0.215228308	-0.13085691	-0.000425356	0.032047023	-0.119224852	0.199947171	0.199102907	-0.19626084	-0.111036675	0.243495063	0.022039096	0.002591861	0.018300619	-0.17917991	0.248507014	0.268169725	-0.27482954	-0.185430131	0.280214279	0.096992	-0.016369071	0.108493705	-0.108827581	-0.033607209	0.366812104	0.268456964	0.292552497	0.369237274	-0.135256286	0.002736868	0.001490168	0.10166993	-0.125004071
10.6	0.005440262	-0.029299471	0.069332909	-0.07431041	-0.132141565	0.057072428	-0.020991673	-0.124655572	0.036299915	-0.003361511	0.052910595	-0.045587091	-0.16636601	0.214020975	0.393931288	0.379847994	0.100349968	-0.117828521	-0.017169184	0.069358239	-0.145936201	0.115105396	0.312599028	-0.000530459	0.077903557	0.336277881	-0.05761506	-0.001371473	0.064203621	-0.220553167	0.147773984	0.421092824	-0.02195066	0.076191372	0.426795417	-0.020024314	-0.023883002	0.113158025	-0.05088123	-0.141825908	0.296374264	0.408323781	0.409757033	0.295076673	-0.182102292	-0.00079112	-0.010311299	0.147006363	-0.109841442
10.65	0.004295765	-0.037531968	0.052382082	-0.040460183	-0.161826972	-0.034903826	-0.106297054	-0.120713438	0.042908792	0.004892719	0.028723575	0.032922711	-0.206022046	0.070410592	0.391806157	0.331449474	-0.041003586	-0.078016019	-0.030383622	0.092431456	-0.141269994	0.002278058	0.360921463	0.202773535	0.257350776	0.358356241	-0.126874289	-0.00491198	0.097815127	-0.214413025	0.010877913	0.485926018	0.246786282	0.33174517	0.484772578	-0.136194831	-0.026197754	0.094708929	0.024806477	-0.220872052	0.157642444	0.462201418	0.439663259	0.152842153	-0.189394927	-0.000279147	-0.022780236	0.155992386	-0.063572506
10.7	0.002226712	-0.037685721	0.024159006	0.003079667	-0.156970365	-0.121917103	-0.170878933	-0.090711153	0.040342901	0.012145469	-0.002571517	0.105902049	-0.201058676	-0.093955422	0.301987513	0.206533652	-0.178195883	-0.019633116	-0.03715947	0.095541878	-0.105580192	-0.114602618	0.331032529	0.368903881	0.387072136	0.302202503	-0.169966697	-0.0072052	0.111352486	-0.160969258	-0.132845325	0.444609745	0.471887818	0.523737861	0.437678052	-0.225298976	-0.022827837	0.05679719	0.101543695	-0.252637805	-0.020938771	0.414534195	0.372300158	-0.028239513	-0.15430266	0.002389164	-0.029411048	0.133448909	0.003650925
10.75	-0.000284813	-0.029611533	-0.009318801	0.047000401	-0.11773132	-0.184732945	-0.199930289	-0.040488996	0.029074527	0.016731569	-0.034041094	0.157101542	-0.151109296	-0.242857959	0.141229906	0.030359798	-0.280447676	0.044676197	-0.035987929	0.077298785	-0.046135177	-0.209944962	0.226893978	0.459753711	0.436333965	0.177451696	-0.176543885	-0.007788862	0.101253227	-0.070771968	-0.251667125	0.30240197	0.601193567	0.606686924	0.291896239	-0.266450442	-0.014346722	0.007356605	0.161330274	-0.22877584	-0.201014669	0.27218704	0.219281199	-0.209196181	-0.083524724	0.004652124	-0.02626181	0.089158043	0.075402104
10.8	-0.002654106	-0.014965007	-0.040879792	0.081709783	-0.051836301	-0.208916998	-0.186080381	0.019588677	0.011479863	0.017580408	-0.058570655	0.174763363	-0.065926212	-0.342321418	-0.057067777	-0.159199614	-0.323767712	0.100588926	-0.027117084	0.04109981	0.02436833	-0.262150587	0.069166914	0.45261818	0.391167478	0.009358702	-0.144158755	-0.006630656	0.069021039	0.037250019	-0.318517039	0.087558168	0.601980822	0.557878069	0.076120514	-0.249009828	-0.002424473	-0.042900297	0.189364128	-0.152961691	-0.342650212	0.063726061	0.011952768	-0.349737319	0.007963532	0.004506313	-0.0130606	0.034864933	0.1334332
10.85	-0.004330795	0.003140933	-0.06374194	0.099449726	0.026941721	-0.188160579	-0.131226959	0.076789322	-0.008666053	0.014467904	-0.070475827	0.154340132	0.036511167	-0.368403812	-0.249794502	-0.319819599	-0.296583556	0.135312864	-0.012508195	-0.005504131	0.090536644	-0.258551832	-0.108851559	0.345800073	0.258140466	-0.166313855	-0.079023152	-0.004083977	0.021002224	0.139691235	-0.317152324	-0.154266632	0.46913105	0.383356279	-0.164244591	-0.175299188	0.01038032	-0.082770245	0.177798804	-0.040591547	-0.413252845	-0.166306229	-0.205008975	-0.417273873	0.100091528	0.001363293	0.007005505	-0.018234312	0.162600925
10.9	-0.004929851	0.020808623	-0.07297408	0.096045005	0.101680102	-0.125887275	-0.04635347	0.118733868	-0.027007254	0.00807126	-0.066814625	0.099653444	0.133813522	-0.312961004	-0.393526938	-0.414208482	-0.202749571	0.140532095	0.004604575	-0.052415742	0.137659023	-0.198492113	-0.268266197	0.159689198	0.063646355	-0.310943966	0.005170872	-0.000765907	-0.032873348	0.213725567	-0.246049163	-0.369787291	0.227338759	0.117610252	-0.376658828	-0.060431791	0.021097629	-0.103132916	0.127793613	0.084181801	-0.39509038	-0.366974332	-0.383250074	-0.39450008	0.172120919	-0.003765606	0.028579969	-0.061116491	0.154885358
10.95	-0.004324851	0.03420657	-0.066558272	0.071886032	0.155965626	-0.034738244	0.050677789	0.136098034	-0.039558553	-0.000185364	-0.048100568	0.022198693	0.204107489	-0.185995185	-0.454342454	-0.418785115	-0.061163701	0.114406529	0.020451053	-0.089219629	0.154989337	-0.09379457	-0.373108646	-0.06707539	-0.151297551	-0.391590859	0.090147239	0.002597172	-0.081142771	0.242219877	-0.119102659	-0.509919314	-0.073364094	-0.183200512	-0.512977496	0.070783624	0.027021512	-0.09918123	0.049362936	0.193556246	-0.289676877	-0.492310662	-0.481549901	-0.283766388	0.207336671	-0.008769475	0.045952939	-0.087677836	0.111437054
11	-0.002679954	0.040410954	-0.04582439	0.03191404	0.177518572	0.066000928	0.138912738	0.124699275	-0.043581077	-0.008456252	-0.018247954	-0.061284079	0.230978412	-0.013939394	-0.415821368	-0.329523176	0.09802683	0.062143186	0.031585276	-0.107528075	0.138198161	0.033561243	-0.39847702	-0.285652608	-0.339730523	-0.388528049	0.157044629	0.005316756	-0.113241434	0.217739954	0.03708533	-0.541019258	-0.367987972	-0.453156547	-0.540398686	0.189231718	0.026424117	-0.071715438	-0.040897895	0.26226853	-0.117962691	-0.511896585	-0.475367621	-0.107148221	0.196935375	-0.011375969	0.054761726	-0.094886105	0.042180846
11.05	-0.000411495	0.038050771	-0.015165219	-0.015402958	0.160976513	0.154506871	0.19886518	0.08649899	-0.038187524	-0.014892974	0.016249351	-0.132458645	0.207307173	0.165854168	-0.283350364	-0.163521069	0.239873924	-0.005027038	0.035664998	-0.102905019	0.090440598	0.156101411	-0.336443489	-0.447576419	-0.459067471	-0.300038148	0.190637719	0.006858351	-0.121813233	0.144488293	0.18880057	-0.45294351	-0.59071033	-0.631092462	-0.449329511	0.267995721	0.019100831	-0.027115651	-0.123611865	0.273474107	0.083819886	-0.418212805	-0.362910297	0.097936253	0.142204448	-0.010131894	0.053066678	-0.082678859	-0.036810738
11.1	0.001912584	0.027612493	0.018903905	-0.059889266	0.109204693	0.211178915	0.216850523	0.029280005	-0.024542307	-0.018059116	0.047733111	-0.175459568	0.137103473	0.31327189	-0.083620367	0.044206668	0.33234664	-0.072270842	0.031966515	-0.075921229	0.021784352	0.246859135	-0.198328796	-0.515562153	-0.480778164	-0.143307558	0.182829845	0.006919055	-0.104403597	0.037657	0.302515821	-0.261996696	-0.689657069	-0.674505554	-0.256288301	0.288515961	0.006558767	0.024063132	-0.181004364	0.222920684	0.27183519	-0.228986841	-0.166232493	0.286695225	0.054457149	-0.005039444	0.041574629	-0.053816838	-0.107384859
11.15	0.003711508	0.011335522	0.049136415	-0.091880846	0.032816323	0.223008357	0.188123747	-0.034952714	-0.005611187	-0.017246893	0.069082496	-0.180467285	0.034873016	0.394450058	0.140725456	0.248134765	0.353604791	-0.124449578	0.021516655	-0.032091534	-0.05290013	0.285387184	-0.01272035	-0.472122249	-0.397214606	0.048890742	0.134610406	0.005468949	-0.064147479	-0.07973468	0.352316887	-0.00796501	-0.63900429	-0.569688061	-0.001024068	0.244983674	-0.008251516	0.069567094	-0.200839467	0.120352663	0.404218239	0.016129401	0.073035341	0.416812853	-0.047310204	0.002387185	0.02309422	-0.013681949	-0.15370813
11.2	0.004534575	-0.007279047	0.069097178	-0.10435568	-0.052021567	0.186576796	0.118098595	-0.092517651	0.01448535	-0.012626854	0.075326217	-0.145976769	-0.077394303	0.389601167	0.340229939	0.402261108	0.297167005	-0.149555452	0.006818052	0.019298697	-0.11714673	0.262422476	0.180445334	-0.323995672	-0.223949022	0.235093092	0.056001922	0.00275966	-0.009261009	-0.181857865	0.325814049	0.254235968	-0.445572269	-0.335673523	0.261679066	0.145925246	-0.021629059	0.098391766	-0.179033522	-0.012299876	0.450450594	0.263935008	0.302519154	0.457998162	-0.140553366	0.009650459	0.001537919	0.030168236	-0.16589133
11.25	0.004172642	-0.024237383	0.074526904	-0.094500344	-0.12703948	0.108989729	0.021338947	-0.131004129	0.031373088	-0.00520163	0.064801963	-0.079228739	-0.174986887	0.297835104	0.46958287	0.470546086	0.173746454	-0.141501708	-0.008758002	0.067216875	-0.156509659	0.182125428	0.338514228	-0.101281971	0.00304645	0.374160038	-0.036031026	-0.00070147	0.048603866	-0.245834597	0.227194012	0.46652884	-0.148254005	-0.020920029	0.473823459	0.01255455	-0.030073657	0.103465233	-0.120418035	-0.145636978	0.398435032	0.459322261	0.470618927	0.399063644	-0.204203769	0.014170277	-0.019133694	0.06891328	-0.14201824
11.3	0.002710184	-0.035928471	0.06423931	-0.064358944	-0.175831234	0.00649859	-0.081494841	-0.141980191	0.041381339	0.003420942	0.039593868	0.005318031	-0.235946822	0.137799417	0.497963586	0.435374261	0.009254149	-0.101613216	-0.021759583	0.101303107	-0.161798329	0.061350269	0.425588078	0.148667183	0.23489378	0.434434674	-0.121275523	-0.004217785	0.096827856	-0.256931054	0.076667469	0.580627193	0.189797266	0.30673107	0.587082045	-0.125795669	-0.03123669	0.08338722	-0.037561045	-0.24938609	0.257626609	0.557616453	0.538168983	0.250871912	-0.223456359	0.014214728	-0.035703269	0.093937953	-0.08822107
11.35	0.000504858	-0.039911496	0.040363694	-0.020412269	-0.187466806	-0.09892483	-0.168101322	-0.122863688	0.042346018	0.011381175	0.00513439	0.089151062	-0.246038047	-0.056105605	0.416392271	0.3020421	-0.160670457	-0.038449581	-0.029433887	0.114146157	-0.131209573	-0.07393138	0.420723157	0.371364451	0.420413155	0.400989211	-0.180757866	-0.007014867	0.124600429	-0.211981354	-0.093652225	0.569066989	0.494655026	0.574742595	0.573864894	-0.238175654	-0.024597314	0.042784053	0.052022832	-0.299370986	0.057418809	0.534833311	0.487593512	0.044388547	-0.193229095	0.009521393	-0.046075882	0.098688616	-0.016942701
11.4	-0.001900178	-0.035440414	0.007885866	0.027827247	-0.158951221	-0.184336243	-0.219426781	-0.077536295	0.034082108	0.016968193	-0.030958238	0.153806766	-0.20207777	-0.241171649	0.240332112	0.09813563	-0.298442621	0.034030026	-0.030319056	0.102910501	-0.070863681	-0.194284661	0.322969513	0.517142092	0.517520108	0.279289918	-0.201020258	-0.008391423	0.125390423	-0.12023398	-0.246609801	0.431789105	0.697885837	0.722025416	0.434019108	-0.299003305	-0.01165861	-0.008805995	0.129626543	-0.283212224	-0.158972147	0.393492613	0.327408432	-0.175826323	-0.119482885	0.001395404	-0.049288944	0.080488699	0.056072355
11.45	-0.00390901	-0.023610503	-0.02641079	0.069898462	-0.095973302	-0.230856206	-0.223905708	-0.015552754	0.018421946	0.018981797	-0.060561872	0.184991933	-0.11284958	-0.375865635	0.006821144	-0.132191188	-0.372917104	0.099568276	-0.024520361	0.06995751	0.006407495	-0.273295916	0.152033493	0.552307823	0.502854539	0.094383415	-0.177212355	-0.007886939	0.098535946	-0.001401245	-0.348146509	0.196704076	0.751996053	0.712930942	0.195534585	-0.293943596	0.004407127	-0.059229789	0.179261552	-0.203387015	-0.343862354	0.162588914	0.090925676	-0.361312701	-0.018062422	-0.007733395	-0.045323439	0.041739327	0.115294414
11.5	-0.005017574	-0.007096783	-0.055376499	0.096692301	-0.011759394	-0.227882252	-0.180098804	0.049893908	-0.00118877	0.016980864	-0.076882735	0.175792041	0.002651703	-0.429229519	-0.233355788	-0.33785148	-0.366488292	0.143285544	-0.013622171	0.022328896	0.083787808	-0.29344092	-0.055690037	0.46697843	0.377417208	-0.114300122	-0.114277697	-0.00542733	0.049553259	0.118664053	-0.374930243	-0.086000775	0.64155588	0.54587398	-0.091053825	-0.223320298	0.019575352	-0.096620477	0.190928276	-0.076884151	-0.455668671	-0.108384078	-0.170689438	-0.470465899	0.088723322	-0.015119948	-0.034908617	-0.010010534	0.14864881
11.55	-0.004934546	0.010454247	-0.072994299	0.102458782	0.075736216	-0.175527487	-0.097118918	0.104814331	-0.020448299	0.011369696	-0.076025066	0.1282352	0.119295265	-0.388052147	-0.426796639	-0.472257409	-0.279272826	0.155093372	-0.000272872	-0.029788607	0.144143874	-0.250018122	-0.25492281	0.277757493	0.16684524	-0.301440984	-0.02593913	-0.001402399	-0.010955879	0.213693882	-0.319758013	-0.354646711	0.387390692	0.254499301	-0.363454281	-0.102240865	0.030024971	-0.1121885	0.162608738	0.068508678	-0.468337769	-0.360118482	-0.399562822	-0.477945238	0.177042835	-0.018586987	-0.019434436	-0.063369064	0.149845605
11.6	-0.003649709	0.025240864	-0.075631283	0.086071774	0.147702489	-0.084718768	0.007277405	0.137453373	-0.035143067	0.003308303	-0.057933583	0.052850621	0.211331034	-0.260138941	-0.52945811	-0.503969209	-0.129374287	0.132055209	0.012448447	-0.075276875	0.17383219	-0.152255289	-0.401461814	0.024545	-0.083850598	-0.425773106	0.068313436	0.003363272	-0.069595233	0.262839719	-0.193467301	-0.549611124	0.042734934	-0.099058163	-0.561278096	0.04264329	0.033140346	-0.102236652	0.100612135	0.200447821	-0.377481001	-0.536566603	-0.544017692	-0.380590905	0.226907154	-0.017180153	-0.000958452	-0.105617707	0.119417281
11.65	-0.001434751	0.034146165	-0.062780927	0.051267484	0.188562253	0.025097723	0.110532932	0.140844843	-0.04207147	-0.005531665	-0.026477764	-0.033684264	0.258128438	-0.072869018	-0.516770145	-0.424104689	0.05089696	0.07913513	0.021732406	-0.104493239	0.165795817	-0.021328599	-0.462081458	-0.23792402	-0.320004853	-0.459271933	0.147569333	0.007760488	-0.113169467	0.255301472	-0.022847809	-0.626646992	-0.317965827	-0.437486672	-0.63955017	0.179047359	0.028184612	-0.068944459	0.018226697	0.289367012	-0.201754291	-0.597507242	-0.57034214	-0.198458214	0.226742869	-0.011392071	0.01781476	-0.125862761	0.064366064
11.7	0.001221628	0.035413902	-0.037145053	0.005802036	0.189383925	0.130161475	0.190228394	0.114327358	-0.039744484	-0.013313542	0.011361984	-0.11227816	0.248847363	0.132705672	-0.389545361	-0.248747604	0.22205714	0.008140259	0.025649847	-0.11134703	0.121240353	0.114275033	-0.422137722	-0.452011042	-0.489352932	-0.393519968	0.194199814	0.010646449	-0.131704944	0.192713539	0.155062806	-0.566985418	-0.615243986	-0.68532549	-0.579017809	0.276316983	0.016466214	-0.019778414	-0.067046129	0.31520232	0.020931481	-0.527772694	-0.470714767	0.029337784	0.176117347	-0.002914291	0.033736706	-0.117979042	-0.003422173
11.75	0.003726887	0.029010785	-0.004044549	-0.040283658	0.149858719	0.207597536	0.229022892	0.063685408	-0.028709238	-0.018413933	0.047039714	-0.165696411	0.184972927	0.3109407	-0.174251783	-0.015711077	0.346191153	-0.064921248	0.023543929	-0.094597001	0.049484508	0.225025118	-0.289114277	-0.569954375	-0.553732587	-0.241790436	0.197846759	0.011141432	-0.120788998	0.088762583	0.301086245	-0.381905213	-0.782251461	-0.785934484	-0.390872112	0.312398475	0.000965883	0.034287252	-0.137127917	0.271954824	0.241615641	-0.341010188	-0.265407952	0.253103898	0.085965627	0.005960439	0.043692871	-0.082483962	-0.069646369
11.8	0.005518304	0.016597941	0.029710469	-0.076902267	0.078399448	0.240461968	0.218491887	-0.000117455	-0.011424436	-0.01975666	0.072380162	-0.182400232	0.080113811	0.421834529	0.082521037	0.22369867	0.395447671	-0.1234742	0.016129082	-0.058091277	-0.034013106	0.286850649	-0.091244684	-0.564635764	-0.497777566	-0.036335126	0.157780658	0.008892916	-0.082662887	-0.033863313	0.382627079	-0.110657623	-0.779912711	-0.714557934	-0.114720278	0.278914662	-0.014459584	0.081290033	-0.177147186	0.169047245	0.411129766	-0.077047182	0.001337803	0.423521876	-0.023769163	0.013056428	0.045313826	-0.026735807	-0.120468729
11.85	0.006186343	0.001123179	0.057247807	-0.096158426	-0.009670132	0.221505951	0.160998411	-0.063335056	0.008285027	-0.017035718	0.081465311	-0.159087087	-0.042923718	0.440102796	0.324245212	0.416109588	0.358362243	-0.154172153	0.005287677	-0.009901086	-0.111033352	0.286431808	0.12854698	-0.435877068	-0.332596859	0.178564691	0.083078642	0.004227323	-0.025786936	-0.148499086	0.381047347	0.187891447	-0.606129607	-0.484438541	0.189840854	0.183162326	-0.026070824	0.110945962	-0.178601884	0.029179901	0.491158015	0.206644761	0.270935565	0.502635402	-0.128576821	0.01690809	0.037732186	0.036689018	-0.14528114
11.9	0.005561309	-0.013868738	0.073054531	-0.094084045	-0.095443761	0.154808578	0.069171221	-0.112436357	0.026074168	-0.0107825	0.072031681	-0.101363173	-0.157155068	0.361011978	0.497043079	0.518129523	0.242555197	-0.149977849	-0.006381304	0.03946066	-0.164635333	0.224104378	0.32207479	-0.210784763	-0.093550208	0.356268196	-0.00942832	-0.001867318	0.037044997	-0.230373165	0.295997008	0.448121799	-0.296854028	-0.144457873	0.456241951	0.046543468	-0.031169824	0.116870555	-0.141230943	-0.116800773	0.463000505	0.447555308	0.48346188	0.472397695	-0.204910405	0.017053342	0.022109316	0.093058277	-0.138856949
11.95	0.003746762	-0.025047717	0.074094488	-0.071481927	-0.160549149	0.054900504	-0.03689849	-0.137043439	0.038038006	-0.002262898	0.046043335	-0.022407052	-0.237415348	0.201610492	0.561847989	0.506258646	0.073161171	-0.111808684	-0.016158247	0.07934583	-0.182944907	0.1137357	0.446592855	0.062011152	0.167434128	0.458027056	-0.09897569	-0.007941378	0.091617468	-0.262020128	0.145671787	0.61220101	0.081358955	0.231315636	0.625673517	-0.100239588	-0.028721762	0.097890279	-0.073164505	-0.236830892	0.332006746	0.592031689	0.591136148	0.338832956	-0.235548053	0.013977863	0.00167292	0.12917663	-0.10247459
12	0.001095549	-0.030045831	0.060392459	-0.033692168	-0.191145607	-0.056437036	-0.134114706	-0.13216318	0.041573239	0.006776689	0.009292139	0.060058131	-0.265986984	-0.002965572	0.503358683	0.38237369	-0.112687349	-0.048355117	-0.021813498	0.101297061	-0.161828841	-0.02039104	0.474361921	0.322993021	0.393306633	0.461537006	-0.165579663	-0.012428359	0.125557616	-0.237046198	-0.037112368	0.6430649	0.445783362	0.559931362	0.660232389	-0.224144329	-0.019536326	0.05820002	0.010733513	-0.3047722	0.126607891	0.607354541	0.569200599	0.130839814	-0.213550507	0.008788415	-0.018862496	0.136706515	-0.043759287
12.05	-0.001863827	-0.027971302	0.034971796	0.010658763	-0.180920547	-0.154988118	-0.201486909	-0.099224693	0.035950236	0.014465164	-0.029897023	0.127783387	-0.236579709	-0.207310195	0.33370546	0.173484604	-0.274099787	0.025897317	-0.022102086	0.1008818	-0.105838068	-0.148979207	0.398909299	0.51491381	0.534547283	0.365877391	-0.19456312	-0.01405159	0.131187366	-0.161433475	-0.212179838	0.532896306	0.715795886	0.768093078	0.551504558	-0.297314609	-0.00599237	0.006375862	0.092030131	-0.3061617	-0.107896913	0.489248173	0.421689077	-0.106129961	-0.143888584	0.002776423	-0.03441533	0.114216902	0.024788275
12.1	-0.004533973	-0.019574919	0.003171124	0.051634978	-0.132424457	-0.21945552	-0.224744591	-0.045701675	0.02246795	0.019193658	-0.062565899	0.166083455	-0.155751807	-0.365935635	0.089934256	-0.074227174	-0.37554097	0.093992421	-0.017037101	0.078629291	-0.027197679	-0.244194544	0.236548044	0.595529181	0.560171446	0.191731061	-0.179853175	-0.012185912	0.10729288	-0.052118345	-0.340965682	0.30513622	0.830921586	0.808734881	0.322613464	-0.303441384	0.008595445	-0.046513067	0.152747069	-0.241298922	-0.319435436	0.263075991	0.180718287	-0.320122511	-0.04234542	-0.002954974	-0.04091371	0.067424034	0.088347453
12.15	-0.006367193	-0.00703598	-0.028503462	0.080238802	-0.056454073	-0.23614981	-0.199422725	0.016585926	0.004156947	0.019954879	-0.081189864	0.16706997	-0.041440503	-0.443522221	-0.174175222	-0.305760382	-0.394761639	0.140407057	-0.007882042	0.039862597	0.056929307	-0.285767224	0.022792791	0.547028335	0.464607409	-0.023167064	-0.125295249	-0.007072178	0.059395247	0.066818912	-0.395161529	0.009497691	0.76456826	0.67183117	0.023229425	-0.241484263	0.020791492	-0.089278279	0.179370289	-0.125018875	-0.460865014	-0.021618587	-0.100589544	-0.464215843	0.068071683	-0.007682825	-0.036518659	0.007600958	0.132938308
12.2	-0.006974004	0.006576947	-0.053739426	0.09041501	0.030371253	-0.201961666	-0.131736005	0.07410395	-0.014903155	0.016563605	-0.081429291	0.131306504	0.081070808	-0.422892807	-0.40013426	-0.469685751	-0.327752027	0.154627883	0.003138981	-0.006536217	0.128279026	-0.265365193	-0.195530319	0.380022152	0.268896637	-0.232336092	-0.043689825	0.000183758	-0.001539244	0.169494579	-0.36306258	-0.288967337	0.530284639	0.386910321	-0.281371246	-0.125885239	0.027833117	-0.11297334	0.165934663	0.016751392	-0.500618309	-0.302056983	-0.359978558	-0.506944978	0.162392553	-0.011051785	-0.022288702	-0.051363328	0.148529544
12.25	-0.006202399	0.018040333	-0.067701915	0.080357695	0.109292673	-0.124955224	-0.037065413	0.114578674	-0.030498658	0.009709336	-0.063151582	0.067532349	0.184832942	-0.308885711	-0.537891593	-0.529746387	-0.189598709	0.133567773	0.013353646	-0.050149153	0.171546875	-0.188280672	-0.370701299	0.131176697	0.015957198	-0.390754886	0.046212644	0.007841325	-0.061643006	0.233904192	-0.25216112	-0.524333812	0.179035987	0.016622015	-0.524755071	0.016781948	0.028226396	-0.112760491	0.11544857	0.152841839	-0.429851876	-0.516224703	-0.540038733	-0.439270957	0.219404877	-0.012924309	-0.0020293	-0.096427238	0.131387605
12.3	-0.004173737	0.024730876	-0.067974944	0.052830601	0.16352891	-0.022462498	0.063576329	0.129652683	-0.039223131	0.000825325	-0.030478867	-0.00945288	0.247264844	-0.127234919	-0.557104696	-0.473009329	-0.011056204	0.082257922	0.020265985	-0.08137493	0.177746224	-0.072081906	-0.464698685	-0.144975867	-0.239002885	-0.464694065	0.124050535	0.013937619	-0.107345917	0.246693528	-0.087393299	-0.644555891	-0.211979005	-0.357236644	-0.654043961	0.153953202	0.022028295	-0.088905587	0.039284883	0.253763991	-0.264450517	-0.616771691	-0.601108296	-0.276526416	0.226506507	-0.013211118	0.018681988	-0.118458177	0.085079083
12.35	-0.001267752	0.025224465	-0.054974089	0.014442436	0.181910393	0.082872048	0.148279169	0.116639045	-0.039232611	-0.008203762	0.00915484	-0.082233507	0.255167086	0.08128882	-0.45395587	-0.312703564	0.168381028	0.012654701	0.02215298	-0.093575578	0.146110911	0.057433372	-0.457578601	-0.388192347	-0.440742975	-0.438996128	0.172510558	0.016783928	-0.12848081	0.205974123	0.09455205	-0.623161441	-0.556506391	-0.652080814	-0.641583898	0.254579846	0.010778079	-0.046699653	-0.045364988	0.29816471	-0.041420587	-0.581654768	-0.5301527	-0.054908974	0.18255974	-0.011791389	0.034037979	-0.114135035	0.019817448
12.4	0.001943056	0.019600582	-0.031762681	-0.025939007	0.161229391	0.168183715	0.199086965	0.078999164	-0.030644125	-0.015438313	0.046719112	-0.134745279	0.207579354	0.270133013	-0.25195019	-0.085106923	0.309327793	-0.059157766	0.018492917	-0.084527419	0.084130581	0.172043918	-0.351764312	-0.545884982	-0.54614989	-0.320210303	0.1812291	0.015421504	-0.120576417	0.121578965	0.253546502	-0.465214019	-0.778548223	-0.803097533	-0.490953633	0.296252247	-0.002884372	0.004680146	-0.119410645	0.277391045	0.189502072	-0.419085343	-0.343596207	0.176670353	0.098084271	-0.008573373	0.039662227	-0.08629765	-0.049769626
12.45	0.004800992	0.009385183	-0.003331568	-0.0592531	0.106800702	0.215452356	0.205872422	0.025459454	-0.015488339	-0.019302597	0.07367415	-0.155854636	0.115847315	0.39749128	0.00348434	0.158781065	0.381271078	-0.116712017	0.010117471	-0.056847482	0.005742607	0.247347792	-0.171309044	-0.584681574	-0.53358011	-0.134927266	0.149043771	0.009916384	-0.085815597	0.012725908	0.355042147	-0.206161061	-0.829421428	-0.777758158	-0.235984883	0.270284806	-0.01581823	0.054141148	-0.166248185	0.197186043	0.377101871	-0.165637574	-0.083475225	0.367526869	-0.007249627	-0.003665289	0.033885087	-0.042789115	-0.107977748
12.5	0.006695525	-0.002848007	0.024487225	-0.078306728	0.031134433	0.215394746	0.168383355	-0.032013015	0.002770645	-0.018936077	0.083940286	-0.141743631	0.000910218	0.435692384	0.255346492	0.364843814	0.369271037	-0.146970232	-0.000960178	-0.017305237	-0.071874214	0.268040175	0.043657699	-0.497592363	-0.407329834	0.076264266	0.084097638	0.001408681	-0.032453028	-0.096366194	0.377733421	0.096188364	-0.698664516	-0.582966159	0.066947541	0.183586277	-0.025070749	0.091070751	-0.175574956	0.076182893	0.48020983	0.122060883	0.192179044	0.476451026	-0.109231194	0.002439695	0.018242631	0.005778571	-0.141690586
12.55	0.00719622	-0.014116401	0.046233067	-0.079352532	-0.048952911	0.169323207	0.096040216	-0.080904828	0.020035684	-0.014398273	0.075289191	-0.096583349	-0.111540279	0.377309839	0.447975386	0.488049614	0.277107636	-0.143313779	-0.012012656	0.024809412	-0.132149684	0.231064776	0.246000248	-0.305217876	-0.196303716	0.267806843	0.001804798	-0.008109781	0.027153912	-0.181909506	0.318126893	0.374732539	-0.416286767	-0.26322868	0.351586567	0.056897369	-0.028517787	0.107648462	-0.145723221	-0.058422766	0.476873261	0.380155098	0.42249753	0.480734256	-0.184732984	0.008781955	-0.002957493	0.048677591	-0.143478257
12.6	0.006158147	-0.021749887	0.057900212	-0.062831044	-0.11611755	0.0885886	0.005585092	-0.110908564	0.032510959	-0.006676823	0.049833671	-0.031381424	-0.19689719	0.236618476	0.539560016	0.502455296	0.126200778	-0.107014711	-0.020257888	0.059870272	-0.162734126	0.14597857	0.392081586	-0.050802207	0.052727436	0.399151977	-0.078816706	-0.016248498	0.079428948	-0.225800127	0.191016998	0.568203306	-0.045841055	0.109678495	0.556520123	-0.080166948	-0.025330491	0.100567081	-0.083957561	-0.177021968	0.3690943	0.551963402	0.557439414	0.380964969	-0.217025811	0.014041252	-0.023871774	0.077452324	-0.113350563
12.65	0.003773242	-0.02401931	0.057676024	-0.033126448	-0.1562983	-0.00821337	-0.082831833	-0.116120695	0.037553955	0.002510465	0.013506639	0.038689484	-0.23712434	0.046106625	0.511386515	0.406751678	-0.049402355	-0.046855567	-0.023553766	0.080132948	-0.158069675	0.032512546	0.451324374	0.209665607	0.285681064	0.443469453	-0.139567161	-0.020801183	0.112698925	-0.219515047	0.025822229	0.634885384	0.33008088	0.453118444	0.638651179	-0.196083645	-0.016173793	0.071767996	-0.00467706	-0.254170046	0.182098659	0.600650762	0.568846715	0.200566819	-0.199544754	0.01683787	-0.038782874	0.087514363	-0.058712376
12.7	0.000549262	-0.020522331	0.046200173	0.002578792	-0.161707769	-0.09958405	-0.150202927	-0.09621006	0.034249479	0.011083575	-0.025341777	0.097833813	-0.224646477	-0.151104528	0.371738665	0.224146144	-0.210790891	0.022997842	-0.020953968	0.081467057	-0.120379306	-0.084054563	0.412699967	0.419997174	0.453107044	0.393191773	-0.167205429	-0.020319981	0.119832285	-0.165794639	-0.140309833	0.561796638	0.628580651	0.69225517	0.582409014	-0.26474504	-0.003088845	0.028003532	0.074025867	-0.27412102	-0.041636861	0.51728498	0.456401514	-0.019745591	-0.137243044	0.016149866	-0.043690579	0.078684745	0.007476392
12.75	-0.002787508	-0.01223895	0.026316768	0.036054979	-0.132357899	-0.165984109	-0.182807752	-0.056323741	0.023576895	0.017062617	-0.057893942	0.133213279	-0.163787756	-0.311147497	0.153620044	-0.003300514	-0.322915739	0.086354963	-0.012978127	0.064206236	-0.058907632	-0.178613393	0.286748752	0.536136225	0.520841062	0.261235936	-0.156355995	-0.014536566	0.099793877	-0.077765695	-0.270992589	0.367259779	0.785092958	0.776673216	0.402701583	-0.271418434	0.010930238	-0.020697739	0.134603746	-0.234098346	-0.252168946	0.322470983	0.247204592	-0.231270218	-0.045249477	0.011705067	-0.037369949	0.05471336	0.069871927
12.8	-0.005451159	-0.001251865	0.002396484	0.059951665	-0.075817877	-0.194095853	-0.17503386	-0.005785984	0.008138702	0.019024047	-0.076900862	0.137745789	-0.069484333	-0.399304096	-0.093098721	-0.22449097	-0.362297307	0.128788774	-0.001516837	0.032936967	0.012353111	-0.231719156	0.102771771	0.535523169	0.477039579	0.077727608	-0.11053866	-0.004514612	0.05777379	0.024250326	-0.338714999	0.09633872	0.767655768	0.691188677	0.141051453	-0.215960861	0.022591841	-0.063327518	0.164064879	-0.144605876	-0.403400347	0.061260031	-0.010819919	-0.388227496	0.054814915	0.004196203	-0.021611854	0.022035846	0.11444315
12.85	-0.006784065	0.009790343	-0.020611491	0.069441149	-0.005307909	-0.17953609	-0.130287942	0.044084917	-0.008477751	0.016446582	-0.078328854	0.111506714	0.036369635	-0.397644207	-0.313225267	-0.390940043	-0.321999694	0.140958918	0.010616044	-0.004696075	0.077888101	-0.233642212	-0.09806865	0.421473706	0.33413723	-0.11694676	-0.041127985	0.007523155	0.003881169	0.117471336	-0.330739758	-0.189730119	0.583579542	0.458488936	-0.144095357	-0.112573289	0.029063968	-0.090429634	0.15681181	-0.026760788	-0.463321721	-0.207408598	-0.260074438	-0.457799017	0.139958406	-0.004783772	-0.00061689	-0.011848971	0.131761996
12.9	-0.006428985	0.018327495	-0.038193139	0.063203363	0.063395944	-0.127457327	-0.059866598	0.08252829	-0.022548195	0.009862383	-0.062237391	0.061456978	0.130047118	-0.308700177	-0.458776954	-0.467560093	-0.212805825	0.120694883	0.020378461	-0.039858278	0.124083193	-0.186118643	-0.272096054	0.22172776	0.125440153	-0.281141514	0.035464424	0.01867336	-0.049274762	0.181816467	-0.251498363	-0.427602844	0.277082006	0.133169799	-0.390603361	0.013792807	0.028665604	-0.096270007	0.115673411	0.092693241	-0.420874516	-0.424226026	-0.446359128	-0.427063433	0.191152266	-0.013097649	0.020236263	-0.039990305	0.11907755
12.95	-0.004438851	0.02249461	-0.047143797	0.043547473	0.115517126	-0.050981438	0.019875811	0.101680739	-0.031065281	0.000769213	-0.032693465	-0.000382391	0.191373541	-0.154416281	-0.499610477	-0.440148036	-0.060409001	0.073367467	0.025268737	-0.064606	0.14208244	-0.101496683	-0.38276179	-0.018339928	-0.102729299	-0.380976737	0.10168608	0.026038336	-0.089540822	0.204304899	-0.121035783	-0.566105405	-0.081426194	-0.211267857	-0.546388981	0.133472292	0.021322358	-0.080122616	0.050952865	0.187515011	-0.287944646	-0.542838953	-0.5308486	-0.305347496	0.197624354	-0.018621311	0.035860545	-0.05727485	0.080697556
13	-0.001288838	0.02153341	-0.046137953	0.015680338	0.140484945	0.032088139	0.091352568	0.098189789	-0.032397824	-0.00868783	0.003243952	-0.059834455	0.2081351	0.029280503	-0.429755832	-0.317957195	0.10065844	0.010488428	0.023969614	-0.073684197	0.129476539	0.000424383	-0.408421794	-0.246172477	-0.301462798	-0.397407429	0.142887821	0.027463023	-0.108019669	0.181705629	0.030020982	-0.577444419	-0.411787037	-0.499316387	-0.580587838	0.219098282	0.008656009	-0.046358166	-0.022204756	0.237817369	-0.096142286	-0.539931579	-0.498283405	-0.121580149	0.159132386	-0.019838278	0.042743644	-0.061208429	0.02664912
13.05	0.002221952	0.015915099	-0.035899538	-0.013663431	0.134088638	0.103450716	0.13965991	0.073768388	-0.026606579	-0.016202139	0.037218222	-0.103842084	0.178534358	0.200939036	-0.268103419	-0.13090893	0.234916891	-0.05310111	0.016698205	-0.065630636	0.090506501	0.097057102	-0.346572242	-0.413705565	-0.429891337	-0.329847973	0.150577682	0.022139241	-0.101064018	0.120885209	0.167710326	-0.462846749	-0.642366399	-0.670299439	-0.489720754	0.251916378	-0.006342945	-0.003315653	-0.087436201	0.234312433	0.110776402	-0.419830284	-0.359625813	0.082625182	0.085735475	-0.01628766	0.039712327	-0.052130067	-0.029971569
13.1	0.005162676	0.007157594	-0.018960821	-0.037870798	0.099137967	0.148393648	0.155700964	0.034607551	-0.01535413	-0.019852919	0.061541101	-0.12334925	0.111197228	0.323056749	-0.053428697	0.077759056	0.313832348	-0.102764271	0.005167146	-0.042957502	0.03481066	0.168081822	-0.213717885	-0.487635141	-0.463669444	-0.195669067	0.1241575	0.010912196	-0.071011264	0.036853626	0.262469231	-0.251469396	-0.725901699	-0.691328613	-0.297619886	0.225927588	-0.020007076	0.03875933	-0.130886885	0.180021277	0.287014175	-0.21271874	-0.148748933	0.262492925	-0.00481644	-0.008724003	0.028026525	-0.032899578	-0.076240404
13.15	0.00671235	-0.002601301	0.00092216	-0.051969858	0.044542128	0.1588529	0.137859933	-0.010175576	-0.001445844	-0.018586861	0.070965244	-0.115145083	0.022815238	0.37037208	0.164952547	0.261590628	0.321937261	-0.127475695	-0.0078361	-0.011408948	-0.024936684	0.199751362	-0.041056468	-0.456061409	-0.399545148	-0.025816327	0.070790213	-0.003813915	-0.025505061	-0.050954282	0.295568628	0.006990771	-0.649342556	-0.563575093	-0.049314476	0.148933984	-0.028893772	0.07019222	-0.144177635	0.089129715	0.395003133	0.032946007	0.085892275	0.380008842	-0.091398801	0.00106293	0.010855419	-0.008167561	-0.10241093
13.2	0.006388333	-0.011154025	0.019568073	-0.053663217	-0.016921689	0.134806453	0.091930554	-0.050667117	0.011873838	-0.0125147	0.063849833	-0.082296887	-0.065951929	0.335118773	0.338630755	0.381370786	0.259854559	-0.122300328	-0.019144099	0.021490095	-0.075919996	0.187527042	0.132904402	-0.330187349	-0.255177475	0.142354921	0.003491039	-0.018579681	0.024414781	-0.12323274	0.26283031	0.254110581	-0.435597553	-0.320685108	0.199572203	0.040318909	-0.030672957	0.084155594	-0.125976322	-0.016654676	0.413507659	0.261902475	0.292544263	0.412021017	-0.154476827	0.010715038	-0.007650913	0.016622533	-0.103970627
13.25	0.004197304	-0.016750737	0.033219217	-0.043657181	-0.071595169	0.083777562	0.029413724	-0.078362932	0.021691464	-0.002940221	0.042454854	-0.0331434	-0.135310851	0.22814332	0.430963794	0.413564806	0.143637554	-0.089378775	-0.025998684	0.04822448	-0.107947966	0.13655245	0.271035951	-0.140904851	-0.064444901	0.273361136	-0.062055286	-0.029685787	0.066982743	-0.165109116	0.174885691	0.43613316	-0.137049556	-0.020009922	0.395402917	-0.073825935	-0.024763712	0.078187013	-0.081901351	-0.113315865	0.341791364	0.424688603	0.427729442	0.354778636	-0.180541242	0.017920496	-0.023404936	0.036326737	-0.082320519
13.3	0.000661047	-0.018472628	0.039275504	-0.025254201	-0.107980538	0.018674177	-0.035339181	-0.087957052	0.026074515	0.007901059	0.012309262	0.020844921	-0.170770848	0.075776961	0.4248847	0.354906187	0.000688432	-0.037222154	-0.026731258	0.062991184	-0.115490622	0.059983156	0.345599247	0.06875665	0.13053203	0.341138183	-0.111171035	-0.034131164	0.092491474	-0.169221777	0.054065005	0.515823287	0.177374515	0.271067221	0.498210903	-0.166999474	-0.012536122	0.054596479	-0.022883559	-0.180047794	0.199034632	0.488464054	0.465487153	0.224029044	-0.165000813	0.020998859	-0.033269892	0.047102463	-0.044021634
13.35	-0.003298721	-0.016368088	0.03677624	-0.003359407	-0.119156115	-0.045438491	-0.088429201	-0.078334595	0.024452722	0.017346662	-0.019181239	0.067785658	-0.166183074	-0.086665435	0.325975418	0.222254092	-0.136716886	0.021473155	-0.021162001	0.062930967	-0.098581912	-0.024332297	0.34383191	0.253472297	0.288766864	0.33423864	-0.133489341	-0.030435905	0.095523361	-0.136931147	-0.071218587	0.480134577	0.4383559	0.490409921	0.489917368	-0.218484966	0.002995279	0.019703196	0.037546477	-0.203788182	0.019301763	0.443653904	0.402298278	0.050820299	-0.112913217	0.019297923	-0.035613373	0.047140775	0.001096271
13.4	-0.006593175	-0.011336686	0.026544211	0.016812975	-0.104058029	-0.094826759	-0.119395079	-0.052589483	0.017655264	0.022945302	-0.044542219	0.098029068	-0.124744134	-0.223145585	0.160279095	0.047955335	-0.2387622	0.072932374	-0.010622287	0.048637277	-0.062454711	-0.097989321	0.269985392	0.375489375	0.379080063	0.257644061	-0.125137843	-0.01912127	0.076106601	-0.077493852	-0.173182817	0.342104503	0.591711027	0.594506963	0.377383408	-0.217978219	0.017921962	-0.017860096	0.086371037	-0.181762528	-0.156636648	0.305073632	0.256782018	-0.125890167	-0.0374633	0.013308616	-0.030466729	0.036982949	0.042423152
13.45	-0.008258502	-0.004813712	0.010972209	0.030993028	-0.067400346	-0.120026546	-0.12323923	-0.017115896	0.007616396	0.023077953	-0.058014903	0.106130809	-0.057821054	-0.30496932	-0.032441276	-0.12804165	-0.284605411	0.105566608	0.002395495	0.023869022	-0.016063707	-0.146024303	0.143534881	0.412361009	0.386225523	0.130943794	-0.089343421	-0.002692552	0.039541612	-0.005513485	-0.230890425	0.13678723	0.609755818	0.567049801	0.189822512	-0.167609124	0.028444591	-0.049311929	0.113883362	-0.121546748	-0.290649983	0.107519607	0.064485705	-0.268053361	0.043372867	0.004490583	-0.019336264	0.019343199	0.07102518
13.5	-0.007728528	0.00164303	-0.006499901	0.036763467	-0.018323423	-0.117602783	-0.101112632	0.019972259	-0.003157719	0.017405758	-0.05688881	0.091751591	0.018037475	-0.316838481	-0.208266103	-0.267393048	-0.266640609	0.112613593	0.014861098	-0.005424118	0.03010941	-0.159909323	-0.005846952	0.360966452	0.31327915	-0.016560498	-0.035383954	0.014906557	-0.005027893	0.062639453	-0.234558604	-0.087586507	0.496100845	0.421046558	-0.028615331	-0.080970571	0.031861309	-0.067798766	0.115578899	-0.038764974	-0.35559652	-0.102921584	-0.130812447	-0.346764119	0.111133806	-0.005120448	-0.004774431	-0.001541178	0.08151141
13.55	-0.005010281	0.006745096	-0.022110879	0.033928767	0.031859039	-0.090420256	-0.059605584	0.050703562	-0.01221568	0.0070222	-0.042068986	0.059359459	0.085135772	-0.259609078	-0.329192698	-0.341751443	-0.191636235	0.093545817	0.023937603	-0.032511073	0.066436004	-0.138961881	-0.1452694	0.23713726	0.179976053	-0.152616839	0.023800208	0.029257034	-0.046918924	0.112555866	-0.187073057	-0.280992025	0.283116507	0.194358567	-0.229226887	0.020505417	0.027272174	-0.069881827	0.092789166	0.046911226	-0.340826496	-0.279671834	-0.287150699	-0.348124389	0.151112181	-0.013405234	0.010167442	-0.020899523	0.072945894
13.6	-0.000708696	0.009741867	-0.032560879	0.024303626	0.072262071	-0.046483007	-0.008907757	0.068963246	-0.017722863	-0.005745989	-0.017753684	0.016896328	0.1287356	-0.149292133	-0.37139029	-0.338499856	-0.078617223	0.053951143	0.027636615	-0.051393002	0.086162782	-0.089974035	-0.245907656	0.071209066	0.017581191	-0.249090924	0.07472448	0.036610377	-0.07650165	0.134813062	-0.102515489	-0.402830391	0.023049482	-0.059969752	-0.369659797	0.112865759	0.015807398	-0.056113604	0.052006348	0.11643619	-0.253722515	-0.386022188	-0.373455775	-0.275553748	0.155550462	-0.018628183	0.022504328	-0.034531767	0.048693407
13.65	0.004112822	0.01050803	-0.035693696	0.011031055	0.094781882	0.003275579	0.039666457	0.071690167	-0.018828229	-0.017858747	0.009683393	-0.026204521	0.140280853	-0.012714518	-0.329833952	-0.262681819	0.045899222	0.003967475	0.025242984	-0.058089856	0.086646862	-0.025265356	-0.288968505	-0.099307134	-0.138402635	-0.287787216	0.106454551	0.034914996	-0.087438096	0.126671773	-0.002223098	-0.430453819	-0.224810934	-0.286132842	-0.42288403	0.175323943	0.000320044	-0.030633513	0.003133455	0.155617228	-0.117119161	-0.402741513	-0.375668639	-0.148209559	0.125099564	-0.019781158	0.029830885	-0.039759067	0.015333124
13.7	0.008203226	0.009449671	-0.030939166	-0.002348752	0.095691375	0.04766063	0.076189919	0.059327653	-0.015763883	-0.026289176	0.0333185	-0.061148559	0.119038802	0.119003862	-0.218436588	-0.134902397	0.154130401	-0.044301652	0.017421584	-0.051437446	0.069580356	0.040311949	-0.26910482	-0.238178407	-0.255993709	-0.263819806	0.112963226	0.024433671	-0.078032598	0.092172689	0.090551773	-0.363213809	-0.40774576	-0.437821974	-0.382325018	0.194958046	-0.015366194	4.13E-05	-0.042889251	0.157956465	0.036604184	-0.331369473	-0.298737417	0.003944511	0.068281061	-0.016751183	0.03073387	-0.035983293	-0.019039233
13.75	0.010454953	0.007280895	-0.019422851	-0.012814147	0.076172026	0.077696956	0.094116974	0.035481839	-0.009677662	-0.028782608	0.047401793	-0.081570242	0.071853002	0.217567126	-0.065880824	0.014103549	0.223252317	-0.079732793	0.006002577	-0.033250122	0.040228016	0.092703119	-0.194689338	-0.318128547	-0.313263233	-0.185927105	0.094240507	0.007758675	-0.051399976	0.04074277	0.156048269	-0.221366165	-0.490846538	-0.487628919	-0.262206145	0.169352567	-0.02744156	0.028674749	-0.076525382	0.125558348	0.173240402	-0.192695575	-0.164297416	0.147170974	-0.00083161	-0.010304062	0.02505763	-0.024717311	-0.046704021
13.8	0.010205174	0.004755061	-0.003717002	-0.018528244	0.041732935	0.088380752	0.091369252	0.005920955	-0.002265409	-0.02445617	0.048751488	-0.084623044	0.011155492	0.263581214	0.091665946	0.150828854	0.240220443	-0.094768487	-0.006481115	-0.007842389	0.005929095	0.121586162	-0.085093466	-0.326123629	-0.30231662	-0.073825113	0.055962716	-0.01081074	-0.014465519	-0.015257185	0.182204483	-0.040372774	-0.463486916	-0.431718475	-0.093271109	0.106653287	-0.033056849	0.04899436	-0.091613905	0.068042858	0.264429769	-0.021042746	-0.00484066	0.251443942	-0.06609451	-0.001907553	0.013972008	-0.009092005	-0.061987531
13.85	0.007423276	0.002438632	0.012718335	-0.019111906	0.000719895	0.079377924	0.070360187	-0.022814731	0.004686667	-0.014077761	0.037477586	-0.071207216	-0.04821549	0.250291006	0.219115099	0.246520476	0.204167349	-0.087036464	-0.017378955	0.018966757	-0.02573027	0.122320513	0.0342288	-0.265264594	-0.230035665	0.046662439	0.007872302	-0.026385353	0.023895596	-0.063419897	0.166767601	0.137849235	-0.339894345	-0.289068492	0.084914521	0.023143796	-0.030983803	0.057011048	-0.086466381	-0.00013316	0.293554411	0.144117376	0.144088844	0.296727713	-0.11307825	0.006566557	-0.000202408	0.007009508	-0.062372424
13.9	0.002731076	0.000592089	0.026287742	-0.015500552	-0.037692921	0.054618124	0.037055494	-0.044857948	0.009727557	6.16E-05	0.016866681	-0.045386681	-0.092592421	0.184284005	0.290268727	0.283187139	0.125954538	-0.059653612	-0.024490008	0.041144285	-0.048619394	0.096567638	0.13762148	-0.153086489	-0.115636093	0.149512121	-0.038686342	-0.03480626	0.055069636	-0.093955499	0.116968831	0.274584934	-0.154128567	-0.095822779	0.233178273	-0.060963247	-0.021833364	0.051720749	-0.063898714	-0.063216789	0.258624797	0.267183774	0.251804345	0.276744023	-0.132268481	0.013216056	-0.014424757	0.019941117	-0.04884951
13.95	-0.002751648	-0.000819286	0.034045005	-0.009477106	-0.065547955	0.020990905	-0.000629386	-0.056195839	0.012033956	0.01466644	-0.007527528	-0.013221562	-0.112594881	0.083195436	0.293140634	0.256846703	0.025122174	-0.020199868	-0.026491443	0.053754355	-0.059250428	0.051543284	0.204716819	-0.016858144	0.014223167	0.214100775	-0.073455313	-0.033805087	0.072696212	-0.101585452	0.047030432	0.342669239	0.048967986	0.103664253	0.32133075	-0.126436229	-0.007807175	0.035100936	-0.030252889	-0.107704105	0.171698761	0.32403102	0.298734511	0.199546257	-0.120972262	0.016506594	-0.025572046	0.027135885	-0.025476704
14	-0.0076951	-0.002007286	0.034337454	-0.003051568	-0.077731642	-0.013467205	-0.034678613	-0.055355059	0.011513573	0.026228385	-0.029343656	0.018658074	-0.105078278	-0.0288784	0.231725035	0.177469752	-0.074940318	0.021328402	-0.023152501	0.054018783	-0.057218045	-0.001853118	0.224367594	0.112908747	0.131566538	0.229295854	-0.089536878	-0.023670287	0.073962382	-0.086335301	-0.025729042	0.331744183	0.224486542	0.266905478	0.334249453	-0.159439931	0.007913933	0.011479536	0.006309671	-0.125111693	0.055201683	0.306597402	0.279777254	0.08495635	-0.083555882	0.015632965	-0.031162441	0.027592766	0.001725269
14.05	-0.0109026	-0.003191991	0.027165031	0.002119993	-0.072856933	-0.041433396	-0.058646301	-0.043487964	0.008717998	0.031896379	-0.043042168	0.044402247	-0.073515785	-0.127085056	0.124035164	0.065850761	-0.152417149	0.05504071	-0.015313123	0.041909105	-0.044863243	-0.051571817	0.196287382	0.209219312	0.213070901	0.195236133	-0.084746345	-0.007213772	0.059932844	-0.053154723	-0.08514887	0.249454016	0.3372891	0.362215999	0.274247067	-0.154439911	0.021953865	-0.013527732	0.037805414	-0.113442456	-0.063794805	0.223630012	0.204241325	-0.040397083	-0.030045903	0.010768785	-0.029983081	0.021921455	0.026275046
14.1	-0.011615801	-0.004451692	0.014170638	0.005118995	-0.053264949	-0.057788031	-0.068809358	-0.023897876	0.004612818	0.030203863	-0.045288303	0.05994895	-0.026803217	-0.191296297	-0.002896346	-0.051690706	-0.191824189	0.073514262	-0.004656745	0.020147827	-0.026330209	-0.087042232	0.130227202	0.254141308	0.244616974	0.122557837	-0.061784116	0.010974114	0.034919053	-0.010537881	-0.119796921	0.118578907	0.368838352	0.374661931	0.159422244	-0.114993782	0.031484232	-0.034258885	0.058228321	-0.077148673	-0.159883565	0.097669667	0.092666906	-0.149219595	0.026495925	0.003126024	-0.022431801	0.01199647	0.04278136
14.15	-0.009700404	-0.005649088	-0.001738662	0.005869016	-0.024216948	-0.060447649	-0.064617251	-0.001159634	0.000283408	0.021461363	-0.035742173	0.063542126	0.023149448	-0.210165787	-0.119710378	-0.149453662	-0.187063587	0.073428589	0.006658087	-0.006383935	-0.006323821	-0.101346063	0.043071466	0.242014882	0.223558098	0.029397494	-0.027261411	0.025788245	0.00513879	0.031499514	-0.125070565	-0.028986158	0.319761966	0.307970166	0.018613694	-0.052363505	0.034754352	-0.046175933	0.064730818	-0.025733509	-0.214743886	-0.040812002	-0.028516756	-0.219465251	0.073148708	-0.005235373	-0.010438625	0.000376625	0.048179691
14.2	-0.00566514	-0.0064603	-0.017054508	0.004972331	0.007477792	-0.050439285	-0.048429342	0.019937012	-0.003339153	0.007705293	-0.017068343	0.055741737	0.064405418	-0.182969087	-0.201464776	-0.207923271	-0.142183299	0.056112687	0.016426737	-0.031712536	0.011077937	-0.092505324	-0.045341124	0.179786978	0.158394497	-0.063029139	0.010116117	0.033042017	-0.022921066	0.063634133	-0.103470896	-0.15986039	0.207969846	0.182301584	-0.115695054	0.017594513	0.031320889	-0.046758728	0.057934783	0.028600293	-0.220519049	-0.160640278	-0.133143674	-0.238751989	0.100090766	-0.011857768	0.003050556	-0.010315074	0.042358557
14.25	-0.000513581	-0.006494408	-0.028461698	0.003367977	0.035047921	-0.031296967	-0.024686487	0.035380054	-0.005665084	-0.007792301	0.00581848	0.039015489	0.08782592	-0.118981923	-0.232888789	-0.217570888	-0.069808301	0.026930338	0.022808839	-0.050089382	0.023254841	-0.063659522	-0.116658512	0.084594476	0.066120045	-0.1352108	0.041721375	0.030662812	-0.043990865	0.079184884	-0.063174695	-0.24661639	0.06315867	0.028689175	-0.214796835	0.078421117	0.021984473	-0.035983741	0.041352716	0.073694591	-0.180562688	-0.236843364	-0.200862171	-0.206409232	0.102663047	-0.01453034	0.014902251	-0.017889847	0.028019328
14.3	0.004525927	-0.005457916	-0.033579612	0.001944396	0.053193015	-0.008001706	0.001233559	0.042663576	-0.006512239	-0.021332847	0.027058931	0.017065796	0.089066962	-0.034716517	-0.211061523	-0.180175092	0.012255168	-0.006280044	0.024653936	-0.057277562	0.029347708	-0.02214499	-0.157739396	-0.02068662	-0.032013984	-0.173415925	0.060996242	0.019301531	-0.054997289	0.07542327	-0.015435194	-0.273398078	-0.08073534	-0.118404564	-0.25982376	0.116927669	0.008513208	-0.016320961	0.020132668	0.099990789	-0.107626588	-0.255733229	-0.220934082	-0.132858821	0.082106438	-0.011980825	0.022690054	-0.020892669	0.009802477
14.35	0.008315483	-0.003302115	-0.031478054	0.001237462	0.059064506	0.014242877	0.024194261	0.041130919	-0.006056259	-0.02971312	0.041356306	-0.005939375	0.069315122	0.050214686	-0.145098773	-0.107556628	0.085353385	-0.035272469	0.021695321	-0.051522326	0.030030791	0.022283819	-0.162928353	-0.112811747	-0.115293175	-0.172216915	0.064799931	0.00217147	-0.055359869	0.054009552	0.028422879	-0.23860218	-0.19327315	-0.228669696	-0.245187089	0.126040572	-0.006737154	0.007747948	-0.000486311	0.102404182	-0.02014711	-0.217160441	-0.193622437	-0.036631457	0.044877302	-0.004411655	0.025363741	-0.018718521	-0.007091584
14.4	0.010082481	-0.000296753	-0.022849203	0.001301804	0.052624492	0.03111255	0.040263701	0.031907494	-0.004700294	-0.031021798	0.045294012	-0.026087556	0.034655962	0.117594617	-0.053150277	-0.018203875	0.134209127	-0.053427373	0.014586021	-0.033980106	0.026903698	0.059680584	-0.134533217	-0.173218556	-0.167829348	-0.135022019	0.053841953	-0.01584709	-0.046639645	0.020494997	0.05963131	-0.154234633	-0.253724332	-0.282039156	-0.178808799	0.106010048	-0.021210798	0.030619308	-0.016557561	0.081195821	0.062337166	-0.133631858	-0.129097102	0.060180419	0.00078677	0.006322415	0.023455564	-0.011620381	-0.018410027
14.45	0.009584028	0.003001431	-0.009800875	0.00177673	0.036367357	0.039924623	0.047299104	0.017486733	-0.002916569	-0.025103993	0.038132437	-0.040296587	-0.005694666	0.154442623	0.04239739	0.067301097	0.150081776	-0.05725179	0.004772256	-0.008494591	0.021748692	0.082088657	-0.081577734	-0.191675079	-0.181475795	-0.072645444	0.032166872	-0.029585975	-0.031749216	-0.016988782	0.073631223	-0.042314623	-0.254552242	-0.272106497	-0.079326247	0.063806754	-0.032494202	0.046727237	-0.02626382	0.041727863	0.123508992	-0.026692897	-0.0443344	0.136939738	-0.039525357	0.017026087	0.018734628	-0.000685224	-0.022051897
14.5	0.007125032	0.005880828	0.004671771	0.002100841	0.014532108	0.039950154	0.045095059	0.001095823	-0.001110769	-0.013574255	0.021900095	-0.046693625	-0.041802176	0.155410496	0.120277014	0.130948805	0.132218401	-0.047007593	-0.00577808	0.019245874	0.015911579	0.085208118	-0.017265851	-0.167828528	-0.156864166	-0.000378593	0.005890475	-0.0350579	-0.014023741	-0.049574458	0.070470979	0.070675153	-0.201696197	-0.206356743	0.028876601	0.010975693	-0.03860574	0.051774518	-0.030000701	-0.006802899	0.153391087	0.078445954	0.041126015	0.178823977	-0.067141554	0.023960092	0.013416418	0.012198361	-0.018604694
14.55	0.003436147	0.007668753	0.017401857	0.001783232	-0.007967631	0.032280832	0.035139155	-0.01400449	0.000455996	0.000621875	0.000783125	-0.04478648	-0.065443883	0.123323019	0.164993074	0.16101982	0.087389202	-0.026368285	-0.014951356	0.042989871	0.009994801	0.069200327	0.044174923	-0.11047245	-0.102502317	0.065676963	-0.018445655	-0.030592258	0.003560152	-0.069650158	0.054024646	0.159931257	-0.111923301	-0.103418983	0.121528428	-0.039431201	-0.038249742	0.043792255	-0.029738895	-0.053378903	0.149699641	0.158733798	0.109544555	0.179614996	-0.07683285	0.023954023	0.00920948	0.024431789	-0.011030919
14.6	-0.000544761	0.007926431	0.025777013	0.000627423	-0.026632148	0.019349722	0.02009191	-0.025140232	0.001677222	0.013978181	-0.020001587	-0.035437424	-0.071965656	0.067892751	0.16977337	0.154106262	0.027757448	-0.0012547	-0.020906259	0.05735398	0.003926408	0.038477207	0.090541015	-0.03486952	-0.032292075	0.112148742	-0.035469384	-0.017310793	0.018830692	-0.072572524	0.030400319	0.207667436	-0.008128914	0.011829977	0.179832281	-0.076043955	-0.031044931	0.023780168	-0.027925838	-0.087520065	0.117347204	0.198234236	0.148522386	0.142412876	-0.068007379	0.015528373	0.006565966	0.032958612	-0.003575458
14.65	-0.003921438	0.006583133	0.028302063	-0.001171831	-0.038245941	0.004261376	0.003141468	-0.030655883	0.002556466	0.023323803	-0.035539091	-0.020659785	-0.061147326	0.003037341	0.137296891	0.115128733	-0.032299626	0.021803106	-0.022455924	0.059069076	-0.002668832	0.00054963	0.113962158	0.041125332	0.037867177	0.131035843	-0.042138366	0.001191871	0.030491238	-0.057723814	0.006067829	0.20652385	0.086187629	0.114087421	0.194162051	-0.091712486	-0.017703551	-0.004271103	-0.026333113	-0.101521839	0.066447515	0.191166623	0.153051445	0.078259262	-0.044480339	-0.000339704	0.004455179	0.034765881	-0.000216123
14.7	-0.00604999	0.003966189	0.024870443	-0.003089045	-0.041370602	-0.009901018	-0.012622443	-0.030101583	0.00313752	0.026608649	-0.042406019	-0.003264154	-0.03692937	-0.056499553	0.078228994	0.055513221	-0.079606643	0.037333699	-0.019332704	0.047742959	-0.009974383	-0.035781527	0.112067924	0.101185795	0.093586008	0.120948149	-0.038220261	0.019866441	0.037910684	-0.02866445	-0.013766328	0.160427806	0.152001336	0.183047576	0.165396952	-0.08483424	-9.81E-05	-0.034063183	-0.025269556	-0.092124296	0.009473629	0.142481596	0.125795031	0.003120446	-0.013201096	-0.020115553	0.000803736	0.027636132	-0.003148629
14.75	-0.006660405	0.000716251	0.016693865	-0.004458914	-0.036404988	-0.020650113	-0.024706412	-0.024175257	0.003442433	0.023375987	-0.039423438	0.013608372	-0.006144656	-0.098425792	0.008093718	-0.009909143	-0.105039308	0.042200079	-0.012268537	0.025951105	-0.01757925	-0.06246414	0.087891919	0.133943381	0.124848211	0.086791361	-0.026037749	0.033627701	0.040813427	0.007675388	-0.026153374	0.082893902	0.178355953	0.207292713	0.103791211	-0.059246636	0.018866445	-0.058306354	-0.023453408	-0.06125993	-0.041675301	0.066003944	0.075726828	-0.065984798	0.017680064	-0.038408343	-0.006504047	0.011014106	-0.011820553
14.8	-0.005867543	-0.00238706	0.005926899	-0.004725493	-0.025260063	-0.026460502	-0.031524303	-0.014464847	0.003442408	0.014808133	-0.027808415	0.027011158	0.023362783	-0.115365152	-0.056654394	-0.066477252	-0.105200348	0.036190178	-0.002857423	-0.001371681	-0.024344631	-0.073990837	0.048672027	0.135019443	0.127680958	0.03810736	-0.009612076	0.038763451	0.039053184	0.04260342	-0.030612341	-0.006678153	0.163863906	0.185940966	0.025846183	-0.022824927	0.035636115	-0.070423063	-0.018606857	-0.015697351	-0.078033718	-0.01928111	0.015590807	-0.114790332	0.040884888	-0.049367718	-0.01840901	-0.013279154	-0.022885128
14.85	-0.004083122	-0.004636635	-0.004902887	-0.003658887	-0.010773386	-0.026896028	-0.032511509	-0.003065016	0.003070572	0.003348136	-0.010724689	0.034700336	0.04472247	-0.106033464	-0.102392682	-0.102909283	-0.082639058	0.021823845	0.006785345	-0.028094235	-0.028615037	-0.06854485	0.003917496	0.107327153	0.104389304	-0.013438287	0.006521795	0.033933112	0.032586628	0.0677156	-0.02864279	-0.087741251	0.116010449	0.127882336	-0.049932048	0.014769309	0.046642928	-0.066253268	-0.008575883	0.034382137	-0.094926389	-0.093840679	-0.041156387	-0.134677964	0.051698679	-0.04842592	-0.033719216	-0.04081127	-0.031166965
14.9	-0.001866015	-0.005583564	-0.013506699	-0.001461748	0.003974051	-0.022520729	-0.028069311	0.007847006	0.002267958	-0.007986656	0.007612729	0.035537825	0.053625439	-0.074974272	-0.121088909	-0.113460131	-0.044695127	0.003485162	0.01450057	-0.048324181	-0.028720037	-0.048249076	-0.036776375	0.059729636	0.062443235	-0.05678389	0.018497492	0.020482493	0.021652374	0.076910784	-0.022808335	-0.1432417	0.04863587	0.048972554	-0.10732902	0.044571085	0.049096121	-0.045321155	0.007425705	0.077606205	-0.092193495	-0.142005612	-0.083222077	-0.124085312	0.04888936	-0.033876622	-0.048853473	-0.065046354	-0.031398346
14.95	0.000239706	-0.00514353	-0.018335403	0.001272899	0.016281166	-0.014651887	-0.019385201	0.016398276	0.00104084	-0.016405349	0.02302096	0.029703478	0.049150733	-0.031033233	-0.111527162	-0.098638843	-0.001361368	-0.013846276	0.018591239	-0.057765259	-0.023600855	-0.018489518	-0.065688191	0.004505551	0.012386473	-0.083788695	0.023998147	0.002005308	0.007053076	0.06788016	-0.015736822	-0.1631303	-0.021684005	-0.032029391	-0.135794045	0.060400941	0.041747802	-0.011283356	0.027924241	0.103968325	-0.073436719	-0.155195641	-0.103589487	-0.088227199	0.034683971	-0.007771255	-0.058522561	-0.078667593	-0.020202763
15	0.001833286	-0.003595964	-0.018856018	0.003739653	0.024272923	-0.00502922	-0.008178094	0.021309959	-0.000496757	-0.020042306	0.032334605	0.018656947	0.03368492	0.01498362	-0.078874125	-0.06445874	0.037246631	-0.025909089	0.018232358	-0.054668487	-0.013339747	0.013493929	-0.078328869	-0.045695793	-0.034689346	-0.090667489	0.022643489	-0.016699392	-0.009624492	0.042693102	-0.009347786	-0.146037204	-0.079478558	-0.097782893	-0.13221116	0.060082458	0.025408256	0.028644228	0.049035472	0.107150593	-0.044633993	-0.133306969	-0.100506026	-0.037329554	0.013882774	0.024227662	-0.057263289	-0.075510458	0.002329612
[truncated: 32 more columns]
