# Supplementary material for: Continuous spatio-temporal synthesis of electromagnetic fields by projected space-time Fourier transform
Source: Commun Eng. 2025 Jun 17;4:110. doi: 10.1038/s44172-025-00448-9 (PMC12174354; doi:10.1038/s44172-025-00448-9)
Supplement: Supplementary file 8 — Supplementary Data 3 [file 44172_2025_448_MOESM8_ESM.csv]

t(ns)	S1	S2	S3	S4	S5	S6	S7	S8	S9	S10	S11	S12	S13	S14	S15	S16	S17	S18	S19	S20	S21	S22	S23	S24	S25	S26	S27	S28	S29	S30	S31	S32	S33	S34	S35	S36	S37	S38	S39	S40	S41	S42	S43	S44	S45	S46	S47	S48	S49
0	9.56E-06	-0.011782325	-0.030676458	-0.001522552	0.008105959	-0.003629879	-0.002429973	0.004600834	-0.00396477	0.012917025	0.019479093	-0.014811887	-0.081930021	-0.005293344	0.017074963	-0.000720266	-0.008816517	0.001033711	0.011739179	0.010100916	0.036950484	-0.0239537	-0.056514537	-0.015752293	0.052499716	0.020371259	-0.014363376	0.013777705	-0.010484209	-0.031719193	0.035011588	0.046454747	-0.044079972	-0.035883567	0.043463359	0.018841	-0.024359679	-0.010828895	-0.029836154	-0.07525176	0.013897082	0.089794831	-0.011857019	-0.071664987	0.015303847	-0.025226057	-0.03203776	0.004368183	-0.002409115
0.05	-0.00180559	-0.012755357	-0.026863367	-0.000777021	-0.001155862	-0.007415705	0.002941616	0.007651012	-0.003057935	0.016453573	0.022127921	-0.010969017	-0.066603009	-0.004319708	0.007104657	-0.008400615	-0.005471082	0.004435071	0.013026557	0.01142621	0.035818288	-0.031543068	-0.064549281	-0.003084022	0.046539618	-0.000610399	-0.014198608	0.001845192	-0.007631274	-0.007562154	0.044864882	0.023537548	-0.059904436	-0.011044953	0.052773835	0.006334183	-0.02440081	-0.036798814	-0.068625724	-0.068488848	0.054674037	0.082058955	-0.052491254	-0.065059855	0.038583957	-0.014221453	-0.003456479	0.031309145	-0.028641722
0.1	-0.00314434	-0.011565951	-0.018508766	-0.002550786	-0.012080194	-0.008884584	0.008267498	0.009242574	-0.001609013	0.017964501	0.021628909	-0.006844317	-0.036863469	-0.005814008	-0.008512906	-0.012959861	0.000508183	0.006828609	0.013974929	0.016741443	0.028707109	-0.032700808	-0.058981753	0.005623784	0.029513142	-0.019232363	-0.010620885	-0.012206439	-0.006847744	0.01792447	0.043581391	-0.005990169	-0.06027695	0.016581476	0.04871264	-0.007208828	-0.021366657	-0.060106758	-0.098841948	-0.04590726	0.08663006	0.055050452	-0.082851163	-0.043106023	0.054496584	0.000507864	0.026186441	0.047516546	-0.055656154
0.15	-0.004366877	-0.008232517	-0.007035917	-0.005681716	-0.022188282	-0.008078387	0.012383102	0.009330666	0.000396002	0.016846333	0.018771516	-0.002480863	-0.00066919	-0.008569475	-0.026443129	-0.014578243	0.007756756	0.007959659	0.013876592	0.025714258	0.018573514	-0.028141808	-0.040396257	0.008630289	0.005316967	-0.030780023	-0.004530515	-0.026173141	-0.010235776	0.036068894	0.030525711	-0.035755047	-0.045506037	0.039703305	0.031516573	-0.018281001	-0.016004711	-0.0738706	-0.110019501	-0.01159896	0.100607695	0.01432134	-0.09420857	-0.008660845	0.059656145	0.018300847	0.048504618	0.044286125	-0.076648887
0.2	-0.005798808	-0.003189563	0.005455611	-0.008453009	-0.028889408	-0.005699538	0.014301994	0.008150558	0.002845414	0.012936056	0.014753896	0.002896282	0.032731341	-0.010997882	-0.041877927	-0.014143055	0.014353193	0.007783867	0.011970886	0.035631943	0.008655982	-0.019646839	-0.012837283	0.006581485	-0.020306139	-0.032841491	0.002624151	-0.037610404	-0.017565433	0.040718306	0.008181215	-0.058983969	-0.019923349	0.052412146	0.005242883	-0.023998858	-0.009514958	-0.073732191	-0.096344147	0.027066233	0.091505271	-0.030879466	-0.08240406	0.031764571	0.05282634	0.037633975	0.057714459	0.019752148	-0.084702007
0.25	-0.007482786	0.002780744	0.016682394	-0.009213413	-0.03017372	-0.002838146	0.013426443	0.006143265	0.005510913	0.006576488	0.01078214	0.010434764	0.055604396	-0.011824662	-0.050005318	-0.012694557	0.018315748	0.006443446	0.007692637	0.042022228	0.001333749	-0.009205346	0.017064901	0.001747571	-0.041333083	-0.02593148	0.009181427	-0.044348624	-0.026147606	0.030342082	-0.018421144	-0.070090867	0.009440415	0.051666438	-0.023211179	-0.02283494	-0.003140635	-0.059250457	-0.058965232	0.061168297	0.059994943	-0.069793494	-0.049196695	0.06917124	0.035218086	0.056045153	0.052694221	-0.01942435	-0.074709714
0.3	-0.009056187	0.008683304	0.02472387	-0.006947151	-0.025203735	-0.000594791	0.009696021	0.003847729	0.008074678	-0.001430955	0.007683435	0.020829463	0.06391817	-0.010532027	-0.047634123	-0.010944267	0.018164206	0.004237134	0.00089015	0.04014748	-0.002589345	0.001693163	0.041807036	-0.003229981	-0.053058329	-0.013180106	0.013639883	-0.044968312	-0.031810595	0.008516202	-0.042965124	-0.066063019	0.034874129	0.037934365	-0.046011217	-0.015020282	0.002283536	-0.033881359	-0.006087635	0.082482822	0.012687367	-0.09283172	-0.002011174	0.094165503	0.010298642	0.070324156	0.037342015	-0.059487456	-0.045212132
0.35	-0.009819838	0.013486163	0.028464489	-0.00160491	-0.014623634	0.000276792	0.003642485	0.001780229	0.010166311	-0.009972783	0.00565401	0.033466285	0.0582095	-0.007385975	-0.034395428	-0.009060724	0.013385451	0.001586989	-0.008051869	0.026901408	-0.00392739	0.012317132	0.055107877	-0.00650304	-0.053267358	0.000789088	0.014989243	-0.039115891	-0.030658523	-0.017388119	-0.059444608	-0.04729989	0.05008161	0.014890195	-0.056659027	-0.002515049	0.006650631	-0.003571906	0.049302011	0.085646761	-0.039375163	-0.094049532	0.04787983	0.099479237	-0.016862851	0.076998502	0.019030186	-0.083933741	0.000430159
0.4	-0.008986572	0.01630783	0.027801018	0.005898368	-0.00047834	-0.000404928	-0.003669366	0.000322417	0.011405467	-0.01782832	0.004220656	0.045960308	0.042901225	-0.00308424	-0.013062085	-0.00678576	0.004657981	-0.001006056	-0.018215771	0.002414007	-0.004503394	0.022422441	0.053769107	-0.007605149	-0.042675808	0.011401121	0.012927813	-0.027581809	-0.02093024	-0.038833686	-0.063655694	-0.017669965	0.051753876	-0.011676113	-0.051945698	0.011449914	0.010618663	0.025461831	0.093384192	0.069647117	-0.083520519	-0.072755797	0.088244761	0.082203148	-0.040600721	0.073058721	0.005661994	-0.079462256	0.054000932
0.45	-0.006023156	0.016584953	0.023557383	0.013990861	0.014254541	-0.002219928	-0.010817453	-0.000361643	0.011450564	-0.023877694	0.002428201	0.054410697	0.024387261	0.001758534	0.011176071	-0.003791136	-0.006246334	-0.003029522	-0.028270747	-0.029305248	-0.006169807	0.031636799	0.038711837	-0.007266273	-0.024554835	0.015571678	0.00792055	-0.01212482	-0.004167046	-0.049100589	-0.054200264	0.016271364	0.040218535	-0.035384278	-0.032973887	0.023154107	0.015303949	0.048872431	0.115817286	0.038205898	-0.108775855	-0.033811001	0.109052573	0.04501779	-0.055823801	0.056783195	0.002392688	-0.041496118	0.10375838
0.5	-0.00095433	0.014191941	0.017143342	0.020924383	0.026401146	-0.004311044	-0.016294075	-0.000362014	0.010055442	-0.027261683	-0.000803853	0.054436347	0.008624304	0.006994894	0.032273243	-7.59E-05	-0.016872603	-0.00405382	-0.036666201	-0.061067017	-0.009884483	0.038866722	0.014817362	-0.00661979	-0.003701547	0.012580816	0.001086069	0.004908144	0.014896881	-0.045528203	-0.032771687	0.046755721	0.019071036	-0.05080129	-0.00491658	0.02930606	0.021695339	0.065355866	0.112922875	-0.001072239	-0.108790995	0.013488682	0.105033823	-0.004057283	-0.059121982	0.028464434	0.009268329	0.022794167	0.136985522
0.55	0.005498171	0.009489221	0.010076646	0.025248223	0.033393557	-0.005678252	-0.018827505	-1.41E-06	0.007132219	-0.027463462	-0.006262693	0.042731501	-0.000884251	0.012966832	0.045207632	0.003814617	-0.02470067	-0.003841922	-0.041844624	-0.084456833	-0.015239429	0.042114816	-0.010444373	-0.006247172	0.014913304	0.004120321	-0.0060622	0.02106606	0.029840125	-0.03019931	-0.003698413	0.066638583	-0.006004469	-0.054621273	0.024432136	0.027879893	0.029976021	0.076365332	0.088613714	-0.038588587	-0.083534559	0.057671223	0.076962613	-0.053458705	-0.049572345	-0.009174165	0.020772129	0.095332255	0.143226913
0.6	0.012015258	0.003284923	0.003532042	0.026119773	0.033911001	-0.005502329	-0.017686919	0.000246315	0.002810881	-0.024313152	-0.014085397	0.018616345	-0.00400554	0.020113886	0.047532106	0.006885545	-0.027799762	-0.002444883	-0.042433149	-0.092471294	-0.020646252	0.038930364	-0.029231235	-0.00558109	0.027425896	-0.006450903	-0.011962965	0.034258743	0.035008831	-0.008840532	0.027088948	0.071159007	-0.028811543	-0.046258654	0.046885025	0.018666555	0.039011273	0.084471981	0.052708911	-0.065190975	-0.039294518	0.087920197	0.031356649	-0.091006734	-0.02905011	-0.051039909	0.027620565	0.151962139	0.117390399
0.65	0.017007835	-0.003293455	-0.001932163	0.02337673	0.028178076	-0.003396404	-0.012895761	-0.000113305	-0.002522046	-0.017944945	-0.023567544	-0.015030761	-0.003523529	0.028334051	0.040049692	0.008095636	-0.025334012	-0.000244222	-0.037402734	-0.081943644	-0.024099007	0.027424738	-0.035734314	-0.003022984	0.031949988	-0.015340479	-0.015363287	0.043090741	0.028026462	0.011602996	0.053378904	0.059175944	-0.044148267	-0.02779876	0.05620026	0.003400824	0.046247545	0.091079871	0.017212103	-0.074528299	0.012999454	0.096756395	-0.02126019	-0.1071741	-0.00193795	-0.090286841	0.020333015	0.169991071	0.061812782
0.7	0.019075908	-0.009005096	-0.006385156	0.01739919	0.017839193	0.000483743	-0.005289025	-0.001441062	-0.00822712	-0.008751609	-0.033192287	-0.051927965	-0.003568025	0.036424836	0.026372904	0.006901922	-0.01777429	0.002092449	-0.026213647	-0.054854146	-0.024175763	0.007483416	-0.028023604	0.003207006	0.028845155	-0.019592112	-0.015600936	0.046993492	0.01132583	0.025744221	0.069969219	0.033543779	-0.048872232	-0.00340065	0.049834478	-0.014577346	0.048163065	0.094552158	-0.00811828	-0.06469816	0.060644087	0.081890485	-0.069008433	-0.097753684	0.025748468	-0.119436818	-0.006605603	0.136128413	-0.013430693
0.75	0.017449693	-0.012749062	-0.010284344	0.008872173	0.005454729	0.005488141	0.003619559	-0.003822884	-0.013474667	0.002624828	-0.040875164	-0.083752059	-0.007598641	0.041952943	0.011526424	0.003691741	-0.00675829	0.003754019	-0.008977632	-0.017948368	-0.020814182	-0.018368712	-0.00873062	0.013838407	0.020372456	-0.017955691	-0.012744724	0.046144138	-0.00807176	0.031761545	0.073658805	0.000493812	-0.042341623	0.021659312	0.029603313	-0.031059743	0.041236666	0.08974337	-0.019283062	-0.038749572	0.092416995	0.046786589	-0.101486676	-0.065119985	0.04766375	-0.131826118	-0.051499909	0.052166764	-0.09227351
0.8	0.012261359	-0.013816938	-0.014091449	-0.001414105	-0.006223646	0.010645992	0.011948506	-0.006982729	-0.017369527	0.015253816	-0.044367509	-0.102390413	-0.0167695	0.041757259	0.000102304	-0.000136141	0.00535445	0.004004918	0.013350152	0.019336875	-0.01546437	-0.044949222	0.015687123	0.027523705	0.009890391	-0.01109518	-0.007557054	0.041219544	-0.020709944	0.031808479	0.063778851	-0.031859615	-0.026256677	0.042085051	0.001084265	-0.041942176	0.023211096	0.069446339	-0.019306268	-0.003901207	0.101337833	-0.000189844	-0.112071916	-0.017674943	0.058592109	-0.123095172	-0.104442368	-0.063703788	-0.156204348
0.85	0.004548795	-0.012086571	-0.017905434	-0.012627747	-0.014978979	0.014897275	0.017875706	-0.010283872	-0.019121166	0.027853944	-0.041730267	-0.102396802	-0.029331461	0.033026317	-0.005355454	-0.00255266	0.016096376	0.002425739	0.038780565	0.048008865	-0.010470078	-0.065476494	0.036908316	0.04059144	0.000845415	-0.001129144	-0.001286439	0.03307872	-0.018223587	0.0306281	0.04221762	-0.055534614	-0.004075804	0.053599963	-0.028021298	-0.044209179	-0.005717389	0.027504831	-0.016705082	0.030329762	0.086231984	-0.047809268	-0.099177389	0.032395805	0.055725303	-0.092391489	-0.149210806	-0.180769522	-0.188813928
0.9	-0.004017867	-0.008100124	-0.021269714	-0.023810611	-0.019643955	0.017311077	0.020080274	-0.01283441	-0.018223304	0.03876684	-0.031784832	-0.082815536	-0.041302703	0.01461047	-0.005141405	-0.001660856	0.02349282	-0.000899146	0.064186375	0.062631221	-0.007868023	-0.073518863	0.047343664	0.047877952	-0.004166276	0.009258028	0.004658022	0.022483462	0.002937123	0.032911128	0.012989937	-0.064711986	0.019765603	0.053768912	-0.050050087	-0.036698349	-0.042194595	-0.037414088	-0.021646437	0.054609897	0.051753932	-0.084681922	-0.06627739	0.072422483	0.039435235	-0.042980818	-0.167768047	-0.264036705	-0.180183067
0.95	-0.011601724	-0.002987069	-0.02324639	-0.033728796	-0.020265587	0.017240523	0.018082735	-0.013685967	-0.014596245	0.04604041	-0.014463221	-0.047686088	-0.048120981	-0.011947718	-0.002064106	0.003423785	0.026480863	-0.005317876	0.085406633	0.063240754	-0.008091609	-0.06524447	0.042550654	0.044491302	-0.004038132	0.017758239	0.009065103	0.009951206	0.039003681	0.040493517	-0.018536667	-0.057249258	0.040643859	0.042486321	-0.05941862	-0.020455789	-0.079815538	-0.11885387	-0.041165997	0.062245145	0.006958521	-0.101961714	-0.020832558	0.092655173	0.013316131	0.017939388	-0.146138363	-0.284560731	-0.129898224
1	-0.016705612	0.001774463	-0.022746471	-0.04079997	-0.017895443	0.014399459	0.012384904	-0.012085893	-0.008647876	0.047676814	0.008994674	-0.004958052	-0.04658508	-0.042163056	-0.000136047	0.011932408	0.025042657	-0.009712587	0.097674604	0.055242159	-0.009191114	-0.041156111	0.02269191	0.027920645	0.00063771	0.023074629	0.011216124	-0.004210246	0.078765899	0.050638187	-0.046618921	-0.035266406	0.054442134	0.0220506	-0.053976931	0.001415637	-0.110167805	-0.201825792	-0.075259577	0.050976067	-0.037118658	-0.095405264	0.027513703	0.088795364	-0.016560816	0.080273072	-0.079847534	-0.228771956	-0.047772915
1.05	-0.018555392	0.004722087	-0.018999715	-0.043230138	-0.01409995	0.008878498	0.004359539	-0.007721446	-0.001227181	0.042050971	0.036025796	0.035899375	-0.036262514	-0.069403216	-0.002785668	0.021354788	0.020045221	-0.012758928	0.096418569	0.047145421	-0.007064402	-0.006564164	-0.007441821	-0.000342869	0.007810971	0.025044964	0.011034275	-0.019697366	0.106263267	0.056302338	-0.066168439	-0.004627074	0.058134152	-0.003214616	-0.035349602	0.024396687	-0.12466794	-0.26510864	-0.115450428	0.02364353	-0.07019472	-0.066318051	0.068996814	0.062952056	-0.043039037	0.132769852	0.022917202	-0.103852663	0.048069055
1.1	-0.017240069	0.004821751	-0.011980894	-0.039411772	-0.010369323	0.001133169	-0.004092075	-0.000887399	0.006527252	0.028435377	0.062924724	0.066814686	-0.019744471	-0.086618219	-0.011290934	0.028038692	0.012871134	-0.013283749	0.078366851	0.046824412	0.003153592	0.029575053	-0.039860635	-0.034436872	0.014580432	0.024278131	0.009046931	-0.035906871	0.10575411	0.048557167	-0.073683301	0.026568307	0.050271729	-0.027774057	-0.008260914	0.043545138	-0.116789764	-0.286419507	-0.146630663	-0.012461012	-0.08509461	-0.021199081	0.095614171	0.022802667	-0.059596144	0.165173672	0.141701744	0.06270292	0.135380926
1.15	-0.01357466	0.001822793	-0.002609208	-0.028510578	-0.007626383	-0.008030895	-0.011028509	0.007479621	0.013410549	0.007499035	0.085226734	0.083536064	-0.001596266	-0.088505052	-0.024061585	0.028353913	0.004982446	-0.010622394	0.042748148	0.057619884	0.0248608	0.057257013	-0.065795791	-0.065378025	0.018010052	0.021535045	0.006173767	-0.051648397	0.067529926	0.020457371	-0.06792773	0.05009175	0.031362451	-0.046028051	0.020867245	0.054617341	-0.084115242	-0.249218001	-0.151828888	-0.047415462	-0.079201735	0.029795861	0.102517879	-0.020725112	-0.061968951	0.170350871	0.247991036	0.229516452	0.193237982
1.2	-0.0087484	-0.003553448	0.007390782	-0.01104966	-0.005992127	-0.017476134	-0.01496974	0.015926979	0.018390989	-0.018391659	0.098289045	0.08665633	0.01359661	-0.073368516	-0.037080711	0.020057782	-0.002434854	-0.004866906	-0.007736877	0.075829008	0.057655923	0.068694853	-0.078320817	-0.083703883	0.015956814	0.017184253	0.003406878	-0.065001414	-0.007350108	-0.029021823	-0.050219513	0.059743746	0.004057514	-0.053594745	0.045583003	0.055054709	-0.029618369	-0.149135226	-0.118459203	-0.071214579	-0.054756176	0.075188451	0.088757238	-0.056515983	-0.049264629	0.145939694	0.312318781	0.352112755	0.207338778
1.25	-0.003893482	-0.00967273	0.015956612	0.010758922	-0.004869942	-0.025783457	-0.015269976	0.022758331	0.020803786	-0.045232449	0.098043132	0.080808309	0.023271079	-0.043960429	-0.045369767	0.003371994	-0.008645748	0.003078878	-0.066536426	0.090790679	0.09584707	0.061137461	-0.074316879	-0.082699168	0.007711577	0.011013481	0.001484404	-0.073418539	-0.105204723	-0.092576952	-0.024226128	0.052980923	-0.026984423	-0.048446058	0.060863969	0.044596215	0.038261034	0.002155843	-0.043949145	-0.076411425	-0.018052413	0.104763262	0.057338784	-0.076165682	-0.024255543	0.095130319	0.312421423	0.395092348	0.173751662
1.3	0.000267858	-0.014319863	0.021343907	0.033148718	-0.003298043	-0.031378092	-0.012253505	0.026397785	0.020450641	-0.067895594	0.081848684	0.072268507	0.028100576	-0.006883509	-0.044932235	-0.018670923	-0.013339884	0.011667544	-0.123753608	0.087952681	0.128621878	0.038156427	-0.055153215	-0.06106712	-0.005709511	0.002502164	0.000663558	-0.074117428	-0.201798422	-0.15492302	0.004747982	0.031579215	-0.055683773	-0.03158804	0.064028055	0.025362021	0.106912989	0.177270945	0.061320407	-0.060182027	0.02217118	0.111825556	0.014651809	-0.07591951	0.007240595	0.026344851	0.240139816	0.342239702	0.100079731
1.35	0.00357505	-0.015255557	0.022741691	0.051480599	-0.000428373	-0.032762327	-0.00707372	0.02576223	0.017585176	-0.081077337	0.049322952	0.065842569	0.03174039	0.029354509	-0.03441967	-0.040830156	-0.01646395	0.019062929	-0.16764469	0.054238615	0.142247266	0.008762315	-0.02590145	-0.023977621	-0.021713538	-0.008568573	0.000668862	-0.064721165	-0.268183159	-0.196248196	0.030884005	0.0011571	-0.075609276	-0.007035427	0.054970766	0.001378828	0.162031655	0.338146528	0.175077646	-0.025270386	0.056727166	0.094646729	-0.030650245	-0.057200674	0.037755349	-0.048188524	0.105001023	0.201659831	0.003694733
1.4	0.006335947	-0.010878671	0.020606477	0.061361932	0.004049527	-0.028847722	-0.001338457	0.02054974	0.012799069	-0.080520315	0.002964533	0.062263052	0.039036429	0.057031428	-0.015839965	-0.057097645	-0.018022637	0.023586361	-0.186950405	-0.015923786	0.123998583	-0.015555618	0.006581889	0.018087736	-0.036709406	-0.021473835	0.000834311	-0.044022331	-0.278905946	-0.198033692	0.049156957	-0.030307164	-0.081398906	0.019016106	0.035818165	-0.022345457	0.190753412	0.444855628	0.268290027	0.020463886	0.077919327	0.056804483	-0.06918739	-0.02573142	0.059992245	-0.114730079	-0.066741474	0.004429616	-0.092526612
1.45	0.009038715	-0.000825253	0.016553096	0.059910504	0.009696871	-0.019325493	0.003383273	0.011367856	0.006852616	-0.064235788	-0.051636482	0.057247466	0.053291723	0.071701775	0.006025009	-0.062547246	-0.017958706	0.024128875	-0.17362264	-0.116042299	0.066839526	-0.02499177	0.035970335	0.052512478	-0.046994209	-0.03422819	0.000391746	-0.012681626	-0.220259603	-0.149550042	0.05651379	-0.054559873	-0.070225008	0.039696713	0.010225137	-0.040976287	0.18473555	0.466033671	0.313080935	0.065831508	0.081065651	0.006368061	-0.092629841	0.010342895	0.068613914	-0.160747879	-0.237603511	-0.202925983	-0.165861836
1.5	0.011992727	0.013673299	0.012788725	0.046766333	0.015404453	-0.004966755	0.006020786	-0.000337747	0.000506493	-0.033393448	-0.106184325	0.042830784	0.073678199	0.073537182	0.025328579	-0.054973073	-0.016174385	0.020412857	-0.125303179	-0.226397561	-0.026579612	-0.015372049	0.058309839	0.06879105	-0.049727118	-0.043841982	-0.001195908	0.026351368	-0.096010286	-0.052893069	0.052591764	-0.065197879	-0.042883044	0.049300555	-0.017420399	-0.050954309	0.142420183	0.388056703	0.29115183	0.099031982	0.065366169	-0.045877582	-0.09545413	0.04268125	0.061537351	-0.177497598	-0.36763735	-0.3701103	-0.199328718
1.55	0.015049136	0.029811469	0.011247406	0.024479096	0.019734839	0.012272801	0.006285518	-0.012545561	-0.005595702	0.007422785	-0.150749139	0.010756861	0.09399045	0.066925851	0.037370963	-0.035723359	-0.01267969	0.013032808	-0.046854871	-0.3173097	-0.142080518	0.00960778	0.072705844	0.062396962	-0.043719372	-0.047162668	-0.003978742	0.067876885	0.071410565	0.075330772	0.039736623	-0.059278148	-0.004098035	0.044956038	-0.042694356	-0.050773162	0.069886611	0.220253517	0.200119579	0.11065302	0.034011819	-0.088778289	-0.07633973	0.064674415	0.040411263	-0.161898357	-0.424274309	-0.455752292	-0.185764158
1.6	0.017521729	0.043665548	0.012715555	-0.001940041	0.021405857	0.029441016	0.00469328	-0.023056117	-0.010968905	0.050770952	-0.175461011	-0.043133041	0.103577149	0.058368515	0.040446807	-0.009383585	-0.007781219	0.003273546	0.049618607	-0.356499769	-0.255308515	0.038886333	0.08062609	0.036821062	-0.029792219	-0.04204276	-0.00744183	0.105039451	0.245035939	0.206650846	0.022263965	-0.038007447	0.03819069	0.027614904	-0.061659998	-0.041243002	-0.019990511	-0.005604554	0.055684555	0.096201107	-0.006450048	-0.113223467	-0.038838369	0.072618455	0.010166389	-0.117268247	-0.39070642	-0.437782981	-0.129382502
1.65	0.018353203	0.051029714	0.016281924	-0.026257752	0.01974186	0.043094376	0.002323743	-0.029936962	-0.01525898	0.087703066	-0.172579866	-0.115126399	0.090540345	0.053386215	0.036546144	0.017642406	-0.002190068	-0.007227448	0.146510599	-0.318788416	-0.336472842	0.05742728	0.084151182	0.002856612	-0.010561927	-0.028385061	-0.010645678	0.130448141	0.382049914	0.307378784	0.005139051	-0.006367788	0.074520776	0.001997698	-0.071250782	-0.025181463	-0.109966053	-0.241762259	-0.111272181	0.057498527	-0.047378621	-0.114109331	0.008981343	0.06598828	-0.022227733	-0.052717925	-0.27061258	-0.318858545	-0.044480868
1.7	0.016478718	0.048467963	0.019372828	-0.042734602	0.014929158	0.05004458	0.000401803	-0.031915312	-0.018180533	0.109678608	-0.138530329	-0.192110402	0.046403558	0.053625555	0.030527101	0.039198438	0.003051452	-0.016861939	0.224019774	-0.195361703	-0.357646928	0.051602672	0.083964415	-0.024875323	0.010316675	-0.00859493	-0.01254626	0.137652094	0.444857466	0.347615236	-0.007544028	0.02818074	0.09620972	-0.024579691	-0.069591668	-0.006622295	-0.181943817	-0.435453336	-0.262063859	0.002539099	-0.0797315	-0.09142992	0.056019203	0.046962295	-0.049465202	0.018706666	-0.087959408	-0.125581908	0.04829391
1.75	0.011261883	0.034337761	0.018457704	-0.047812506	0.007979988	0.048176156	-0.000155851	-0.028632409	-0.019466695	0.110622538	-0.075401131	-0.253337721	-0.02926502	0.055405321	0.027963728	0.051368061	0.006851003	-0.024359367	0.264401697	0.000394941	-0.300892112	0.014847446	0.078044895	-0.033162236	0.029227834	0.01285357	-0.012384273	0.122680443	0.411535732	0.310101471	-0.013800972	0.057546711	0.097662249	-0.044230117	-0.056307875	0.010242843	-0.220832735	-0.541649891	-0.360092797	-0.056232007	-0.095912023	-0.050254824	0.090575589	0.019532771	-0.0656257	0.082756198	0.11814238	0.098085287	0.127094232
1.8	0.002845991	0.009516171	0.01028132	-0.041230543	0.000412173	0.037109553	0.000925892	-0.020706975	-0.018869364	0.088619934	0.008561648	-0.27549906	-0.126040893	0.050525659	0.032429662	0.053655801	0.008482241	-0.028938711	0.256213499	0.232789755	-0.164969924	-0.048438056	0.061822272	-0.015464432	0.043634628	0.030706663	-0.009997053	0.085290269	0.282691776	0.196260927	-0.014284085	0.074915202	0.078004227	-0.05081105	-0.032786347	0.022106438	-0.217885287	-0.534289172	-0.380526389	-0.104847646	-0.091442711	0.000410591	0.103237992	-0.011440331	-0.067491441	0.126998038	0.302304675	0.301391309	0.174102328
1.85	-0.007712886	-0.022398365	-0.00672968	-0.026168224	-0.006246469	0.018494437	0.003181626	-0.009599379	-0.016223023	0.046776012	0.099772629	-0.239934294	-0.223052981	0.029364729	0.043290713	0.048880856	0.007977151	-0.030283551	0.197498535	0.45024225	0.031484741	-0.122378175	0.030011179	0.024707017	0.052695432	0.04068934	-0.005922819	0.02958091	0.082650929	0.027450826	-0.011877591	0.076251993	0.041510129	-0.041838558	-0.002268442	0.027297402	-0.172761714	-0.413027699	-0.317038727	-0.131262369	-0.066118444	0.049640642	0.089503452	-0.040990696	-0.055159939	0.143456037	0.423318907	0.438642231	0.179558608
1.9	-0.018593136	-0.055529498	-0.031353098	-0.008303995	-0.010954356	-0.004200297	0.00557573	0.002688312	-0.0115528	-0.007062119	0.18146179	-0.139887684	-0.293112794	-0.014622274	0.055005106	0.041766311	0.006304893	-0.028388444	0.097025252	0.597133314	0.251713673	-0.183147077	-0.020356525	0.073726971	0.057189207	0.041103422	-0.001235026	-0.036264151	-0.14557539	-0.159245534	-0.010452191	0.06108301	-0.003376635	-0.019385457	0.030382512	0.026054076	-0.093833526	-0.203732868	-0.183724183	-0.128449422	-0.024340735	0.087035993	0.051374298	-0.064561932	-0.031848401	0.130272446	0.453706567	0.479492922	0.143679188
1.95	-0.027604211	-0.082784032	-0.059189298	0.005974573	-0.013472982	-0.026397982	0.006884258	0.014008249	-0.005180962	-0.061760393	0.236856631	0.014614706	-0.309850736	-0.080579499	0.058461023	0.036709703	0.005193114	-0.0233731	-0.026889389	0.628266747	0.447668698	-0.205846302	-0.086790767	0.111501163	0.05872406	0.033613037	0.002855479	-0.101169304	-0.350380026	-0.319791973	-0.013180066	0.032438707	-0.046208939	0.01036598	0.059344552	0.02026402	0.003380056	0.047438589	-0.011654418	-0.096339262	0.025536372	0.10504609	-0.002646526	-0.078371494	-0.002992815	0.092007005	0.386118108	0.415405267	0.076131688
2	-0.032719383	-0.097345656	-0.083272083	0.011676789	-0.014382486	-0.04347483	0.006156789	0.02247487	0.002222894	-0.105268422	0.252778447	0.196242614	-0.256022214	-0.157869233	0.044155209	0.035580501	0.006565342	-0.015370565	-0.149869422	0.522091555	0.570692899	-0.172825725	-0.159451298	0.117947763	0.058497981	0.022800457	0.005495303	-0.153137961	-0.484138871	-0.414296358	-0.02100921	-0.00393578	-0.077288483	0.038837958	0.078905679	0.012765441	0.099342907	0.284868825	0.158955418	-0.042051843	0.072815033	0.100625491	-0.0593354	-0.079769249	0.025091924	0.038496535	0.235112909	0.261036344	-0.006647661
2.05	-0.032588188	-0.094289395	-0.095647479	0.006959147	-0.014777861	-0.051899241	0.003096733	0.026804284	0.009689112	-0.127388972	0.22285328	0.365025985	-0.130496615	-0.226954262	0.006278305	0.036458709	0.011722562	-0.004561444	-0.246593591	0.288861039	0.583629845	-0.080837273	-0.22164501	0.080369408	0.056118767	0.014505566	0.006587618	-0.181642881	-0.515009774	-0.417463298	-0.031896283	-0.040850793	-0.090205263	0.057554772	0.084744183	0.006425049	0.174556036	0.456483708	0.288822128	0.021703462	0.106744338	0.075826407	-0.103970634	-0.067674553	0.046643983	-0.017468782	0.033947702	0.050530534	-0.085521851
2.1	-0.026881379	-0.071942652	-0.089582411	-0.006079079	-0.015742897	-0.05013431	-0.001776081	0.026523215	0.016101554	-0.122288991	0.149536057	0.477500444	0.048467579	-0.2638698	-0.053707847	0.033953852	0.020533464	0.008641016	-0.296398948	-0.028955432	0.471317239	0.055485397	-0.253162651	-0.000730412	0.049064679	0.013443036	0.006912639	-0.179935117	-0.434885467	-0.325549821	-0.041178306	-0.071106124	-0.083411553	0.06067523	0.075090813	0.003264105	0.213681604	0.525726108	0.349219175	0.07971062	0.119009383	0.037178749	-0.124201716	-0.043035039	0.05764591	-0.063118084	-0.172856191	-0.170224031	-0.143074392
2.15	-0.016377547	-0.032642502	-0.061821224	-0.021879395	-0.017786632	-0.039036871	-0.007243854	0.022014841	0.020426499	-0.09011494	0.044350025	0.498159013	0.245187225	-0.247359837	-0.125437692	0.021194976	0.030959308	0.023326551	-0.288059771	-0.364711633	0.246574135	0.205387234	-0.235929309	-0.109545471	0.033215184	0.020942416	0.007869426	-0.146737971	-0.261466785	-0.157894836	-0.043081442	-0.088799137	-0.060369426	0.046777713	0.051402811	0.003883024	0.208853388	0.479648529	0.328680219	0.118057473	0.105822249	-0.005993347	-0.11350631	-0.009111293	0.056535912	-0.088631626	-0.339464357	-0.353567118	-0.167364292
2.2	-0.002782287	0.017350087	-0.01421601	-0.03311342	-0.020455797	-0.021620251	-0.011757419	0.014401423	0.021953669	-0.037260664	-0.073879926	0.410105882	0.413842517	-0.166660835	-0.190900055	-0.007062483	0.03918849	0.037872477	-0.222571471	-0.642489245	-0.050266106	0.329024886	-0.160493995	-0.21770404	0.004517368	0.033727943	0.010874277	-0.086886591	-0.033980626	0.047445665	-0.032941302	-0.090304481	-0.028255982	0.01933418	0.018270105	0.00734209	0.161446459	0.331331815	0.235192446	0.1276974	0.069056337	-0.043897605	-0.073218571	0.028663489	0.044337271	-0.08934854	-0.428968511	-0.4601475	-0.154239597
2.25	0.011651342	0.068839946	0.045840576	-0.033106872	-0.022293402	-0.002230043	-0.013931364	0.005293353	0.020474483	0.024852179	-0.182555043	0.221749118	0.509569134	-0.027384316	-0.228649471	-0.051279197	0.040491413	0.049918315	-0.113213018	-0.795325761	-0.358694199	0.388134832	-0.03130207	-0.2914815	-0.03861933	0.044386195	0.016595406	-0.010684212	0.196290082	0.242848457	-0.009393084	-0.074827613	0.004335947	-0.014284963	-0.01751966	0.01151977	0.081891801	0.116274701	0.093543303	0.106816754	0.016065521	-0.068649629	-0.012472217	0.063423668	0.024244529	-0.066736743	-0.421650167	-0.467107381	-0.107823604
2.3	0.024584221	0.111444311	0.106467392	-0.018258798	-0.021208215	0.014641992	-0.013001033	-0.003543212	0.016337389	0.082257302	-0.259904165	-0.032742196	0.500556736	0.14677504	-0.220025086	-0.105167303	0.030668047	0.056630125	0.017199785	-0.782162427	-0.610906197	0.357418891	0.131266407	-0.301641529	-0.093023939	0.043620996	0.024304656	0.067969704	0.378214085	0.382697868	0.024292996	-0.04451887	0.029952826	-0.044970713	-0.048569207	0.013830954	-0.012469854	-0.116168865	-0.061262546	0.061350559	-0.041848021	-0.076087064	0.054013742	0.088190811	0.000813659	-0.027903845	-0.319454804	-0.372815535	-0.039213449
2.35	0.034012414	0.135759626	0.153723151	0.01032926	-0.015182924	0.025566709	-0.009084503	-0.010535225	0.010357492	0.1216424	-0.289668402	-0.299867038	0.377816946	0.317706039	-0.155629252	-0.155904107	0.007721211	0.055266483	0.141282075	-0.599066494	-0.747389308	0.233271731	0.293379449	-0.233063109	-0.149567885	0.023736203	0.031639767	0.134331235	0.472706131	0.434433873	0.06035058	-0.004180297	0.044279227	-0.064528071	-0.068697467	0.012085692	-0.101078393	-0.314150301	-0.192682648	0.003466141	-0.091993136	-0.06655684	0.109742881	0.097508502	-0.021039214	0.016225942	-0.145685334	-0.197271502	0.036204293
2.4	0.038560484	0.135487035	0.174901286	0.046597448	-0.003122882	0.029055724	-0.003157074	-0.014601494	0.003605093	0.133514647	-0.264800729	-0.518846433	0.159692714	0.441530944	-0.040009511	-0.186861806	-0.026767962	0.043948755	0.23313798	-0.281641935	-0.731509087	0.037031143	0.414780352	-0.091148698	-0.193910148	-0.017753466	0.034976158	0.175866442	0.461456543	0.386323171	0.088300574	0.039390816	0.046974708	-0.067999576	-0.074479233	0.00523337	-0.16462394	-0.434830824	-0.271207764	-0.051622298	-0.123258931	-0.044489218	0.140791727	0.088937441	-0.037020983	0.053627616	0.060053001	0.021906423	0.102176718
2.45	0.037615078	0.109029455	0.161890912	0.080831802	0.014426252	0.025849522	0.003256515	-0.015343936	-0.002861623	0.114563856	-0.189290898	-0.636392841	-0.110532587	0.480214561	0.107182358	-0.182340764	-0.067092416	0.022442304	0.274106186	0.102245629	-0.559433122	-0.18861766	0.458937475	0.097223858	-0.209490706	-0.07569649	0.030421397	0.184928119	0.350542108	0.250105526	0.09798953	0.07837624	0.041148219	-0.054955685	-0.066033302	-0.006223801	-0.189333407	-0.453509824	-0.280829032	-0.089683078	-0.128743187	-0.016908535	0.139472474	0.063910863	-0.044252161	0.074132296	0.250604798	0.237194393	0.145013113
2.5	0.031320716	0.060159739	0.113713519	0.102240425	0.034957174	0.018532094	0.00856918	-0.01309345	-0.008235745	0.068624188	-0.077627868	-0.620391711	-0.373740336	0.412962824	0.254366542	-0.133016883	-0.104059816	-0.007293691	0.256857687	0.467827753	-0.262700581	-0.389511679	0.403717992	0.288942071	-0.182312938	-0.137148647	0.01521985	0.160430654	0.168283667	0.057996828	0.083008715	0.105164608	0.031734404	-0.029392855	-0.046810989	-0.020264222	-0.170115858	-0.368525725	-0.222071895	-0.101265567	-0.107363358	0.008671436	0.106271732	0.027592217	-0.041746822	0.071919629	0.381848056	0.401147867	0.156339171
2.55	0.020490683	-0.002454463	0.037493806	0.102105799	0.054249897	0.010593869	0.011631408	-0.008799988	-0.012099205	0.005958944	0.048054683	-0.468833109	-0.568749658	0.243991127	0.365107828	-0.040384707	-0.126865608	-0.041009751	0.186900314	0.733191197	0.097551412	-0.513720606	0.249486095	0.435025465	-0.106291135	-0.183934392	-0.01083781	0.108109522	-0.041901472	-0.145080537	0.043385612	0.113716437	0.023401056	0.001665282	-0.022446827	-0.033813788	-0.111825333	-0.201076384	-0.111165198	-0.084232228	-0.064040274	0.02634881	0.049540162	-0.012325401	-0.030525068	0.046954315	0.422801214	0.476710344	0.134664338
2.6	0.006485468	-0.066835186	-0.052516671	0.076604451	0.067209881	0.005235876	0.012071099	-0.003788071	-0.01442202	-0.059006561	0.16256652	-0.211490376	-0.647349995	0.004033689	0.407426361	0.081422451	-0.125861182	-0.072652766	0.081159174	0.838609712	0.443668934	-0.525446108	0.021930199	0.493483407	0.012544841	-0.197501466	-0.044493041	0.039272011	-0.231795677	-0.312071152	-0.013440047	0.100872404	0.018756955	0.030358528	0.000966462	-0.043511913	-0.028294524	0.009807384	0.024201986	-0.044315193	-0.008428393	0.033323446	-0.016923739	-0.047583307	-0.013357654	0.005029371	0.362978946	0.445691447	0.085492621
2.65	-0.00891508	-0.120097581	-0.13775984	0.028437888	0.069136354	0.004290916	0.010354781	0.000570727	-0.0154363	-0.11099956	0.24298796	0.096290794	-0.586720047	-0.255380781	0.362879763	0.207408362	-0.095545886	-0.095420752	-0.036010641	0.76071536	0.698987735	-0.415261809	-0.23180566	0.441174699	0.154674203	-0.164813083	-0.079013802	-0.031699698	-0.359368068	-0.404631281	-0.073878474	0.067338026	0.017498241	0.050239637	0.018629703	-0.046564706	0.060712401	0.215945733	0.151408433	0.006480647	0.047446171	0.030359913	-0.077638749	-0.071507356	0.005808008	-0.04358964	0.215248521	0.313462481	0.019986532
2.7	-0.02365449	-0.151177253	-0.199448256	-0.033271919	0.057112327	0.007604739	0.007549076	0.003194858	-0.015443036	-0.137492633	0.273556746	0.386268995	-0.395938419	-0.473805668	0.23282241	0.307029471	-0.036936251	-0.103209658	-0.138429678	0.518059841	0.80568713	-0.203752507	-0.453287804	0.281309483	0.28961627	-0.083514228	-0.105313081	-0.090530262	-0.39798736	-0.401770209	-0.121531401	0.018053271	0.016777893	0.0578762	0.02826072	-0.041458641	0.133991991	0.370494245	0.240225994	0.053213745	0.092002133	0.021127382	-0.119432631	-0.080669959	0.022647094	-0.086595474	0.013377632	0.10856857	-0.047529911
2.75	-0.035588793	-0.15328455	-0.222957282	-0.094889879	0.031132807	0.013080125	0.004868596	0.003558832	-0.014632755	-0.131722516	0.249023721	0.593336204	-0.114766512	-0.596973573	0.039874858	0.35188187	0.041476916	-0.092143192	-0.204009436	0.166747261	0.738691063	0.062626882	-0.586992503	0.044329919	0.38235918	0.03537615	-0.114073857	-0.126182913	-0.341921589	-0.304422895	-0.1417665	-0.038283683	0.01263307	0.053361281	0.030415773	-0.028356706	0.173838076	0.438077363	0.26942017	0.082178071	0.116649367	0.010669311	-0.134530723	-0.075529237	0.033349445	-0.112571281	-0.195359827	-0.123006691	-0.10271128
2.8	-0.042749639	-0.125519904	-0.201463681	-0.14153417	-0.005384482	0.017381406	0.003175866	0.001819491	-0.012993636	-0.094404095	0.175726751	0.670922135	0.195141362	-0.59110705	-0.176133679	0.32374476	0.124672807	-0.061811379	-0.219622537	-0.212756631	0.512153107	0.32253571	-0.594928115	-0.218334955	0.402408941	0.168414682	-0.098420625	-0.133210389	-0.207079923	-0.135062775	-0.126211296	-0.090611092	0.001918215	0.039688436	0.02784429	-0.00909259	0.170275439	0.402517339	0.231341616	0.084762372	0.117460429	0.003525639	-0.12195192	-0.059849065	0.035443259	-0.113737159	-0.360988893	-0.327949392	-0.134311024
2.85	-0.043676721	-0.073248545	-0.13790322	-0.160862964	-0.045929998	0.017089228	0.00262142	-0.001235473	-0.010344833	-0.033707895	0.070144478	0.601976061	0.464503969	-0.452485595	-0.366990072	0.220670529	0.193955128	-0.015870076	-0.183841516	-0.534426129	0.176779848	0.514770401	-0.467678147	-0.446217767	0.333128572	0.284485827	-0.056426658	-0.112776993	-0.026996395	0.067438116	-0.07577499	-0.127658366	-0.015995683	0.021336584	0.024143376	0.013212973	0.123564863	0.27056528	0.133649379	0.05991877	0.095641654	0.002134351	-0.086985405	-0.039126217	0.028380964	-0.087872739	-0.442636886	-0.457966851	-0.136598896
2.9	-0.037766453	-0.007099024	-0.044700752	-0.146377819	-0.08209159	0.009949423	0.002567775	-0.004410749	-0.006481841	0.03652404	-0.044744534	0.402878768	0.632665421	-0.209503368	-0.487588418	0.059196087	0.231187731	0.038227284	-0.106971076	-0.726590241	-0.191559514	0.593427181	-0.228605273	-0.584487031	0.178580048	0.352371396	0.007321672	-0.072122285	0.154964063	0.256504878	-0.001166107	-0.140458951	-0.038417964	0.002652119	0.022216558	0.034797862	0.044330284	0.070792854	-0.002161617	0.014536833	0.056821385	0.006042129	-0.03911253	-0.018603492	0.013741911	-0.038972322	-0.418558579	-0.481505023	-0.11051917
2.95	-0.025541605	0.059239284	0.058744569	-0.099351638	-0.105386705	-0.004178717	0.001842698	-0.006445742	-0.001373827	0.099931087	-0.144485557	0.119429489	0.661856825	0.083540111	-0.507186073	-0.128263466	0.223437248	0.090405862	-0.008426452	-0.748282351	-0.509355175	0.539282779	0.070324787	-0.597613018	-0.034549432	0.349214568	0.081721517	-0.022613391	0.295454861	0.388213889	0.079420212	-0.124642078	-0.059779251	-0.013371166	0.023101747	0.051999156	-0.048788328	-0.152260572	-0.145185464	-0.038404601	0.009471731	0.012183691	0.010837503	-0.001595728	-0.005030633	0.023516925	-0.291893464	-0.391877054	-0.063299139
3	-0.0087332	0.111960496	0.150288919	-0.02884452	-0.109327224	-0.022987871	-0.000752427	-0.006386828	0.004671899	0.141433433	-0.20844311	-0.183997635	0.546016518	0.359423078	-0.417496668	-0.300456873	0.166832566	0.129877963	0.087892075	-0.598275317	-0.704985447	0.364503428	0.360397347	-0.478530321	-0.261175708	0.267530578	0.150960091	0.023126371	0.360941955	0.431103232	0.144926905	-0.081884956	-0.073223819	-0.025524172	0.025593989	0.061920111	-0.133452715	-0.347615446	-0.261689416	-0.083416608	-0.037049828	0.016131596	0.053379869	0.011264405	-0.023343937	0.086699755	-0.090584386	-0.209551024	-0.00657675
3.05	0.009905275	0.140180307	0.210029065	0.050230466	-0.091204759	-0.042136916	-0.005853095	-0.003885872	0.010955494	0.15079318	-0.224207242	-0.43942447	0.312095799	0.554417357	-0.235455745	-0.41711705	0.068544507	0.147416904	0.159144876	-0.314829447	-0.735572221	0.109570761	0.572837188	-0.250954737	-0.447730824	0.118662982	0.197889386	0.054305076	0.335352629	0.373360748	0.177130843	-0.020043859	-0.072848085	-0.033982057	0.0267972	0.062896394	-0.188913287	-0.469148051	-0.322604262	-0.106830939	-0.074345684	0.013888147	0.082179525	0.02160598	-0.036495457	0.137027684	0.138745375	0.02227967	0.046512004
3.1	0.027063165	0.138375505	0.224880777	0.120524873	-0.053110442	-0.056327507	-0.013078697	0.000664503	0.016479383	0.125096866	-0.190156529	-0.590777105	0.013631481	0.623875529	0.000157085	-0.449050674	-0.053809963	0.137509882	0.188755863	0.033637979	-0.597072239	-0.166667607	0.656065763	0.03574746	-0.54553724	-0.068536768	0.208247564	0.064514236	0.223909804	0.225829542	0.165798924	0.048219449	-0.055838801	-0.039370416	0.023398428	0.054700353	-0.200999704	-0.486239141	-0.310383112	-0.100684126	-0.09634876	0.003597776	0.094639254	0.031927723	-0.04081354	0.163258569	0.341661072	0.247994222	0.08456048
3.15	0.039541229	0.107649701	0.191663067	0.166313019	-0.001860585	-0.060757297	-0.020903336	0.006207026	0.020176145	0.069561676	-0.11563566	-0.60634844	-0.281780418	0.552983286	0.237487201	-0.385820825	-0.175414445	0.099889603	0.170114744	0.364681436	-0.325118822	-0.401202688	0.58898459	0.31787999	-0.524164485	-0.253750713	0.174679362	0.053134987	0.052241732	0.020096464	0.111800664	0.108109958	-0.02377768	-0.041804678	0.013189241	0.038489304	-0.165595659	-0.391332794	-0.223672965	-0.065070904	-0.100059966	-0.013431561	0.091399739	0.043828703	-0.034623055	0.158925796	0.468987962	0.413248482	0.100599943
3.2	0.044969515	0.055507199	0.117938666	0.177194823	0.052244138	-0.05254574	-0.026939515	0.01129648	0.021201375	-0.003547042	-0.018729825	-0.485473018	-0.508076429	0.360005607	0.423643242	-0.238926195	-0.269541658	0.040045846	0.107977444	0.600974445	0.013634191	-0.54173374	0.386713668	0.532167612	-0.380970317	-0.394584051	0.09944572	0.025278167	-0.139167262	-0.198072481	0.02723499	0.146090459	0.017358794	-0.040400531	-0.003741336	0.016552979	-0.089732989	-0.202494528	-0.078560081	-0.00830003	-0.08568495	-0.032794525	0.075223503	0.056627288	-0.01877689	0.123778221	0.488887216	0.478596184	0.09357277
3.25	0.042382859	-0.005842056	0.020382017	0.150548927	0.097603753	-0.031725324	-0.028587777	0.014506175	0.019194347	-0.077659932	0.077859961	-0.258091868	-0.615718447	0.091368567	0.517067539	-0.039550749	-0.313706277	-0.031481363	0.017286128	0.688081512	0.337595485	-0.558595069	0.097179931	0.63039666	-0.14382148	-0.456954897	-0.00504275	-0.009697184	-0.304099331	-0.378687326	-0.067520386	0.153167112	0.058555556	-0.033532707	-0.024611741	-0.008063264	0.009980148	0.039904321	0.09419562	0.055209856	-0.056318076	-0.04818471	0.049843482	0.067008473	0.003414858	0.063885087	0.394884341	0.429433752	0.068181433
3.3	0.032483151	-0.062277718	-0.078973723	0.092161428	0.123968384	-0.001503662	-0.023875634	0.014850181	0.014414798	-0.135691148	0.151927567	0.022480836	-0.582669874	-0.189966559	0.497239933	0.168609322	-0.295209978	-0.100965459	-0.080298065	0.606838045	0.569851663	-0.451011487	-0.210628257	0.59050101	0.134262979	-0.423788973	-0.118225924	-0.040694784	-0.401356068	-0.478813926	-0.149044985	0.127214226	0.090086616	-0.019775422	-0.044542684	-0.031987479	0.111223357	0.281898356	0.255622905	0.10873329	-0.017338651	-0.053383927	0.019214938	0.069952644	0.026879327	-0.009604003	0.207745927	0.279575079	0.03318031
3.35	0.01749557	-0.10102809	-0.157757386	0.014904143	0.124921736	0.03230278	-0.012229343	0.012095594	0.007703339	-0.163999288	0.186734706	0.291805421	-0.418956784	-0.419740491	0.369403188	0.339640552	-0.214676775	-0.154188313	-0.161358881	0.377580398	0.656550609	-0.246446625	-0.463719141	0.421559542	0.387565581	-0.299713045	-0.215636373	-0.057784713	-0.404711198	-0.472691725	-0.19695422	0.073690206	0.104123098	0.000871318	-0.057981897	-0.051950236	0.191178306	0.468205093	0.367431648	0.137710376	0.024372496	-0.044425374	-0.012699481	0.060687523	0.045955178	-0.082761761	-0.029369056	0.067451438	-0.001369361
3.4	0.000639676	-0.113634379	-0.198390656	-0.064201727	0.099571721	0.062539817	0.00507867	0.006864616	0.000272349	-0.155600151	0.174752486	0.488785393	-0.163933279	-0.547394079	0.163237106	0.436229322	-0.08660889	-0.179431865	-0.206074906	0.055316601	0.579594768	0.006500356	-0.603063656	0.161638759	0.554158827	-0.110462505	-0.274472512	-0.054779291	-0.309670173	-0.358303563	-0.199152376	0.004496397	0.096850259	0.026043469	-0.060496204	-0.065182527	0.231821674	0.555236132	0.401316367	0.133675077	0.061363203	-0.021222473	-0.041809135	0.036961696	0.055766326	-0.141741514	-0.261334633	-0.154054831	-0.027051221
3.45	-0.014649853	-0.097918075	-0.19213708	-0.12783579	0.052986929	0.08237958	0.024981694	0.000483892	-0.006607493	-0.111872485	0.119342335	0.569189419	0.122980006	-0.547247944	-0.074127271	0.438305754	0.0633106	-0.170128302	-0.20276784	-0.283040885	0.360594831	0.249728777	-0.597874232	-0.130927581	0.592070025	0.102910225	-0.279175219	-0.030854979	-0.135260103	-0.158674674	-0.154850675	-0.06478322	0.069486553	0.05088311	-0.05032257	-0.069762231	0.224019965	0.521667719	0.346345809	0.096576466	0.086688131	0.011907013	-0.063832321	0.000738846	0.053448521	-0.175574476	-0.434456089	-0.331375878	-0.039360466
3.5	-0.025541412	-0.058475589	-0.141121642	-0.162253115	-0.004788656	0.0869615	0.0432025	-0.005387134	-0.011923933	-0.042340053	0.033991575	0.515347741	0.375899626	-0.423430206	-0.289037304	0.347431321	0.203651767	-0.126562948	-0.150640222	-0.556483785	0.055192712	0.428965525	-0.45263365	-0.390764231	0.490676726	0.293596249	-0.225593324	0.009162146	0.079820003	0.082686427	-0.074595762	-0.118587182	0.027943988	0.0689597	-0.02913444	-0.064886196	0.169467329	0.373860031	0.212407249	0.03487078	0.095095684	0.047065693	-0.074657257	-0.041451036	0.038909163	-0.178316128	-0.509450429	-0.423872908	-0.038610896
3.55	-0.03043897	-0.005568961	-0.057840418	-0.160313665	-0.060958511	0.074600144	0.055242063	-0.009247841	-0.015141742	0.037442389	-0.060747857	0.339998709	0.537348455	-0.207770238	-0.433600583	0.185976481	0.304205071	-0.056194207	-0.060089975	-0.698723353	-0.260771441	0.505746917	-0.205259189	-0.560167134	0.274078832	0.419976507	-0.122607036	0.055900169	0.285993425	0.31141124	0.022601416	-0.145091362	-0.018722645	0.074079373	-0.001734301	-0.051033956	0.080060962	0.144622811	0.028561296	-0.036631145	0.084179478	0.074779109	-0.071253889	-0.079824418	0.014916714	-0.150106075	-0.470724416	-0.413637362	-0.02924388
3.6	-0.029260135	0.047336853	0.037738442	-0.123008133	-0.102929368	0.04726064	0.0575191	-0.010224117	-0.016257584	0.10942761	-0.141958581	0.083493018	0.57110537	0.048430375	-0.476483901	-0.008542128	0.342870226	0.027565627	0.049481295	-0.673726644	-0.509793028	0.465487942	0.082899987	-0.602011305	-0.004647336	0.455253459	0.009326195	0.097654356	0.434559027	0.474863826	0.114165516	-0.138989545	-0.060592229	0.062436507	0.025258523	-0.029980325	-0.025051488	-0.114505803	-0.163547056	-0.100572445	0.055232734	0.086630648	-0.052916051	-0.104041823	-0.013510152	-0.096950749	-0.32964451	-0.308950806	-0.01782031
3.65	-0.023298532	0.086813019	0.122819735	-0.059167918	-0.121291631	0.010186092	0.048351572	-0.008366461	-0.015684426	0.157227709	-0.189658071	-0.195065646	0.470240442	0.286522179	-0.409806759	-0.192434014	0.310832865	0.107931314	0.153898304	-0.484389681	-0.631378973	0.320061754	0.342486216	-0.508005625	-0.276891515	0.393450692	0.142477954	0.123173186	0.48955693	0.534736288	0.179519448	-0.102643038	-0.089226781	0.034352757	0.045317626	-0.004619397	-0.123960539	-0.345607665	-0.319720883	-0.141490328	0.01348594	0.07776765	-0.02231942	-0.106469058	-0.040260774	-0.029318069	-0.121080519	-0.140714726	-0.010409771
3.7	-0.014733612	0.102713818	0.177099387	0.016552275	-0.112087481	-0.029231287	0.028506891	-0.004675099	-0.014019126	0.169914391	-0.191504625	-0.430905129	0.258605424	0.453627248	-0.250648201	-0.32587351	0.214770831	0.168194058	0.229558387	-0.172281575	-0.596345088	0.104554742	0.512977045	-0.300489748	-0.476081671	0.250419515	0.248051533	0.124359435	0.436738614	0.476513524	0.204857347	-0.045335488	-0.099481416	-0.00509337	0.053907414	0.021412043	-0.196893204	-0.498255873	-0.40416221	-0.149711563	-0.032530799	0.048529934	0.014210946	-0.084902397	-0.059545221	0.040114868	0.105734963	0.046848937	-0.010290423
3.75	-0.005952147	0.090655281	0.187520224	0.086960602	-0.077790167	-0.06306497	0.001163183	-0.00082487	-0.011786599	0.144574644	-0.145817498	-0.568139931	-0.01453765	0.513891964	-0.036921183	-0.381643462	0.07551858	0.195321093	0.258714953	0.191590865	-0.413364826	-0.130913555	0.55677581	-0.027383088	-0.554670464	0.059749975	0.302818798	0.098263792	0.287269849	0.313317699	0.185991146	0.01913528	-0.09037587	-0.046920271	0.049762619	0.044280297	-0.230359551	-0.541373392	-0.398449573	-0.123695054	-0.072563553	0.004691204	0.047646063	-0.043761322	-0.067209801	0.099050993	0.299539221	0.20837914	-0.016764868
3.8	0.001108357	0.053128095	0.151354322	0.136158593	-0.026731431	-0.084576485	-0.028715312	0.001348193	-0.009258342	0.087012616	-0.062174603	-0.572652981	-0.285592095	0.455648182	0.181383616	-0.350675677	-0.076547971	0.182911442	0.233518944	0.522977287	-0.126353871	-0.332443452	0.467265554	0.248611989	-0.496001468	-0.135290429	0.29458406	0.047925597	0.075104638	0.08298714	0.128727232	0.075876279	-0.064929027	-0.080466377	0.035148942	0.060588636	-0.219641795	-0.470069669	-0.306093811	-0.070247438	-0.096923501	-0.043801699	0.068415255	0.006778946	-0.061639969	0.137938624	0.41932349	0.3089344	-0.025511081
3.85	0.005405959	-0.00102906	0.076885555	0.153080359	0.028897771	-0.089652034	-0.055428364	0.000460103	-0.006410886	0.010420465	0.040611272	-0.440402959	-0.49100747	0.293264956	0.353588252	-0.24333808	-0.208363335	0.132815276	0.157901852	0.743862694	0.196472355	-0.454255891	0.269197435	0.464186546	-0.31797063	-0.291776829	0.225128366	-0.018113812	-0.151378144	-0.161033131	0.046906	0.112444556	-0.029140862	-0.096382283	0.015041589	0.067979057	-0.16918206	-0.305797776	-0.151388484	-0.002613538	-0.098977129	-0.085275224	0.069281166	0.053559439	-0.044052308	0.151627724	0.443468363	0.331818908	-0.030349307
3.9	0.006921392	-0.058679197	-0.01847714	0.133967897	0.075985599	-0.077636698	-0.073747587	-0.003887226	-0.003033187	-0.067679883	0.138731505	-0.199128948	-0.581813673	0.063592404	0.439812291	-0.086435057	-0.291679108	0.054991628	0.046856641	0.800721049	0.479047444	-0.46873767	0.01172874	0.5698426	-0.067684588	-0.376732695	0.109891622	-0.087501364	-0.341338213	-0.362766738	-0.041200584	0.121643529	0.009512134	-0.089480587	-0.004488856	0.065569266	-0.090958617	-0.089976367	0.027157817	0.062998796	-0.077151968	-0.109304914	0.048027709	0.084295203	-0.018138421	0.140012063	0.373593551	0.280846119	-0.025798799
3.95	0.006465118	-0.105480159	-0.112225343	0.083234452	0.10364837	-0.05139557	-0.079986104	-0.010821833	0.001067417	-0.129509814	0.208894733	0.097201761	-0.535059253	-0.182088066	0.420016677	0.083189351	-0.309475879	-0.034439359	-0.076746171	0.677240549	0.655354941	-0.372528622	-0.243850655	0.541306557	0.191230118	-0.374165228	-0.025554824	-0.146584696	-0.453907871	-0.477420922	-0.117129341	0.102931246	0.043658698	-0.060516144	-0.01814513	0.054115693	-0.001403103	0.127039909	0.186998665	0.111510067	-0.035799717	-0.109414825	0.008956182	0.091293952	0.010817861	0.107592413	0.232474529	0.176942171	-0.009499934
4	0.005262881	-0.129293305	-0.18198288	0.01251079	0.105807966	-0.016609945	-0.072689625	-0.018278966	0.00585053	-0.161162672	0.233839298	0.380236327	-0.359509597	-0.388930754	0.298611077	0.226916384	-0.259776666	-0.116580638	-0.187111148	0.398454496	0.684520436	-0.187350937	-0.438565692	0.385298085	0.395095518	-0.288070676	-0.151408059	-0.183202382	-0.467829689	-0.482186867	-0.166090012	0.062185122	0.067360906	-0.016268205	-0.022925293	0.035850521	0.08230814	0.298576502	0.292512608	0.132604075	0.015486313	-0.084775776	-0.037546591	0.073814302	0.037114518	0.062138034	0.056961024	0.050623388	0.016402118
4.05	0.004476968	-0.12310521	-0.21072554	-0.06193691	0.082563585	0.019513317	-0.052825431	-0.023456838	0.010913635	-0.155811944	0.20652948	0.582882835	-0.094170622	-0.510091433	0.103587745	0.312694993	-0.155960932	-0.173862102	-0.261135698	0.025213588	0.559660969	0.044652319	-0.528970952	0.138229196	0.495996841	-0.14092356	-0.240493138	-0.189168164	-0.385808184	-0.381314162	-0.179678969	0.009986975	0.077002335	0.032180341	-0.01883509	0.014017976	0.145708565	0.392481316	0.323731135	0.122999518	0.064074817	-0.040459978	-0.077517148	0.038266616	0.055816584	0.012811387	-0.111932548	-0.067077984	0.045474861
4.1	0.004822139	-0.086775615	-0.19077078	-0.122864738	0.040035444	0.049816867	-0.023484376	-0.023561805	0.015510568	-0.115241219	0.131996974	0.655225603	0.200213687	-0.516771704	-0.119672529	0.321782071	-0.023497494	-0.193951315	-0.283431223	-0.359763407	0.308669441	0.27015803	-0.496264072	-0.142007017	0.472902916	0.031827429	-0.274445486	-0.16194948	-0.232565626	-0.204178466	-0.157045486	-0.041065539	0.071693029	0.072493465	-0.008614251	-0.007788965	0.179532229	0.397485696	0.280498657	0.086849128	0.097521427	0.013793528	-0.097429268	-0.003833699	0.063699892	-0.031787199	-0.239026306	-0.152493703	0.068828813
4.15	0.006384651	-0.027201646	-0.125606799	-0.155977	-0.011250221	0.068696976	0.010772491	-0.016664483	0.01872239	-0.049340082	0.026331564	0.576902329	0.454919856	-0.404758171	-0.318609833	0.252606708	0.10614146	-0.172569638	-0.2496184	-0.670983058	-0.012923241	0.436565966	-0.349557754	-0.389387092	0.335517234	0.189911307	-0.247758665	-0.105221901	-0.047348009	0.003041171	-0.104498979	-0.079329189	0.053239707	0.09455095	0.003367659	-0.026338182	0.180847088	0.323756045	0.181094638	0.03426957	0.106949806	0.0659527	-0.088539939	-0.039502348	0.059782243	-0.065219095	-0.302535838	-0.193937685	0.077999291
4.2	0.008672146	0.043141187	-0.029137709	-0.153230489	-0.05899811	0.073208347	0.044729798	-0.002440564	0.019725531	0.026301351	-0.086990096	0.362784668	0.609199762	-0.196033927	-0.445488253	0.121073695	0.202952856	-0.114538103	-0.167163387	-0.839871794	-0.335039516	0.503993982	-0.122965709	-0.545214254	0.120347509	0.29720496	-0.168771611	-0.028215884	0.126855747	0.189731388	-0.033839717	-0.096674581	0.025755735	0.093276278	0.012627666	-0.039348814	0.152797024	0.197984031	0.055969125	-0.021510764	0.089602976	0.104571332	-0.050147332	-0.058323576	0.045377439	-0.084137247	-0.297539537	-0.192236243	0.067923225
4.25	0.010842565	0.108945077	0.077471723	-0.114745002	-0.092120052	0.063540595	0.073309155	0.017421099	0.018062263	0.094110772	-0.18258792	0.060292341	0.624738612	0.06511051	-0.468519943	-0.04271848	0.245492066	-0.032772619	-0.053589765	-0.830371281	-0.588871123	0.454665732	0.132516477	-0.572057569	-0.1194733	0.329610707	-0.057415755	0.055989901	0.254285626	0.313853841	0.040144997	-0.090102568	-0.005031641	0.069959075	0.0159735	-0.045829035	0.1032259	0.054832812	-0.061374582	-0.067571442	0.049765248	0.121437075	0.009429103	-0.055574253	0.023709186	-0.088419346	-0.234935286	-0.157700524	0.038980946
4.3	0.012009217	0.155473986	0.170607079	-0.048850704	-0.103305404	0.042785318	0.092209518	0.039294318	0.013814403	0.138665477	-0.239157199	-0.261315503	0.495140173	0.320987814	-0.379560272	-0.200732599	0.225888027	0.054576864	0.067493545	-0.646741781	-0.721756006	0.297460715	0.360365162	-0.462810513	-0.327617087	0.280229036	0.059683786	0.132879414	0.31456603	0.352094721	0.102538493	-0.06214525	-0.032736568	0.031684147	0.012349615	-0.046095322	0.042644126	-0.072598589	-0.143588387	-0.094380232	-0.002290003	0.113349805	0.074669415	-0.033441673	-0.000802913	-0.0805787	-0.136695992	-0.105093779	-0.002645209
4.35	0.011511533	0.171852755	0.229545016	0.029770833	-0.090573208	0.016076018	0.098355165	0.058216293	0.007614662	0.150248462	-0.244479856	-0.527279229	0.248031428	0.512870709	-0.196522286	-0.315068181	0.151574435	0.128206966	0.171610764	-0.331808228	-0.707884514	0.066412021	0.510643591	-0.242601187	-0.457707528	0.160805463	0.155545625	0.18914628	0.306000616	0.30454667	0.141059057	-0.020062724	-0.0514712	-0.01092069	0.002906351	-0.041490942	-0.017956763	-0.160618011	-0.17614717	-0.097780088	-0.053080796	0.082646734	0.127095828	1.63E-06	-0.023432265	-0.064691856	-0.029107131	-0.048534984	-0.04649544
4.4	0.009073747	0.153503563	0.241086484	0.103442309	-0.057478683	-0.010675383	0.090182049	0.068924724	0.000488726	0.126991994	-0.198228777	-0.675376435	-0.060915319	0.594305207	0.04019359	-0.356327463	0.043303668	0.172026038	0.238676505	0.043756688	-0.552734194	-0.18669507	0.550415899	0.03701905	-0.48308848	-0.000811432	0.209090887	0.215082692	0.243485092	0.19292008	0.148339105	0.025912075	-0.057071845	-0.046880459	-0.009639404	-0.033897316	-0.069012504	-0.19917707	-0.159760538	-0.079470489	-0.08963991	0.036424285	0.150721499	0.033643293	-0.040046533	-0.045171205	0.064017121	0.002025187	-0.080809563
4.45	0.004829171	0.103193951	0.202428361	0.155564721	-0.012001849	-0.032134507	0.067823691	0.06712447	-0.00641721	0.075126415	-0.111871417	-0.671146224	-0.360792345	0.542410934	0.276598137	-0.310590007	-0.070097575	0.176789187	0.257104638	0.398332503	-0.29064595	-0.404056577	0.470455982	0.310291322	-0.40129815	-0.166676732	0.209863608	0.20628021	0.152118607	0.053117409	0.123380237	0.064869971	-0.048167398	-0.067997108	-0.022042206	-0.025179495	-0.103737916	-0.191834734	-0.108198915	-0.045995669	-0.103086914	-0.015274628	0.137014263	0.056977958	-0.047870946	-0.025707936	0.126413845	0.041938513	-0.096028605
4.5	-0.000759176	0.030478932	0.121648845	0.174443562	0.035526652	-0.044670167	0.033236523	0.050698679	-0.012127708	0.007318507	-0.005711108	-0.516378621	-0.582129863	0.364362019	0.457415114	-0.183445445	-0.15897434	0.142152583	0.225883129	0.658203682	0.02352377	-0.535239553	0.287025239	0.512943152	-0.232837888	-0.297012906	0.160151804	0.164350619	0.058782163	-0.075466858	0.071907032	0.087589875	-0.026794868	-0.070943228	-0.031544461	-0.01671448	-0.118808724	-0.152090557	-0.042604932	-0.006639895	-0.090985397	-0.061814878	0.087756479	0.063309788	-0.045989093	-0.008624523	0.151729681	0.070775222	-0.087701326
4.55	-0.007020984	-0.050320729	0.015750132	0.155949393	0.074893467	-0.046993723	-0.009755308	0.020562516	-0.016047873	-0.060455457	0.096166563	-0.248607257	-0.67343076	0.097124054	0.538990505	1.91E-05	-0.200325751	0.076667313	0.154232292	0.773783828	0.326546845	-0.549053309	0.038443315	0.597532357	-0.01520437	-0.359055961	0.074082663	0.096559199	-0.015622091	-0.160770468	0.005449071	0.088518496	0.00171665	-0.057732812	-0.036505694	-0.009119161	-0.114398599	-0.097700455	0.015663455	0.029121744	-0.057791457	-0.094287769	0.01480513	0.051479023	-0.035492462	0.005263255	0.14302539	0.089982696	-0.057858901
4.6	-0.013186515	-0.123143062	-0.093231054	0.104375308	0.098243767	-0.040186112	-0.055582357	-0.019089242	-0.018024973	-0.112715959	0.171743017	0.068339816	-0.613510635	-0.199990796	0.499773089	0.19963929	-0.183668728	-0.004278357	0.059040332	0.729446798	0.559997717	-0.441005723	-0.222851546	0.544671483	0.205933702	-0.33464434	-0.026020897	0.014459647	-0.06100889	-0.186014496	-0.060835165	0.066998635	0.029739314	-0.034522771	-0.036470953	-0.002234519	-0.093685906	-0.044953275	0.051343761	0.053915988	-0.013292995	-0.107277093	-0.063259086	0.025647769	-0.019237576	0.016324981	0.11007962	0.100571291	-0.014418054
4.65	-0.018452296	-0.173542617	-0.183104779	0.031299581	0.101587978	-0.027146975	-0.097341659	-0.061273059	-0.018254104	-0.138040623	0.206221747	0.360320581	-0.416563057	-0.458611399	0.345812765	0.368426025	-0.113792462	-0.082072808	-0.039223582	0.544939872	0.681689443	-0.234472738	-0.441203302	0.367386885	0.386237344	-0.224892543	-0.115109546	-0.068204104	-0.078871693	-0.152787689	-0.111317254	0.027509924	0.049127454	-0.009239639	-0.031754378	0.004647331	-0.061985961	-0.004598578	0.058898632	0.063947368	0.030435064	-0.099728621	-0.126582434	-0.006613438	-0.001231727	0.025504782	0.065617949	0.101897322	0.031184423
4.7	-0.022016647	-0.191655872	-0.236267461	-0.047240895	0.085298509	-0.011649597	-0.127594743	-0.097419566	-0.017081143	-0.131545055	0.195202995	0.561239267	-0.128654326	-0.617485006	0.109846236	0.463124215	-0.009655911	-0.139190063	-0.12110328	0.268532027	0.67316999	0.024756959	-0.569450968	0.107598524	0.490963361	-0.050812409	-0.171392776	-0.137938094	-0.079208625	-0.078785836	-0.133475304	-0.021152126	0.053422101	0.011118075	-0.022821672	0.012387959	-0.025674101	0.019659507	0.042650281	0.059376214	0.062582059	-0.074810459	-0.159866191	-0.037111566	0.014257569	0.033650209	0.021666042	0.09199459	0.067353273
4.75	-0.023125095	-0.17415273	-0.243246618	-0.114542652	0.053599273	0.002717129	-0.139555066	-0.119093501	-0.014795405	-0.095742061	0.145134783	0.629007414	0.183501193	-0.63761372	-0.155946361	0.454815565	0.100368573	-0.163178	-0.172185573	-0.035920555	0.542039232	0.279246298	-0.579072186	-0.174305112	0.50069658	0.150464449	-0.181443476	-0.183834817	-0.075067267	0.008720208	-0.121095405	-0.067650235	0.039898353	0.022592049	-0.009837401	0.021552462	0.008939142	0.03014412	0.013797994	0.043644296	0.07655104	-0.038882392	-0.156702584	-0.059609407	0.023700065	0.040998846	-0.013055438	0.069158705	0.085615697
4.8	-0.021167003	-0.124787722	-0.204321067	-0.157042404	0.013295344	0.013420596	-0.128526101	-0.119894264	-0.011505789	-0.039649128	0.071030029	0.555003698	0.448681633	-0.512423772	-0.391889051	0.337020585	0.185773185	-0.149400801	-0.185698992	-0.304453053	0.318972274	0.473331707	-0.466589501	-0.414103065	0.413963417	0.333282975	-0.143258294	-0.199385985	-0.076813726	0.081484807	-0.076245	-0.100536823	0.010809786	0.025126953	0.007335712	0.032026728	0.036626176	0.032508857	-0.014341621	0.022072893	0.071429154	0.00012695	-0.121030818	-0.071278348	0.025184477	0.046969154	-0.034264707	0.033919377	0.082804783
4.85	-0.015836672	-0.053475214	-0.128963633	-0.167211655	-0.027861463	0.01943903	-0.093305066	-0.09712159	-0.007156767	0.02356115	-0.007839711	0.364729231	0.608170043	-0.270120503	-0.544656914	0.129073437	0.221908567	-0.101921829	-0.163211476	-0.487109971	0.050388356	0.565896355	-0.254741639	-0.558896389	0.246745372	0.45341972	-0.066600868	-0.183453811	-0.088138817	0.118349211	-0.009343367	-0.110882748	-0.026674365	0.021977613	0.028611274	0.042806294	0.054010299	0.032612662	-0.031100109	0.000215693	0.05161278	0.034536388	-0.065283612	-0.072611894	0.018953137	0.050296426	-0.04186053	-0.009636482	0.061524607
4.9	-0.007326883	0.025871091	-0.033361137	-0.144877738	-0.062750718	0.021202541	-0.037171973	-0.05279897	-0.001678626	0.079741195	-0.07305275	0.109767689	0.629400417	0.032682157	-0.579709219	-0.126520326	0.196651234	-0.032364401	-0.113437707	-0.557455548	-0.211506844	0.539395388	0.012032396	-0.579062404	0.029306791	0.478303602	0.029413301	-0.140243985	-0.105054321	0.110543031	0.062926469	-0.094541773	-0.062008443	0.017961813	0.052819595	0.052022449	0.059965411	0.034138214	-0.031653584	-0.017547792	0.0248359	0.058514122	-0.005908158	-0.066030379	0.00741199	0.049448035	-0.038719583	-0.053950937	0.02886435
4.95	0.003518524	0.098240982	0.063317802	-0.096739582	-0.086073327	0.020086962	0.031912906	0.006249516	0.004795513	0.11699108	-0.111563705	-0.146501664	0.512905852	0.324669312	-0.489306483	-0.372642297	0.113979819	0.042933417	-0.049605736	-0.515664531	-0.419178614	0.403043845	0.277012595	-0.474219575	-0.199042499	0.395195296	0.120902303	-0.078313913	-0.118000479	0.06299965	0.121546183	-0.053493252	-0.084011803	0.01724527	0.076919759	0.057221855	0.055579815	0.03765503	-0.017780214	-0.028828478	-0.000640858	0.069131581	0.042168279	-0.053937468	-0.00544564	0.043174507	-0.029141733	-0.089650852	-0.006098358
5	0.015181649	0.150541508	0.143005517	-0.034318704	-0.094980394	0.017666975	0.102155295	0.069388209	0.011749728	0.128174489	-0.118485145	-0.345388303	0.291001209	0.537456253	-0.294175604	-0.550408127	-0.006562297	0.1067641	0.013874781	-0.385152543	-0.538628164	0.189608863	0.483575998	-0.272022556	-0.396522405	0.215318245	0.184897912	-0.008833309	-0.116087171	-0.008283065	0.150042888	0.004155858	-0.084122531	0.021483385	0.095756748	0.05586439	0.043693342	0.041182992	0.003762887	-0.033324966	-0.018689365	0.066672492	0.070209287	-0.037196074	-0.015106404	0.03102303	-0.017460657	-0.108261427	-0.035103615
5.05	0.025642427	0.174092392	0.192261321	0.029030679	-0.089140374	0.015008046	0.15983713	0.124110723	0.018240943	0.112195804	-0.097495374	-0.447098797	0.018776696	0.622576025	-0.038446478	-0.613414443	-0.134506019	0.144979722	0.064613486	-0.204313944	-0.555008101	-0.05312513	0.587795311	-0.020443498	-0.525968201	-0.027270564	0.204803893	0.056545683	-0.091798346	-0.081683776	0.139054145	0.065657897	-0.05922912	0.028997515	0.102713591	0.045956818	0.028108102	0.041745014	0.024372774	-0.032304893	-0.026943351	0.054172371	0.077875581	-0.014791261	-0.017844703	0.013661056	-0.007121509	-0.104993098	-0.052890906
5.1	0.032751776	0.16611014	0.204536137	0.081235186	-0.070377073	0.012257346	0.192023338	0.158586513	0.023041563	0.073835484	-0.058928711	-0.439038765	-0.240074188	0.563343365	0.22086079	-0.539881752	-0.236115459	0.149600871	0.094600932	-0.01596884	-0.474066454	-0.27386862	0.568332184	0.224233267	-0.56147052	-0.282136088	0.174373079	0.10778438	-0.044416835	-0.136380055	0.089268541	0.116390846	-0.013173827	0.035290252	0.091316822	0.026702537	0.012654109	0.037104713	0.036948395	-0.027745503	-0.026929515	0.036337782	0.072246824	0.015084657	-0.011916037	-0.007081643	-0.000281011	-0.080533722	-0.058114179
5.15	0.034736778	0.129923777	0.180815406	0.1139621	-0.04207325	0.008685514	0.189531794	0.164291338	0.02494775	0.022293446	-0.016242147	-0.336401732	-0.4288351	0.378457965	0.427192231	-0.339454627	-0.283158101	0.120424416	0.101300086	0.142636844	-0.319383148	-0.429363323	0.431224883	0.410566437	-0.493503977	-0.493064922	0.099283975	0.138115396	0.019034813	-0.157866958	0.011787144	0.143334543	0.043658733	0.03473533	0.057481307	-0.000974889	0.000333476	0.026938806	0.038233402	-0.021474346	-0.022785317	0.018137371	0.06408219	0.052946717	0.001729266	-0.028464519	0.002195434	-0.041116388	-0.052845823
5.2	0.030704743	0.073945535	0.128671467	0.123894578	-0.008522489	0.003167123	0.149470854	0.138129019	0.023161143	-0.031122339	0.018038347	-0.175476491	-0.510789883	0.116450603	0.537395907	-0.052575624	-0.260520909	0.064820523	0.087385762	0.246959937	-0.126224217	-0.493189946	0.208332309	0.50307081	-0.331496513	-0.610574892	-0.004054485	0.144962699	0.085611974	-0.141173291	-0.074370325	0.13842932	0.096719055	0.022870383	0.001754032	-0.034178012	-0.007249182	0.01302994	0.029437223	-0.014601238	-0.019146133	0.003436269	0.062747922	0.095871948	0.019475693	-0.047318215	0.000531218	0.003237772	-0.04103928
5.25	0.020987782	0.009682205	0.060098776	0.112659651	0.025652715	-0.005078637	0.076652904	0.083514648	0.017610947	-0.075566899	0.035715003	-0.002088898	-0.47656256	-0.15742076	0.531145945	0.25785068	-0.170634207	-0.004164801	0.059375658	0.288158482	0.066496207	-0.459994068	-0.050266401	0.488844796	-0.103047681	-0.60351814	-0.112207414	0.129989695	0.14032112	-0.091202172	-0.147072031	0.100927567	0.13109119	-0.001494553	-0.069239868	-0.068168906	-0.010039664	-0.001480077	0.015126402	-0.007393979	-0.019052115	-0.005960999	0.071748661	0.136394734	0.035883191	-0.060641601	-0.004217507	0.041726331	-0.026662853
5.3	0.007197908	-0.05073932	-0.011275811	0.085621451	0.05597954	-0.015776771	-0.016615515	0.010084678	0.009090358	-0.102891592	0.034750171	0.141240197	-0.344273406	-0.378174382	0.414708237	0.520790732	-0.033439031	-0.070906414	0.025621559	0.271939013	0.224325549	-0.344579483	-0.288095448	0.378559919	0.150455932	-0.467024709	-0.200086717	0.098330588	0.170662917	-0.020496296	-0.186938796	0.038030604	0.135694691	-0.035098974	-0.142851682	-0.096948704	-0.009258795	-0.013355508	0.001016237	0.000424517	-0.022674415	-0.010593779	0.08662011	0.163255851	0.04516647	-0.06617924	-0.010413123	0.065983002	-0.012270223
5.35	-0.008059647	-0.096983453	-0.072955626	0.050025496	0.078534372	-0.027218544	-0.112516008	-0.068006958	-0.000863214	-0.109080898	0.019138928	0.225784896	-0.152948567	-0.497365478	0.218357911	0.674043474	0.118230484	-0.120753184	-0.005788992	0.214286108	0.323708886	-0.176637427	-0.455415763	0.202111094	0.381322361	-0.224765883	-0.246759975	0.057230287	0.170293463	0.054614563	-0.182638904	-0.036492076	0.10668183	-0.07045246	-0.202318398	-0.114254303	-0.006811748	-0.020464128	-0.008368102	0.009131377	-0.027319692	-0.012867808	0.096120509	0.164161376	0.042928473	-0.062858049	-0.016107281	0.072392531	0.001470187
5.4	-0.021763286	-0.122354303	-0.115750086	0.013082211	0.090307209	-0.036425776	-0.191190722	-0.134918123	-0.01032866	-0.094664365	-0.002974253	0.242116068	0.048664991	-0.494299983	-0.011661937	0.679620851	0.24676993	-0.143227153	-0.028732061	0.135716995	0.355472021	0.00714263	-0.520409676	0.000452363	0.544830539	0.075228016	-0.240351514	0.014429842	0.140631654	0.118246303	-0.134086342	-0.10547094	0.048988848	-0.097497741	-0.230355772	-0.114837453	-0.004584598	-0.022414639	-0.011250129	0.018464705	-0.028672988	-0.015948264	0.086470327	0.129907085	0.02764975	-0.050999887	-0.019379423	0.06273027	0.015199443
5.45	-0.031194926	-0.124737273	-0.135007013	-0.019502304	0.089551019	-0.03988761	-0.235018259	-0.176497207	-0.017500879	-0.06413218	-0.022232324	0.199661024	0.21468865	-0.379442908	-0.224458134	0.533583757	0.319393482	-0.134175506	-0.040028516	0.055770021	0.324820581	0.17142578	-0.475678128	-0.184139253	0.608404337	0.370467058	-0.180889829	-0.023336762	0.090002981	0.158452333	-0.052584375	-0.152546239	-0.024508472	-0.106319846	-0.213707193	-0.095790215	-0.003854129	-0.020430157	-0.008867689	0.027330077	-0.022768426	-0.022355301	0.04724264	0.058573662	0.001465469	-0.032277213	-0.018748686	0.042976671	0.029608729
5.5	-0.034602322	-0.106513223	-0.130795278	-0.044257238	0.076086258	-0.034692661	-0.232739561	-0.183465148	-0.02117374	-0.024601105	-0.031095719	0.121174972	0.312793166	-0.189536079	-0.376212929	0.267680687	0.316704715	-0.096446784	-0.0396065	-0.010969552	0.248174814	0.289091971	-0.338568615	-0.317034054	0.558615819	0.597516067	-0.080423339	-0.051426378	0.03076634	0.169259117	0.042167063	-0.166333096	-0.096105476	-0.090176231	-0.147501553	-0.05761358	-0.004985809	-0.016598695	-0.004489717	0.033894607	-0.007906632	-0.032714914	-0.023193755	-0.041744732	-0.030061616	-0.009429553	-0.013585335	0.020823774	0.044147458
5.55	-0.031612658	-0.073560031	-0.107166545	-0.059919196	0.051482594	-0.019713006	-0.182433126	-0.153653094	-0.021049052	0.015889474	-0.026051663	0.034356743	0.330428737	0.023746637	-0.439513611	-0.057807466	0.237971322	-0.039007847	-0.02995105	-0.056682685	0.147899694	0.345315693	-0.14550078	-0.377582551	0.404313284	0.706107509	0.039640474	-0.067769303	-0.024484581	0.151047997	0.127360923	-0.143406816	-0.147849439	-0.047995183	-0.03813876	-0.004721504	-0.007486561	-0.012893278	-0.001715816	0.036064785	0.014237321	-0.045110984	-0.114768251	-0.152926073	-0.05918483	0.014199782	-0.004383543	0.00284903	0.056363328
5.6	-0.023277665	-0.033649169	-0.070793771	-0.066857142	0.019020463	0.003568473	-0.092541772	-0.092728389	-0.017768557	0.050043553	-0.008406377	-0.036590806	0.275449927	0.208103365	-0.408243045	-0.368349714	0.101646311	0.025236799	-0.015092394	-0.080054981	0.046429439	0.338459787	0.057968804	-0.361771683	0.175020562	0.670618	0.153365738	-0.072728787	-0.066332543	0.10953872	0.183150973	-0.089253286	-0.166342337	0.014407604	0.096353097	0.054851248	-0.010352103	-0.010413863	-0.002825257	0.032200265	0.038765898	-0.055333858	-0.206687237	-0.250003393	-0.077944915	0.035219701	0.007245751	-0.00758827	0.062272576
5.65	-0.011741754	0.005347694	-0.029360538	-0.066286721	-0.016641119	0.030928124	0.019428024	-0.013171148	-0.01265814	0.0725968	0.016461027	-0.076995829	0.171562884	0.323787696	-0.297206808	-0.593045685	-0.059090943	0.082391139	0.000555564	-0.084557466	-0.03868751	0.278198369	0.228547804	-0.281108756	-0.085118485	0.49621912	0.236166706	-0.068466488	-0.09049925	0.053900164	0.197756873	-0.016874097	-0.146420773	0.084843084	0.228983397	0.110614285	-0.01254865	-0.009159635	-0.007852424	0.021821249	0.058951834	-0.058055543	-0.27239498	-0.307017539	-0.080347982	0.050741409	0.018928372	-0.010994286	0.057717661
5.7	0.000361037	0.03702529	0.009941407	-0.059602138	-0.05009968	0.05612033	0.13037127	0.068330562	-0.007271273	0.081020676	0.041027117	-0.083941217	0.050347216	0.352222043	-0.137009077	-0.681623933	-0.204681993	0.120605283	0.013219568	-0.076121145	-0.097681201	0.181829268	0.335040692	-0.158456228	-0.326483936	0.218204867	0.270359851	-0.058046574	-0.097899171	-0.005429392	0.170171665	0.056604987	-0.092662269	0.147020947	0.329208082	0.151529507	-0.013431587	-0.008370049	-0.014711897	0.00605247	0.068393955	-0.048652077	-0.287258024	-0.304081689	-0.064141143	0.0588279	0.028163711	-0.010790417	0.040228151
5.75	0.010596216	0.057465059	0.041538237	-0.048033573	-0.076071243	0.07233783	0.216516656	0.13451441	-0.002887372	0.07559302	0.058047516	-0.064630739	-0.057670429	0.298165425	0.03420548	-0.616297606	-0.299281984	0.132540946	0.020454278	-0.060990261	-0.128924474	0.069916132	0.36419855	-0.022073905	-0.504102365	-0.105441643	0.249091062	-0.044544113	-0.093035393	-0.058738077	0.10977697	0.114395219	-0.018269471	0.184166444	0.370013908	0.168320183	-0.012941884	-0.007203271	-0.020239221	-0.012383024	0.063178661	-0.025135963	-0.236703587	-0.233663536	-0.031665902	0.058766691	0.03305194	-0.011254477	0.010636111
5.8	0.017300783	0.06555507	0.062084464	-0.032663656	-0.090325148	0.074057322	0.258736802	0.17138782	-0.000135098	0.058926401	0.062693406	-0.032053194	-0.13043618	0.185543998	0.179915155	-0.415552804	-0.319961253	0.116754134	0.021408892	-0.044261319	-0.137064463	-0.037747537	0.321440203	0.100687674	-0.586455382	-0.406619077	0.177729004	-0.030382413	-0.081543828	-0.098560111	0.033110467	0.144330365	0.058380093	0.183208268	0.335025248	0.155682996	-0.011518782	-0.005372466	-0.021644169	-0.029673504	0.043287654	0.010451878	-0.122223353	-0.104147017	0.010485913	0.051120638	0.032851099	-0.015264947	-0.026278242
5.85	0.019882296	0.062642562	0.070551324	-0.014677608	-0.090495044	0.058755995	0.247004717	0.171388322	0.001134809	0.035140861	0.053775846	0.000226414	-0.158519454	0.048822107	0.273056905	-0.129032804	-0.262587301	0.077740986	0.016701404	-0.029261613	-0.129834157	-0.125205609	0.226812095	0.188729314	-0.561099351	-0.622001737	0.072426077	-0.017026877	-0.067902382	-0.120596707	-0.041128056	0.141777968	0.118575437	0.138562727	0.223784	0.113856572	-0.009786112	-0.003396887	-0.017736202	-0.041828306	0.012763771	0.051753217	0.03684515	0.060605437	0.05295837	0.037551866	0.028139266	-0.022812891	-0.06251866
5.9	0.018784914	0.051711422	0.067894376	0.004364705	-0.076577958	0.027974549	0.182917248	0.135107292	0.00169201	0.00890501	0.033771567	0.022333262	-0.145333267	-0.077165125	0.300849254	0.175042395	-0.142821972	0.024694239	0.008010606	-0.01762222	-0.114746546	-0.182175049	0.107849121	0.230629112	-0.436095447	-0.706899963	-0.043769972	-0.005042184	-0.054136218	-0.124023936	-0.097264295	0.110384031	0.148175224	0.054545282	0.053635015	0.049090374	-0.008163125	-0.002325116	-0.009418056	-0.045751903	-0.021413003	0.089182527	0.206661204	0.225888005	0.085885185	0.020457544	0.020495176	-0.030911437	-0.088892645
5.95	0.01517158	0.036369142	0.056465208	0.022435739	-0.050993801	-0.012646579	0.079628449	0.071153223	0.002550348	-0.015447846	0.007764543	0.030204804	-0.103922388	-0.165925739	0.265824942	0.426623715	0.008039125	-0.030702058	-0.002464931	-0.009737611	-0.096759345	-0.204684375	-0.00830219	0.225686489	-0.237303781	-0.644964183	-0.146287427	0.005587799	-0.039869071	-0.111222048	-0.126484525	0.060505098	0.141234423	-0.054336165	-0.142621485	-0.027218523	-0.006581864	-0.003058102	0.000719675	-0.040178116	-0.051341456	0.112255793	0.346733237	0.353995416	0.10132232	0.00249527	0.011803732	-0.034944303	-0.097731394
6	0.010456842	0.019934155	0.039346287	0.03723245	-0.018173851	-0.05445573	-0.040867582	-0.005829847	0.004515514	-0.034578413	-0.018253091	0.025298574	-0.051698864	-0.204402252	0.183295612	0.57049061	0.151284159	-0.076913058	-0.012535035	-0.005293831	-0.077536267	-0.194705784	-0.101206393	0.182628086	-0.002519436	-0.451561117	-0.214579238	0.015041628	-0.023498449	-0.086986623	-0.128275113	0.005870449	0.101382646	-0.16553839	-0.323129338	-0.100641411	-0.004449349	-0.005614471	0.009483854	-0.026177698	-0.070418769	0.112594202	0.420284174	0.413347514	0.095223593	-0.013899487	0.003463194	-0.030886541	-0.085414295
6.05	0.00585829	0.004840672	0.019758475	0.046624915	0.016247206	-0.087779596	-0.152535619	-0.078531052	0.007823514	-0.046499901	-0.039119851	0.012503652	-0.004888513	-0.193635206	0.076299069	0.578725396	0.250876909	-0.105026055	-0.020423202	-0.003649843	-0.056292492	-0.159010077	-0.16037556	0.116471432	0.226019063	-0.170095655	-0.236531433	0.023312447	-0.003836241	-0.057327374	-0.109231092	-0.040466209	0.040613521	-0.252884674	-0.446183513	-0.156683239	-0.000890861	-0.008738336	0.014353556	-0.00705392	-0.075039794	0.086745717	0.404309067	0.386550491	0.068453678	-0.026899267	-0.004158865	-0.017445774	-0.053806878
6.1	0.002107982	-0.007547834	0.000632171	0.049212783	0.046473159	-0.104317899	-0.231103168	-0.130936689	0.012000751	-0.050634799	-0.051734913	-0.002591097	0.025714103	-0.145610925	-0.030453963	0.456115437	0.282745953	-0.110513803	-0.024991906	-0.004003243	-0.031626102	-0.107460933	-0.185041346	0.044375058	0.409133844	0.137845713	-0.210728723	0.030049867	0.018582709	-0.028043107	-0.079840655	-0.069643884	-0.024141684	-0.292442801	-0.480173122	-0.183945428	0.004809575	-0.01011806	0.014405288	0.012398773	-0.065273176	0.037916402	0.296492411	0.275278058	0.026597924	-0.035493388	-0.011746535	0.002830768	-0.010049526
6.15	-0.000607857	-0.016762366	-0.01563566	0.044782302	0.067610916	-0.099308173	-0.259533258	-0.151955557	0.015993653	-0.047625603	-0.055459049	-0.015887542	0.036686875	-0.077922757	-0.116086567	0.237482161	0.240822944	-0.093927737	-0.025785634	-0.005395944	-0.003410264	-0.050970607	-0.18122797	-0.018530246	0.516926754	0.406262896	-0.146130873	0.034627027	0.041125593	-0.003360008	-0.050456315	-0.078947196	-0.075686499	-0.268646234	-0.411833972	-0.17673687	0.012745642	-0.007214915	0.01053298	0.027119632	-0.044397283	-0.024062117	0.116960281	0.100655881	-0.0213524	-0.039485978	-0.020462161	0.024048423	0.035321385
6.2	-0.002502461	-0.022841591	-0.027275713	0.034479645	0.076546483	-0.07286573	-0.231887994	-0.137857596	0.018517089	-0.038988391	-0.051680052	-0.025667713	0.031431504	-0.008222434	-0.16732693	-0.022014443	0.138269891	-0.060419736	-0.022932962	-0.006677466	0.026135608	0.000607053	-0.157648616	-0.062367358	0.532949204	0.579290899	-0.059363809	0.036381072	0.059786143	0.01501806	-0.027843551	-0.071692313	-0.101189945	-0.179186229	-0.250631446	-0.136475883	0.02209935	0.001590884	0.004931439	0.033187606	-0.017579531	-0.084727994	-0.095766742	-0.101025358	-0.065079665	-0.03930798	-0.030970183	0.038982996	0.071366981
6.25	-0.00392971	-0.025932024	-0.033163616	0.020609709	0.072465399	-0.030115644	-0.154670702	-0.092969521	0.018492765	-0.026706511	-0.04282294	-0.032089865	0.017701604	0.049900491	-0.179958028	-0.260872194	0.003637874	-0.018266271	-0.016973843	-0.006537825	0.052688388	0.040292389	-0.122098292	-0.084074185	0.456086639	0.623254453	0.029595128	0.034913883	0.070685489	0.028132203	-0.013414259	-0.05522193	-0.095526332	-0.037288717	-0.027921983	-0.071495825	0.031167441	0.016012028	0.000129378	0.029027939	0.00975062	-0.128559478	-0.293682725	-0.286274631	-0.0952562	-0.035720674	-0.042468491	0.041909187	0.089906135
6.3	-0.005136866	-0.026047271	-0.032833641	0.006097046	0.05692632	0.019942064	-0.045323289	-0.028494506	0.015419663	-0.012849604	-0.031248091	-0.035823024	0.004254947	0.088780724	-0.158017872	-0.425926756	-0.12694188	0.023205388	-0.008681475	-0.003669928	0.071288884	0.065113092	-0.079562142	-0.086994975	0.300278896	0.533556022	0.102203228	0.030323482	0.07168445	0.039107335	-0.003619347	-0.037790816	-0.062449307	0.12955912	0.209227538	0.004747732	0.037730277	0.033484211	-0.001971587	0.016057563	0.033243722	-0.143210187	-0.430823531	-0.414160386	-0.105549793	-0.029518431	-0.052212446	0.031135048	0.087819296
6.35	-0.00613171	-0.023074805	-0.026532004	-0.006239789	0.033484964	0.066549044	0.071774113	0.040228394	0.009548156	0.000722457	-0.018471479	-0.036685441	-0.002221232	0.106377012	-0.111357877	-0.484162445	-0.219390247	0.055766596	0.001068041	0.0029447	0.078400433	0.07623479	-0.032412388	-0.078709488	0.092335439	0.334929522	0.145423847	0.023267992	0.063384814	0.051710983	0.007783296	-0.025458438	-0.013324361	0.284600887	0.408343896	0.076668727	0.039659125	0.049655434	-0.000643008	-0.001473689	0.050281887	-0.12321279	-0.474480344	-0.455584295	-0.09388982	-0.021334012	-0.055894756	0.010167662	0.067748755
6.4	-0.00670699	-0.017008019	-0.01530209	-0.014387205	0.006949373	0.099737916	0.170864522	0.09734666	0.001805355	0.012542443	-0.004974443	-0.033079523	0.000980199	0.104606962	-0.052458191	-0.429038843	-0.250543923	0.073999153	0.01135448	0.013686945	0.073632483	0.077979817	0.017831481	-0.067796042	-0.131903921	0.075119858	0.154149688	0.014830188	0.049044109	0.068522115	0.026496311	-0.0200622	0.03619783	0.389754236	0.523651557	0.130031479	0.035562015	0.0596337	0.003712739	-0.017491577	0.05986018	-0.072013633	-0.41326822	-0.399947807	-0.062774433	-0.011609464	-0.048945647	-0.013104568	0.036982752
6.45	-0.006592688	-0.008282379	-0.001041242	-0.017605086	-0.017587013	0.112655486	0.230634455	0.130130048	-0.006488217	0.021607179	0.009385417	-0.022589075	0.012245743	0.087374276	0.00659298	-0.280227356	-0.213919622	0.076192514	0.021210779	0.027977838	0.060290782	0.075940167	0.068317247	-0.06054684	-0.332821041	-0.186453333	0.131520045	0.006226729	0.033378083	0.089305393	0.054691425	-0.018941828	0.070642269	0.41485849	0.52708347	0.15507906	0.025246153	0.059567957	0.010059444	-0.025768474	0.061945654	-0.001613717	-0.260051626	-0.257732816	-0.01863152	-0.000730935	-0.028436612	-0.02909113	0.004919722
6.5	-0.005651731	0.001958153	0.013564073	-0.01653498	-0.03574918	0.10307462	0.238938612	0.131775015	-0.013996757	0.027362273	0.024598276	-0.003517407	0.026735553	0.059142335	0.056280623	-0.077309506	-0.120932513	0.064275194	0.029597204	0.044080589	0.044363943	0.07471254	0.113497433	-0.058695232	-0.473316859	-0.392364976	0.08723652	-0.001534875	0.020695241	0.110214375	0.089344282	-0.01646036	0.079090756	0.346009296	0.415447858	0.148553605	0.009836738	0.047970572	0.017317023	-0.021859101	0.056757087	0.070245013	-0.049046897	-0.058459274	0.029560503	0.010742464	0.005052338	-0.030172707	-0.020018759
6.55	-0.004018971	0.011825618	0.025313167	-0.012928249	-0.044728134	0.073740664	0.195346228	0.102757731	-0.01970099	0.029637287	0.039745992	0.023350061	0.038362277	0.024399958	0.090697955	0.130627282	0.002623697	0.042883669	0.035404571	0.059116701	0.032202831	0.075984367	0.145426279	-0.058929057	-0.525482756	-0.500011619	0.034477985	-0.007927263	0.013108187	0.124254921	0.122503367	-0.006731937	0.058302155	0.190711641	0.211851982	0.114136885	-0.00848448	0.026261738	0.024650471	-0.004773851	0.044394932	0.124683697	0.172135631	0.155506633	0.072069905	0.021872152	0.04637012	-0.014031541	-0.03298467
6.6	-0.002111479	0.018969362	0.031015291	-0.009083139	-0.043803587	0.031516705	0.110954737	0.050478444	-0.023070959	0.028568934	0.052647871	0.05366546	0.041920511	-0.012188469	0.107508303	0.296762955	0.123756399	0.017886914	0.037532592	0.069365492	0.027744277	0.077674229	0.155797568	-0.054407397	-0.476577614	-0.490671687	-0.013680826	-0.01300127	0.009573468	0.123062674	0.143438614	0.013463487	0.013730274	-0.021855321	-0.039145242	0.061245766	-0.027019814	-0.00168977	0.031252897	0.022138952	0.025040224	0.146848688	0.353546222	0.337956054	0.100273969	0.031277813	0.086156636	0.014695312	-0.033952243
6.65	-0.00049715	0.021145928	0.028216721	-0.007154114	-0.034428421	-0.014395182	0.005570382	-0.01265224	-0.024038545	0.02453954	0.060137873	0.079824883	0.034702876	-0.045507628	0.107187072	0.386877417	0.211093118	-0.005196925	0.035063386	0.070877812	0.030427827	0.07454491	0.139010989	-0.037824404	-0.332946168	-0.372805412	-0.047398606	-0.0172698	0.006216133	0.099596601	0.141992008	0.042676714	-0.0418471	-0.246063324	-0.281626105	0.002535667	-0.043176497	-0.030851508	0.035745503	0.051484223	-0.000373008	0.130171504	0.454403196	0.448756379	0.10826983	0.037298691	0.112837222	0.045266926	-0.027235354
6.7	0.000327119	0.016933613	0.015986548	-0.008519043	-0.019842923	-0.054659038	-0.097025282	-0.072181554	-0.022813439	0.018140784	0.058956535	0.092840303	0.01720021	-0.070162019	0.092011549	0.386021176	0.242954158	-0.022462616	0.027510715	0.060369694	0.034806997	0.06022711	0.095038058	-0.004988781	-0.120541645	-0.178988949	-0.062003634	-0.021411479	-0.00209361	0.050976661	0.112066749	0.07449326	-0.091746368	-0.429745206	-0.461288261	-0.049217415	-0.054950392	-0.056613327	0.035623945	0.073389671	-0.029386536	0.078463905	0.452379093	0.462618123	0.093990585	0.038377502	0.115894148	0.064161739	-0.019489127
6.75	0.000154133	0.006370285	-0.004459451	-0.013361076	-0.0042835	-0.081865994	-0.174569264	-0.114916115	-0.019649881	0.010154136	0.046989376	0.08530642	-0.007177841	-0.081359349	0.065207413	0.300345232	0.212583655	-0.032255867	0.015084603	0.036268735	0.032281744	0.03006777	0.030826244	0.042381421	0.11878739	0.042611514	-0.058379047	-0.02589303	-0.019441222	-0.01946124	0.054154241	0.099157627	-0.119959345	-0.526641338	-0.538167816	-0.084053775	-0.061124567	-0.076012607	0.027297098	0.078105945	-0.057640677	0.005166861	0.348577004	0.37486823	0.059667096	0.03357344	0.089529671	0.059919806	-0.01692799
6.8	-0.000814178	-0.008717575	-0.029538214	-0.020558607	0.00805424	-0.091964928	-0.211269686	-0.131796986	-0.014687603	0.001525818	0.024417568	0.054473011	-0.033130154	-0.076313569	0.030475165	0.15411425	0.129286745	-0.035088607	-0.001117028	-0.000318342	0.014562334	-0.0161619	-0.040546033	0.095786931	0.335138537	0.24004903	-0.041880584	-0.030642037	-0.046690066	-0.101679032	-0.023898206	0.106660958	-0.115693165	-0.508342633	-0.495995567	-0.0968679	-0.061164724	-0.088082539	0.007092583	0.059048342	-0.079278353	-0.070123547	0.167139212	0.202960107	0.011557811	0.023038837	0.035534048	0.027896169	-0.022752595
6.85	-0.002004597	-0.024861171	-0.05366665	-0.027901288	0.014066561	-0.084781896	-0.201083568	-0.119726424	-0.007952089	-0.006689526	-0.005671946	0.004256573	-0.054842272	-0.05558714	-0.008111659	-0.017003611	0.01536349	-0.032951936	-0.019080578	-0.045027256	-0.022286426	-0.07273886	-0.102941616	0.141557444	0.48123488	0.369787804	-0.020245028	-0.034891211	-0.080277187	-0.18038952	-0.108145154	0.090303668	-0.076649767	-0.372556678	-0.345883297	-0.088100876	-0.054930853	-0.093192222	-0.026829164	0.015461095	-0.088218653	-0.126937632	-0.050346233	-0.016726945	-0.041047582	0.008272538	-0.03576037	-0.026816964	-0.035697965
6.9	-0.002662506	-0.037610938	-0.070267439	-0.032582475	0.012549708	-0.063605999	-0.148621952	-0.081995589	0.000478258	-0.013433774	-0.037528915	-0.054721017	-0.067310087	-0.023668618	-0.046034126	-0.174565534	-0.100151099	-0.02831541	-0.036074852	-0.090362566	-0.074774379	-0.128389497	-0.141598007	0.164670039	0.523596632	0.406370753	-0.001161233	-0.037264722	-0.112526751	-0.238246649	-0.181509428	0.049532364	-0.010125931	-0.145258712	-0.123445265	-0.063017431	-0.042410144	-0.091721606	-0.072245727	-0.046147274	-0.080007396	-0.149561588	-0.254330147	-0.236303786	-0.087449362	-0.007993136	-0.107093766	-0.089570642	-0.050228404
6.95	-0.002126504	-0.042599791	-0.073280299	-0.031869753	0.004543952	-0.034054965	-0.067573175	-0.027295276	0.010215024	-0.017797579	-0.063888033	-0.107364098	-0.067320795	0.011703743	-0.078360623	-0.285857309	-0.189140532	-0.023170029	-0.049080643	-0.126737719	-0.13129117	-0.16877419	-0.147495157	0.153685379	0.451327775	0.347359657	0.009813655	-0.036102861	-0.13350818	-0.260019808	-0.227680243	-0.008966127	0.068438368	0.124239601	0.119898241	-0.029871426	-0.023669736	-0.082775628	-0.121323036	-0.112439419	-0.053643281	-0.13142789	-0.398534219	-0.406603774	-0.117570228	-0.022312425	-0.158363061	-0.139757794	-0.058346497
7	-8.50E-05	-0.036759301	-0.058861783	-0.023826637	-0.006908436	-0.002584445	0.022871851	0.032393766	0.020345374	-0.019195593	-0.077780756	-0.13813056	-0.053974288	0.041484554	-0.100113102	-0.330453232	-0.231387906	-0.01842494	-0.055387328	-0.144412582	-0.174480417	-0.180495203	-0.120170945	0.105201236	0.279911421	0.212572436	0.01048377	-0.029946675	-0.133923921	-0.236649242	-0.234949722	-0.072404694	0.13917378	0.374424754	0.329241064	0.002468458	0.000875486	-0.063717013	-0.160785313	-0.165763724	-0.012675214	-0.07701236	-0.450424176	-0.488140912	-0.124069106	-0.031360767	-0.172250709	-0.156998959	-0.052441933
7.05	0.003281856	-0.019364803	-0.02683241	-0.007946566	-0.017568003	0.02495945	0.102656478	0.084507332	0.029393803	-0.017521047	-0.074530778	-0.135719315	-0.028776834	0.057997572	-0.107035379	-0.303602965	-0.219121738	-0.013824485	-0.053228865	-0.13601143	-0.186313044	-0.155474217	-0.067974135	0.026226957	0.048522079	0.038075018	0.002171033	-0.018052172	-0.108137246	-0.168050682	-0.199056477	-0.125058073	0.182857684	0.546319548	0.459065561	0.026766884	0.029948689	-0.031017626	-0.174428097	-0.188386398	0.034969665	-0.000684016	-0.39858898	-0.460391757	-0.104118172	-0.032870697	-0.139842284	-0.128121634	-0.028256671
7.1	0.007328024	0.007403087	0.018583693	0.014438168	-0.023185719	0.044418146	0.155415781	0.118581526	0.035535115	-0.013228447	-0.053351046	-0.09696715	0.004587259	0.057434903	-0.096625221	-0.216000565	-0.158118864	-0.008362942	-0.042296898	-0.099016627	-0.154429762	-0.094291444	-0.005596232	-0.066556245	-0.188926087	-0.133344178	-0.011106371	-0.000789296	-0.056374701	-0.06384684	-0.124396124	-0.152580129	0.186054865	0.598127046	0.483522311	0.038972541	0.06087838	0.017630566	-0.147792083	-0.167517869	0.078576896	0.077182158	-0.255357969	-0.32718794	-0.06040833	-0.026389703	-0.064471961	-0.052696035	0.013007603
7.15	0.011121647	0.038592092	0.069060272	0.040092412	-0.020769271	0.053848382	0.171893854	0.128340088	0.037035698	-0.007302027	-0.018029888	-0.02865583	0.040710475	0.041231197	-0.069118089	-0.090290436	-0.065329897	-0.001002464	-0.023977629	-0.037470561	-0.077655304	-0.00727894	0.050349719	-0.150717122	-0.376951275	-0.262701081	-0.024089531	0.020192796	0.014615967	0.058240517	-0.023373119	-0.14621185	0.144954626	0.515953679	0.401692245	0.038743596	0.089359095	0.080638599	-0.073872306	-0.099823739	0.107316466	0.135744126	-0.054021431	-0.116725911	-0.00103952	-0.013599087	0.037629442	0.054853979	0.064159635
7.2	0.013710237	0.067350486	0.113603962	0.064238666	-0.009574115	0.053485005	0.151494016	0.112777926	0.032799511	-0.001092714	0.023579735	0.053487682	0.073109093	0.015710108	-0.028040067	0.044682702	0.036095286	0.008598649	-0.001214822	0.037823513	0.031403144	0.087218054	0.086264495	-0.204179394	-0.472488237	-0.323710635	-0.031900251	0.042094792	0.092693163	0.175971167	0.085913906	-0.105604769	0.066828156	0.31770663	0.236733127	0.028932623	0.109778391	0.150420705	0.041987594	0.005956961	0.113247492	0.159337161	0.158783372	0.124144569	0.061839236	0.001961158	0.14048274	0.16762767	0.113316782
7.25	0.014372353	0.086388466	0.140909106	0.081351881	0.00848618	0.045261343	0.101726626	0.076075	0.022832583	0.003958031	0.061232771	0.128482725	0.095083648	-0.009986857	0.019982666	0.160482285	0.122897031	0.019634473	0.022007692	0.110995825	0.148006387	0.167137474	0.095399214	-0.211707621	-0.455847685	-0.307975375	-0.031378192	0.061379332	0.162931409	0.267254125	0.183136256	-0.039366857	-0.031375265	0.049012312	0.029373679	0.014302758	0.116217174	0.213058595	0.180039384	0.129340007	0.093730791	0.141661674	0.333846743	0.340329444	0.114480293	0.015747905	0.214798843	0.252845652	0.146746139
7.3	0.012771788	0.089712288	0.142130341	0.086300743	0.029172385	0.032087009	0.035838384	0.026434102	0.008443593	0.006653136	0.084764868	0.175543062	0.100812201	-0.027027945	0.066272085	0.235075391	0.177263554	0.030159016	0.041468115	0.164572032	0.241207933	0.212452626	0.079366057	-0.169726575	-0.335524765	-0.225456693	-0.021819069	0.074388704	0.210984793	0.314760815	0.249649568	0.036902707	-0.127023138	-0.227885887	-0.172399439	-7.16E-05	0.103983756	0.250470408	0.308380883	0.241743452	0.05245634	0.087380367	0.430869558	0.481329275	0.144608108	0.023454899	0.236138305	0.281057666	0.152520126
7.35	0.008977972	0.074219713	0.113388785	0.075637844	0.046952455	0.017092087	-0.030677059	-0.025842836	-0.007927608	0.006354065	0.086763054	0.179795487	0.086614533	-0.029980443	0.101849486	0.256977907	0.190500943	0.037568506	0.053612801	0.183985274	0.282620965	0.210757161	0.046905471	-0.087857084	-0.145424044	-0.100480009	-0.00499834	0.078046038	0.226296717	0.309409168	0.27212309	0.104588232	-0.197405432	-0.44940895	-0.324767673	-0.010232994	0.071298065	0.24498674	0.389770745	0.312934234	-0.001298977	0.010730786	0.427957785	0.513461205	0.144407232	0.02230213	0.192537339	0.23540302	0.124024763
7.4	0.003376537	0.040750272	0.057318174	0.0487495	0.056483597	0.003001936	-0.083771671	-0.070585868	-0.023239718	0.003189303	0.06474365	0.136668483	0.052187157	-0.018731463	0.119483074	0.226789371	0.164084505	0.039403918	0.05634554	0.1619535	0.255478327	0.161026551	0.010436013	0.013455193	0.064742749	0.035358369	0.015435739	0.070502689	0.204356937	0.251991223	0.245230579	0.14695072	-0.225500979	-0.566139709	-0.39780584	-0.014221656	0.020593922	0.185271777	0.391727026	0.318880453	-0.055016348	-0.068406872	0.326816159	0.428369084	0.112656393	0.011991941	0.08928333	0.118135629	0.062384239
7.45	-0.003460952	-0.005707996	-0.016857751	0.008539407	0.054143061	-0.008265296	-0.113848639	-0.09980727	-0.03459726	-0.001909666	0.022236525	0.05370107	0.001474147	0.001496154	0.115479935	0.155969951	0.108117592	0.034203367	0.049497847	0.101376102	0.161071786	0.074381017	-0.018343294	0.108598723	0.243118773	0.151334715	0.034969511	0.051607698	0.147538689	0.152719584	0.172914484	0.153579537	-0.204367652	-0.554534625	-0.381293306	-0.012240269	-0.041076769	0.071786131	0.297262634	0.249021234	-0.096207701	-0.129858862	0.152296845	0.245501317	0.055381363	-0.004984162	-0.050844146	-0.047782224	-0.022875757
7.5	-0.010870378	-0.056765855	-0.094879979	-0.038630342	0.039167687	-0.015758002	-0.117433601	-0.109153347	-0.039989865	-0.007373271	-0.031577961	-0.050776188	-0.057216746	0.022081326	0.090690957	0.063327603	0.037893982	0.022111146	0.034853637	0.01565644	0.020231846	-0.028470105	-0.03224589	0.174045045	0.349462714	0.224655417	0.049337764	0.023109295	0.064471765	0.028968284	0.067955719	0.123168261	-0.138957038	-0.421901956	-0.285517122	-0.006166158	-0.102856625	-0.080219771	0.112923757	0.110862569	-0.115650288	-0.158443352	-0.05368766	0.007695529	-0.015258832	-0.02383519	-0.192358066	-0.222929762	-0.115190787
7.55	-0.018106223	-0.102221325	-0.160383459	-0.083872851	0.014052598	-0.019438923	-0.097247042	-0.098494924	-0.038789029	-0.011338564	-0.083688454	-0.151795635	-0.112159859	0.034216215	0.050391648	-0.029829788	-0.030331596	0.00502716	0.015714789	-0.07399562	-0.131093533	-0.122456043	-0.030505588	0.194948132	0.36506263	0.244778503	0.055470345	-0.011456755	-0.031725843	-0.098156008	-0.050157501	0.063856852	-0.044837376	-0.203540145	-0.137283532	0.001339995	-0.152096694	-0.241714257	-0.128873717	-0.069709886	-0.109642181	-0.147780141	-0.242458852	-0.229200796	-0.083678463	-0.038677792	-0.295929347	-0.360800162	-0.194148724
7.6	-0.024284334	-0.13217119	-0.198560143	-0.117498996	-0.015940525	-0.019979448	-0.060828205	-0.071594599	-0.031841656	-0.012104747	-0.120178583	-0.223710997	-0.150290385	0.032221349	0.003019173	-0.104670219	-0.083196026	-0.013769965	-0.003886254	-0.143842509	-0.251286036	-0.18461838	-0.018238586	0.169046763	0.296088621	0.214232139	0.052080611	-0.047190221	-0.125832353	-0.207629241	-0.158779793	-0.008936057	0.055846335	0.046968117	0.027499345	0.00779337	-0.177182008	-0.375339451	-0.37484338	-0.253008133	-0.080665495	-0.101664903	-0.370529096	-0.410110209	-0.134540879	-0.044163505	-0.329119291	-0.42004788	-0.239896814
7.65	-0.028327792	-0.13919063	-0.19968066	-0.131205664	-0.044060822	-0.018464226	-0.018199917	-0.034991166	-0.021132805	-0.008597066	-0.129620868	-0.246484823	-0.16014499	0.015733138	-0.041910022	-0.148771487	-0.11279229	-0.03042189	-0.020128244	-0.174179688	-0.304985869	-0.2000495	-0.003798656	0.106696538	0.169724985	0.14616565	0.03981636	-0.078515166	-0.202990228	-0.281989601	-0.236506496	-0.076579556	0.140078122	0.271542582	0.172604908	0.011604116	-0.170483573	-0.444361522	-0.562709383	-0.394323221	-0.036357482	-0.032740879	-0.410182907	-0.494344509	-0.156477201	-0.037084996	-0.276053318	-0.376386393	-0.237860414
7.7	-0.029012927	-0.120091762	-0.161587926	-0.120220424	-0.063793817	-0.016065781	0.020753028	0.003598285	-0.009136129	-0.000726588	-0.106150222	-0.210777496	-0.135044227	-0.010065322	-0.07611904	-0.158158872	-0.117503107	-0.041472624	-0.030259499	-0.155328695	-0.27399142	-0.165683019	0.004883064	0.027123785	0.024638488	0.059700004	0.021000639	-0.100049289	-0.25086745	-0.309960472	-0.267608422	-0.122083952	0.189780205	0.421757245	0.269458578	0.012368705	-0.130636742	-0.422901055	-0.63731553	-0.454981093	0.012790688	0.04106892	-0.355946221	-0.465465392	-0.144867836	-0.017498008	-0.143201221	-0.230788732	-0.182744794
7.75	-0.025187257	-0.076850033	-0.090501608	-0.08482753	-0.070558604	-0.013743767	0.048523943	0.036973245	0.001923328	0.010450026	-0.051455017	-0.120631711	-0.075665145	-0.036277879	-0.094459776	-0.137106688	-0.101182594	-0.044739806	-0.033160208	-0.09119003	-0.16370863	-0.090951859	0.003548034	-0.04777968	-0.100998658	-0.025412704	-0.000931609	-0.10753471	-0.261316695	-0.287941784	-0.245572238	-0.134447274	0.196142503	0.46973809	0.302551745	0.010710669	-0.063461939	-0.30453371	-0.566696658	-0.412912755	0.056236545	0.101338703	-0.225262955	-0.334767801	-0.102933195	0.010992534	0.040652577	-0.011448885	-0.08085597
7.8	-0.016157759	-0.01646154	0.000118082	-0.030794505	-0.062900088	-0.012020068	0.061347865	0.059862254	0.010642664	0.022826857	0.024874059	0.006869788	0.008854916	-0.053528796	-0.095835108	-0.095945944	-0.071186668	-0.039822642	-0.029477634	0.000946816	-0.002905292	0.004785222	-0.006777434	-0.100035445	-0.180131312	-0.093342078	-0.022154797	-0.098684944	-0.23148641	-0.220305087	-0.174882837	-0.111371707	0.161326507	0.413255839	0.271366226	0.007799506	0.018829946	-0.106509594	-0.353396569	-0.269841775	0.085845167	0.133834076	-0.05324608	-0.137511881	-0.040831788	0.041915085	0.23063775	0.231482726	0.04996854
7.85	-0.0021522	0.050274429	0.092412103	0.031532918	-0.042841454	-0.010875267	0.059473053	0.06976532	0.016663594	0.033603058	0.106855916	0.14490867	0.101877626	-0.05540063	-0.082922322	-0.04761833	-0.035970539	-0.028114538	-0.021317667	0.09460089	0.1635313	0.097275689	-0.020385695	-0.120400609	-0.202950165	-0.134907602	-0.039180708	-0.073790846	-0.164384745	-0.11856486	-0.070475415	-0.059688069	0.097166199	0.274151397	0.188808505	0.004767342	0.100056157	0.132124223	-0.037275027	-0.052854613	0.097366497	0.131923991	0.117011734	0.076954455	0.02698703	0.067449621	0.376885495	0.437464022	0.183101153
7.9	0.015321195	0.110817164	0.168002431	0.089354336	-0.015304088	-0.009796653	0.046426012	0.067091628	0.020488919	0.039840027	0.17529681	0.262501853	0.182379996	-0.040796125	-0.060852229	-0.003998811	-0.002954379	-0.012345484	-0.011591372	0.161353949	0.287004076	0.163480304	-0.029430448	-0.109986564	-0.177032871	-0.148118425	-0.049463265	-0.035939656	-0.06884999	0.000426322	0.045224456	0.006559502	0.021359306	0.091032815	0.076954244	0.002249893	0.16356996	0.358559579	0.311771833	0.190535717	0.090686737	0.097908333	0.245860227	0.258346357	0.085444716	0.08041003	0.437690047	0.550735219	0.28826793
7.95	0.033410219	0.153371912	0.211982537	0.130296074	0.013229028	-0.007978549	0.027597918	0.054633393	0.022990601	0.039118211	0.212038326	0.331186844	0.22970659	-0.014341837	-0.035335838	0.026998789	0.0228517	0.004180484	-0.003199787	0.179191508	0.329296379	0.187174333	-0.027390688	-0.078389227	-0.122051304	-0.136836001	-0.051786165	0.009255697	0.041194827	0.1170563	0.147161907	0.069818066	-0.047648804	-0.091410946	-0.038606102	0.000207699	0.19601503	0.518684813	0.609931745	0.403019422	0.069032551	0.042034671	0.307079525	0.368167645	0.122507112	0.076177214	0.391227632	0.535277077	0.338232556
8	0.048286267	0.169286115	0.216073032	0.145345949	0.036417027	-0.004634969	0.008606725	0.03657151	0.024822925	0.030160859	0.204380169	0.331452917	0.228882872	0.015314734	-0.010901098	0.042809252	0.039281711	0.018409163	0.00172688	0.13948	0.274205201	0.162695	-0.012084544	-0.039263665	-0.061344682	-0.108343538	-0.046382617	0.054442478	0.148342098	0.21202728	0.213362966	0.113538108	-0.095554118	-0.233478759	-0.134419245	-0.00193324	0.190401029	0.57082999	0.780549015	0.531393649	0.037604761	-0.020429332	0.293722387	0.388542142	0.131890051	0.054065031	0.242538178	0.385561438	0.315650901
8.05	0.055947524	0.154851304	0.180223107	0.131078589	0.049648761	0.000656323	-0.006119143	0.017305323	0.025989059	0.013287143	0.148658263	0.257585513	0.17510349	0.038669442	0.010157892	0.045856465	0.046625992	0.028183389	0.002344318	0.050378622	0.133169832	0.096042455	0.012974308	-0.005114098	-0.013522454	-0.070760599	-0.034782101	0.091750516	0.234185622	0.269539104	0.230120706	0.126346403	-0.115463308	-0.309116434	-0.193643926	-0.00490196	0.147741469	0.497112982	0.774606056	0.540271003	0.002195945	-0.073241423	0.218345855	0.324927318	0.11412479	0.017737747	0.023629674	0.129993338	0.218449894
8.1	0.05329931	0.1121296	0.11234228	0.090565679	0.051082987	0.007684154	-0.014213097	0.000415382	0.025748449	-0.009421365	0.052055579	0.119858271	0.076066638	0.048791866	0.027792496	0.041738041	0.046744474	0.032556834	-0.000755703	-0.064565461	-0.056969387	0.00323401	0.039465093	0.016765913	0.013014149	-0.03107732	-0.019424588	0.114261011	0.282487047	0.280086306	0.19531067	0.10485604	-0.108714065	-0.310302334	-0.208616373	-0.009126655	0.076860795	0.309190961	0.584943481	0.421962941	-0.031798099	-0.103296701	0.10783548	0.202354674	0.075804793	-0.025461261	-0.213635297	-0.174291927	0.062170662
8.15	0.039215818	0.048627256	0.02631466	0.032702685	0.041887002	0.01550885	-0.015566216	-0.011996106	0.022917053	-0.034310798	-0.067956879	-0.056536364	-0.048721517	0.04373064	0.043242714	0.036663586	0.042067525	0.031741282	-0.005781292	-0.172494982	-0.243661743	-0.093553309	0.0571345	0.025821705	0.021008696	0.005795816	-0.003124103	0.117441561	0.28251983	0.242324531	0.118898416	0.054455158	-0.083214625	-0.24660926	-0.181283165	-0.014384887	-0.007562597	0.046644322	0.250050083	0.199734783	-0.059842833	-0.103798329	-0.005392936	0.056744447	0.027359489	-0.066129072	-0.41024759	-0.454401552	-0.121769191
8.2	0.01523239	-0.024121902	-0.061148167	-0.029892578	0.025662939	0.022600276	-0.011910288	-0.019466371	0.01645274	-0.056707005	-0.186656176	-0.235836604	-0.171792622	0.027000126	0.057559861	0.035037196	0.034802365	0.026774221	-0.010286956	-0.240422736	-0.373158841	-0.17108313	0.05763875	0.026899399	0.020884924	0.036999128	0.011505768	0.100228643	0.231847615	0.163536735	0.020412226	-0.012078415	-0.050042279	-0.140684714	-0.121725596	-0.019698245	-0.088224517	-0.231821057	-0.154002418	-0.0767338	-0.07835481	-0.075758578	-0.093020672	-0.07581025	-0.019907016	-0.094985286	-0.515146003	-0.639457143	-0.292040243
8.25	-0.014421672	-0.092774853	-0.134023285	-0.083867142	0.00728296	0.027198073	-0.006000102	-0.022861178	0.006094989	-0.071760792	-0.27711233	-0.378708989	-0.263967851	0.005994882	0.070271973	0.03796899	0.026511669	0.019068732	-0.011882909	-0.244927365	-0.405759422	-0.210264484	0.037941999	0.026840056	0.02463041	0.061081488	0.022540697	0.065473754	0.137734042	0.058457277	-0.076022374	-0.077767773	-0.019538388	-0.021312248	-0.045308675	-0.023521063	-0.148919605	-0.462228873	-0.531683927	-0.342818079	-0.084719902	-0.027532323	-0.138363055	-0.168504636	-0.056628404	-0.105084886	-0.498737211	-0.678777448	-0.406631032
8.3	-0.043568189	-0.144748833	-0.180051716	-0.11822854	-0.008495136	0.027806398	-0.000675081	-0.023746789	-0.007209615	-0.075446921	-0.316245422	-0.450650935	-0.301542099	-0.011023145	0.078820023	0.043149131	0.01806372	0.010015985	-0.0089268	-0.17950739	-0.327421914	-0.200398375	0.001981531	0.030588595	0.039655796	0.07723768	0.029040754	0.019582849	0.01657576	-0.053437043	-0.147793796	-0.125645077	0.001792126	0.083931558	0.030860541	-0.024171381	-0.177913056	-0.590752388	-0.791612155	-0.534605043	-0.077507522	0.027441433	-0.139681371	-0.209394463	-0.077287746	-0.093519987	-0.361190948	-0.555754096	-0.433346545
8.35	-0.065485419	-0.170624863	-0.192750218	-0.126758377	-0.018232045	0.023678512	0.001937426	-0.023673915	-0.021298824	-0.065524245	-0.290551598	-0.430106462	-0.272557511	-0.018171712	0.079107428	0.046040332	0.00983027	0.000756242	-0.001028384	-0.057323598	-0.154380322	-0.14165669	-0.040094398	0.038534705	0.065110884	0.084831398	0.031088145	-0.028647197	-0.108813411	-0.15167433	-0.179420077	-0.142961954	0.012633912	0.154633012	0.091463833	-0.020371757	-0.170243467	-0.586788277	-0.869516171	-0.604796588	-0.056949941	0.074104693	-0.108565437	-0.201878746	-0.080825535	-0.062193756	-0.133175365	-0.293604287	-0.358939249
8.4	-0.074630031	-0.165910544	-0.172059027	-0.109163212	-0.020523502	0.015132742	0.000898721	-0.023604484	-0.033257535	-0.042243524	-0.200097175	-0.314448775	-0.180446244	-0.014153333	0.067063783	0.041899941	0.001961947	-0.007855664	0.010754381	0.09164616	0.070621822	-0.045333761	-0.074953282	0.046240714	0.092060328	0.083377149	0.029569286	-0.06979523	-0.213668775	-0.218779685	-0.166149806	-0.124394268	0.01618628	0.180958252	0.125869981	-0.011731919	-0.128527574	-0.45040339	-0.744560455	-0.534750068	-0.0254972	0.099604403	-0.064285436	-0.160603394	-0.069980022	-0.017475814	0.131323905	0.04885992	-0.194253252
8.45	-0.068195096	-0.131826157	-0.123679762	-0.070747657	-0.016095363	0.003581002	-0.00344835	-0.023644809	-0.040228474	-0.008612012	-0.059661265	-0.122224165	-0.043934781	-0.002558694	0.040685708	0.027876104	-0.005399437	-0.01515131	0.024077551	0.228390795	0.289489906	0.068204349	-0.090395193	0.046677137	0.107343711	0.072890966	0.025773284	-0.095818439	-0.276559706	-0.243615291	-0.114601351	-0.073469079	0.017902839	0.164187242	0.129922519	0.000977661	-0.062190385	-0.212353762	-0.444790084	-0.339482256	0.011925734	0.096559711	-0.026261245	-0.104705352	-0.049773829	0.031183319	0.368346709	0.390765117	0.026461515
8.5	-0.04702996	-0.074982007	-0.057444974	-0.020801508	-0.007335522	-0.008764462	-0.009725097	-0.023136805	-0.040306116	0.029906078	0.103503874	0.109284536	0.10694352	0.009834037	0.001752663	0.004418921	-0.012036007	-0.020526244	0.035801936	0.315470493	0.44426102	0.173562896	-0.079508795	0.033993782	0.099476924	0.054338248	0.02093285	-0.101834638	-0.28424327	-0.223316833	-0.040351617	-0.001853124	0.02262092	0.114749688	0.106332711	0.015851071	0.014627923	0.073221613	-0.040339295	-0.064265832	0.048335258	0.06499201	-0.007291727	-0.050972504	-0.025759026	0.073356623	0.520042603	0.648856727	0.252491447
8.55	-0.015607627	-0.006038926	0.014787988	0.029782035	0.002530506	-0.019436879	-0.01598222	-0.021039214	-0.033199798	0.066263726	0.25504435	0.331112015	0.237840048	0.016063912	-0.043559964	-0.024497498	-0.017679175	-0.023398267	0.042710522	0.327457809	0.492653858	0.245680095	-0.043243868	0.007146435	0.064150273	0.02987388	0.0158521	-0.087249301	-0.234854688	-0.163436806	0.036731995	0.07335922	0.032218408	0.048626738	0.063629764	0.030176974	0.086001806	0.341523829	0.373758803	0.226363038	0.075946861	0.012444022	-0.009780795	-0.00922219	-0.002602219	0.099977836	0.549313688	0.758426935	0.428566281
8.6	0.019003932	0.062359247	0.081230007	0.070988319	0.010349174	-0.026356689	-0.020238437	-0.016441315	-0.020416942	0.093158421	0.36096352	0.493073477	0.318363404	0.012064779	-0.085618123	-0.052423829	-0.02207741	-0.023295609	0.042298762	0.258235698	0.419449717	0.265522922	0.00950023	-0.02832405	0.007040144	0.002683353	0.010738966	-0.055928481	-0.1385751	-0.07637508	0.097990733	0.133742819	0.044682084	-0.01684767	0.013886946	0.040997614	0.137389399	0.532078651	0.700687278	0.464385825	0.088092416	-0.047770067	-0.026053152	0.018844142	0.01663353	0.105377239	0.449191312	0.690084302	0.508902409
8.65	0.048910634	0.11796191	0.131879164	0.095648293	0.013789956	-0.028373308	-0.020961744	-0.009019032	-0.00487723	0.104566954	0.395520563	0.555426757	0.329522076	-0.001459815	-0.11372642	-0.072394292	-0.025035651	-0.020046481	0.033460881	0.123051614	0.240664844	0.224934112	0.064339569	-0.061368074	-0.057296425	-0.023569448	0.005293103	-0.015341221	-0.015546621	0.021396512	0.130694707	0.164059514	0.054904619	-0.066846832	-0.030295128	0.045763689	0.158452079	0.602419028	0.865019757	0.594836636	0.081265054	-0.09980212	-0.042380195	0.037451785	0.030470782	0.088555516	0.244507146	0.457878489	0.469685099
8.7	0.067413631	0.151136755	0.159691295	0.100498693	0.011788281	-0.025536575	-0.017404457	0.000724769	0.009932071	0.097158684	0.347683412	0.498966637	0.268408703	-0.019171158	-0.119333004	-0.079123105	-0.026393496	-0.013976579	0.016906432	-0.045280871	-0.000522643	0.129443734	0.105643976	-0.079206694	-0.110140746	-0.045496041	-0.000987206	0.025150649	0.10849016	0.112562918	0.130690203	0.156100002	0.056859729	-0.091889544	-0.058867286	0.042930992	0.145036577	0.537370987	0.830257659	0.58890003	0.056569075	-0.129245781	-0.045051172	0.052598155	0.038507849	0.053410488	-0.014543449	0.116448793	0.316426453
8.75	0.070709128	0.156535594	0.161199883	0.086248144	0.004647189	-0.019012228	-0.009752116	0.011511551	0.020982891	0.071244792	0.224473331	0.330894	0.148907972	-0.033240258	-0.099010948	-0.070691276	-0.025963023	-0.00599878	-0.004812708	-0.204979762	-0.24489889	-0.001874602	0.121192611	-0.072488158	-0.135216792	-0.060655199	-0.008394722	0.056458525	0.20778707	0.181900306	0.102385177	0.110879671	0.046282061	-0.089279681	-0.066724718	0.032361491	0.099990018	0.352008383	0.606642093	0.450333376	0.01993158	-0.126891275	-0.026167699	0.067918007	0.040805492	0.007866744	-0.265212634	-0.252283859	0.083829752
8.8	0.058783581	0.133920644	0.136685756	0.056841812	-0.006141594	-0.010672226	0.000913197	0.021602567	0.026567201	0.030992167	0.050201345	0.08463868	-0.001743593	-0.036675377	-0.056146518	-0.049159437	-0.023486311	0.002488521	-0.027708356	-0.31629669	-0.432363264	-0.139862133	0.105778385	-0.039786634	-0.124685103	-0.067899505	-0.016657718	0.071868862	0.262078788	0.218399987	0.056339753	0.038589743	0.022789759	-0.063051249	-0.054783602	0.015437912	0.032666685	0.087857927	0.247704869	0.213761709	-0.019210473	-0.091309093	0.012974514	0.082362937	0.037520989	-0.037898582	-0.447998504	-0.559570853	-0.172225453
8.85	0.035262944	0.088043125	0.090011473	0.018285262	-0.01825294	-0.00249898	0.012809159	0.02926302	0.026696926	-0.01621983	-0.138439935	-0.186768561	-0.149627406	-0.02648514	-0.000610062	-0.01991632	-0.018675569	0.009902736	-0.047143083	-0.351891296	-0.517101894	-0.251621169	0.062668632	0.010519188	-0.082218084	-0.067302925	-0.024786087	0.068569716	0.260725762	0.216413644	0.005450414	-0.043754023	-0.009401341	-0.022552856	-0.029418407	-0.005136408	-0.042813131	-0.196570294	-0.163186659	-0.06448673	-0.0505066	-0.029555927	0.062110012	0.090604418	0.02895211	-0.07374083	-0.521312458	-0.732162786	-0.388729793
8.9	0.006290321	0.027644998	0.028181909	-0.022593903	-0.028963967	0.003995945	0.023770661	0.033215473	0.022909313	-0.061222663	-0.300433396	-0.422519851	-0.262293121	-0.005338766	0.053678822	0.009995432	-0.011361891	0.01489818	-0.058849674	-0.303780483	-0.478905299	-0.308483739	0.002548721	0.062072675	-0.02192483	-0.059763575	-0.031201272	0.048232107	0.204659133	0.175965886	-0.038928744	-0.116438414	-0.042493698	0.020006986	-0.000375184	-0.025815871	-0.110288567	-0.43870175	-0.532719753	-0.320459715	-0.065823634	0.044265893	0.10567962	0.08586163	0.01590593	-0.091835629	-0.47127388	-0.730666601	-0.511951853
8.95	-0.021206057	-0.036194637	-0.039380821	-0.059179606	-0.035612202	0.008146177	0.031643021	0.03293619	0.017557257	-0.094983993	-0.39981324	-0.568338921	-0.316297486	0.019062339	0.092660003	0.033995051	-0.001718055	0.016763386	-0.059959471	-0.185076623	-0.327865394	-0.293691484	-0.059618375	0.095768992	0.036546538	-0.046514489	-0.03413404	0.01651373	0.10585077	0.10253299	-0.069699044	-0.161950025	-0.067526696	0.052572402	0.022272217	-0.042877668	-0.154815498	-0.585435648	-0.779077658	-0.497890065	-0.061877416	0.112326493	0.128542169	0.0638098	0.000112863	-0.088455353	-0.314252528	-0.559103444	-0.511703996
9	-0.041325777	-0.09204971	-0.101899352	-0.085803122	-0.036053719	0.010181438	0.034697452	0.028711136	0.012851639	-0.110608312	-0.414122564	-0.589742546	-0.302269	0.036790492	0.106330406	0.047809239	0.009534594	0.015641128	-0.049785869	-0.026200194	-0.10145653	-0.207669242	-0.108764134	0.096703034	0.074949511	-0.028799498	-0.032175455	-0.018377034	-0.015394211	0.006528947	-0.084857567	-0.169398154	-0.07734189	0.066204432	0.03123532	-0.053145204	-0.165858003	-0.604471646	-0.849970362	-0.560916707	-0.041405558	0.157489762	0.121583509	0.025754135	-0.015647782	-0.064825672	-0.091736904	-0.26318241	-0.38942477
9.05	-0.050566647	-0.130122354	-0.148660374	-0.098241387	-0.029104914	0.010955713	0.032004117	0.021456758	0.010014861	-0.104934934	-0.339864284	-0.480816379	-0.226355926	0.03966733	0.091867878	0.050454753	0.021046914	0.012470116	-0.030140169	0.133252001	0.145060622	-0.069163556	-0.1336276	0.060316045	0.08285461	-0.007868341	-0.024802427	-0.047687636	-0.134602886	-0.09747464	-0.086484026	-0.137300173	-0.069026837	0.057339753	0.024237966	-0.054627617	-0.139755468	-0.49113729	-0.733359217	-0.501259238	-0.012362123	0.167729129	0.085153769	-0.020458749	-0.027931413	-0.026851576	0.140883032	0.082153925	-0.177711387
9.1	-0.048399368	-0.143880134	-0.170707375	-0.094104618	-0.014922452	0.011469884	0.023689055	0.012391953	0.008865145	-0.079325277	-0.193545349	-0.266107313	-0.10790739	0.024862929	0.054603448	0.044086018	0.030974685	0.008645983	-0.005051752	0.254700477	0.352367781	0.088512077	-0.129313015	-0.004699749	0.061151271	0.014739563	-0.012694481	-0.064197796	-0.227849443	-0.192003715	-0.078555833	-0.073965765	-0.044951796	0.028762894	0.004636768	-0.04694419	-0.080871978	-0.269371945	-0.458841499	-0.338454519	0.014711318	0.139371516	0.029088045	-0.06239195	-0.033507184	0.016246322	0.328510969	0.392464752	0.068640256
9.15	-0.036965803	-0.1311085	-0.162578752	-0.073199176	0.004770872	0.012378968	0.011003831	0.002692692	0.007991474	-0.039413276	-0.007980668	0.005023125	0.025787255	-0.003375722	0.006438012	0.032840354	0.037336133	0.005507896	0.020092316	0.310129376	0.471500595	0.225543299	-0.097920071	-0.07815273	0.021335626	0.036833602	0.002282585	-0.063865612	-0.276149382	-0.258717402	-0.064635176	0.004658668	-0.012021916	-0.011049068	-0.019796401	-0.031438204	-0.001047946	0.013315499	-0.089829771	-0.11358015	0.030312063	0.078261021	-0.030666016	-0.087232561	-0.030462936	0.05409193	0.429771606	0.59545175	0.287573411
9.2	-0.020099297	-0.094235892	-0.123737146	-0.03783406	0.026736647	0.013676534	-0.003840016	-0.006745279	0.005455915	0.006154722	0.17530073	0.270259321	0.146186535	-0.034709977	-0.037854117	0.021155948	0.038516822	0.003833292	0.039814421	0.288594817	0.475459975	0.306073571	-0.047322463	-0.134528163	-0.019128185	0.055430619	0.017445699	-0.046670178	-0.268853332	-0.281379175	-0.046413997	0.079137966	0.020586883	-0.050162832	-0.039564062	-0.010941805	0.082680434	0.295913128	0.291358951	0.12153927	0.029357122	-0.001541609	-0.077547668	-0.086679596	-0.019103549	0.077620274	0.426304089	0.648709792	0.426430045
9.25	-0.002056776	-0.039902222	-0.059289637	0.007086106	0.046649778	0.014679156	-0.018073136	-0.015363456	-0.000244762	0.047705593	0.315724784	0.469415125	0.229867018	-0.056227675	-0.065262804	0.012197516	0.03377106	0.003534407	0.049916032	0.198226074	0.365329731	0.308231988	0.011290906	-0.151677773	-0.043598257	0.067073003	0.02992024	-0.016492131	-0.205603768	-0.249524852	-0.023663768	0.131586144	0.044396509	-0.076508484	-0.046731194	0.010775965	0.151713711	0.516977699	0.601992554	0.31671153	0.013088989	-0.081247231	-0.099982181	-0.060539838	-0.002220913	0.081268711	0.325803191	0.548990216	0.455594049
9.3	0.013604303	0.022151423	0.020327476	0.054396588	0.059921966	0.014317457	-0.028946177	-0.022823866	-0.009335467	0.076771436	0.383069259	0.558876745	0.263084124	-0.057300154	-0.068598094	0.006949303	0.023544982	0.003687265	0.048586021	0.063479493	0.169585785	0.23077826	0.066237569	-0.119031054	-0.042603956	0.068651829	0.037340339	0.019885624	-0.096635964	-0.162083642	0.004501811	0.15023321	0.054246508	-0.081406865	-0.037703211	0.029774052	0.190112511	0.628020956	0.776896882	0.434296264	-0.011254941	-0.142122945	-0.095047427	-0.017473243	0.01548963	0.064353598	0.158426522	0.330835952	0.375316322
9.35	0.024680502	0.080702888	0.10082882	0.095592623	0.062800234	0.011620744	-0.034361225	-0.028798744	-0.020384229	0.088015409	0.364311815	0.521719097	0.243655472	-0.033979155	-0.0486087	0.00425821	0.009487117	0.002905769	0.036922716	-0.081406859	-0.063095602	0.09418908	0.107721249	-0.042300271	-0.017330467	0.058525862	0.038415374	0.054371869	0.0386266	-0.029813896	0.037727282	0.132282572	0.049659595	-0.06227015	-0.014524729	0.042756578	0.188419122	0.604341107	0.782097748	0.456274845	-0.032992511	-0.17029384	-0.068921183	0.027615842	0.028774168	0.031270358	-0.032082401	0.055439073	0.213990113
9.4	0.030396969	0.12494039	0.166576405	0.122316997	0.053480929	0.006204473	-0.033397106	-0.032786409	-0.030572727	0.080370891	0.266301811	0.370992405	0.180077369	0.008804485	-0.013450806	0.001738487	-0.005891504	-5.79E-05	0.018683017	-0.200961612	-0.275729009	-0.064466276	0.129288479	0.05726483	0.021084344	0.037521278	0.033197823	0.079354912	0.17458356	0.124641535	0.072853501	0.08430002	0.034525562	-0.023596214	0.015782785	0.047756734	0.146094957	0.450831107	0.621350194	0.38625539	-0.041932847	-0.160247006	-0.034034776	0.058739332	0.033516904	-0.009567097	-0.199943233	-0.206774873	0.018705605
9.45	0.03101979	0.146342884	0.203658609	0.128167177	0.032895716	-0.001435934	-0.026573262	-0.034063204	-0.036560623	0.057115275	0.113683705	0.145524904	0.088481299	0.058240571	0.024297242	-0.00287669	-0.019825701	-0.005701593	-0.000720332	-0.266900576	-0.416762147	-0.201664085	0.128296209	0.149150813	0.056147449	0.009341229	0.022986181	0.089276389	0.283796105	0.269861849	0.103559849	0.020077215	0.015302828	0.024158142	0.043645907	0.044520308	0.071874831	0.201265186	0.334328695	0.246529155	-0.032310914	-0.116066398	-0.004082683	0.064685206	0.0281923	-0.047815762	-0.308461698	-0.394771867	-0.158834324
9.5	0.027282548	0.140253306	0.202910936	0.110377644	0.004849557	-0.009951782	-0.015751099	-0.031824861	-0.035659205	0.02487794	-0.057317417	-0.100427265	-0.01153519	0.097673286	0.052022976	-0.010510722	-0.029991106	-0.013385415	-0.015730555	-0.264486509	-0.452431699	-0.27977522	0.105654962	0.203461746	0.072694194	-0.019942858	0.009915372	0.081674358	0.342127979	0.371851892	0.121599801	-0.0433682	-0.001524744	0.067586644	0.060289899	0.034485981	-0.018154461	-0.089037321	-0.01297657	0.071426388	-0.005263449	-0.050062192	0.011183412	0.043353043	0.014507883	-0.073815509	-0.3379901	-0.471629924	-0.276705361
9.55	0.019934226	0.106871213	0.16217832	0.070862125	-0.02466061	-0.017495467	-0.003666682	-0.025488611	-0.026896592	-0.008139405	-0.207636114	-0.310792024	-0.101090929	0.112340153	0.061323553	-0.020154707	-0.03506325	-0.021340477	-0.022256089	-0.195512136	-0.374832699	-0.277996742	0.065239126	0.20108466	0.063023166	-0.043336312	-0.003616208	0.057533095	0.333880879	0.402223143	0.119353976	-0.090472976	-0.011749478	0.094353003	0.060817599	0.02035802	-0.104340605	-0.355720098	-0.34346203	-0.101104123	0.031144431	0.020795517	0.009402742	0.002824271	-0.003069843	-0.081060637	-0.289034319	-0.431654072	-0.313249167
9.6	0.009613398	0.051455748	0.087237291	0.016207133	-0.04887334	-0.022284485	0.006800663	-0.015051294	-0.011572469	-0.034250405	-0.304454118	-0.440953383	-0.165337773	0.094770322	0.050610838	-0.029159522	-0.034956492	-0.027110139	-0.01890684	-0.077431366	-0.203788829	-0.19851197	0.013262951	0.140556221	0.03004064	-0.054948884	-0.015493218	0.020946112	0.255885422	0.346323191	0.092830858	-0.111142027	-0.014645271	0.096959723	0.045883508	0.005376166	-0.168178498	-0.540279602	-0.586310573	-0.23764458	0.06447547	0.07959367	-0.003976307	-0.041391299	-0.018813326	-0.067879646	-0.180205027	-0.298577156	-0.270860096
9.65	-0.002933346	-0.016362578	-0.008926704	-0.04352018	-0.062096643	-0.02317417	0.013427441	-0.001358698	0.006935155	-0.04813165	-0.328456345	-0.467382288	-0.19544571	0.047822313	0.025178667	-0.034295034	-0.03066614	-0.028306747	-0.007467048	0.060981402	0.017959748	-0.065876614	-0.042307086	0.039077875	-0.013873102	-0.051962142	-0.024242484	-0.021761576	0.119461476	0.208886769	0.043961226	-0.102989788	-0.01267831	0.075025552	0.021317977	-0.007523594	-0.196721963	-0.603792164	-0.692685416	-0.315507517	0.082243737	0.113970243	-0.018400929	-0.072039008	-0.027763858	-0.03786069	-0.042040405	-0.116150509	-0.172488873
9.7	-0.016460713	-0.084119133	-0.108421329	-0.096929369	-0.061415662	-0.02002995	0.01527645	0.013844759	0.024089985	-0.047964231	-0.277619792	-0.391497651	-0.189217412	-0.015865036	-0.005234049	-0.033146333	-0.023778153	-0.023442914	0.007579674	0.186367841	0.235167219	0.080323294	-0.092453076	-0.072874069	-0.051880177	-0.03581492	-0.029129063	-0.063224947	-0.0505902	0.015133011	-0.018815302	-0.071272018	-0.009926118	0.035285546	-0.004192089	-0.016424301	-0.185521148	-0.536035861	-0.646156101	-0.325986754	0.076496731	0.119095413	-0.022927281	-0.076669559	-0.027560529	0.001114994	0.091349801	0.065529265	-0.052557144
9.75	-0.028943252	-0.138698132	-0.191893054	-0.133886343	-0.047705345	-0.013760885	0.012954027	0.028151172	0.035561393	-0.03561016	-0.166821324	-0.237288285	-0.150594136	-0.077941593	-0.0304169	-0.025267227	-0.015834072	-0.012553603	0.020379423	0.268412805	0.39364922	0.197384773	-0.128149298	-0.161620603	-0.069624297	-0.012075068	-0.030021398	-0.096301755	-0.220228269	-0.193663467	-0.082120738	-0.026685158	-0.009918934	-0.010714749	-0.022513722	-0.020813644	-0.139310687	-0.35758627	-0.46545578	-0.274434138	0.046980473	0.098325169	-0.011052963	-0.052569682	-0.019358203	0.038991447	0.190552594	0.203714158	0.054420805
9.8	-0.037662956	-0.168808489	-0.242404948	-0.147804605	-0.025538207	-0.006000818	0.008390517	0.038977822	0.038579679	-0.015834607	-0.023594996	-0.043869929	-0.088425429	-0.120546809	-0.043644883	-0.012589858	-0.00779681	0.002619583	0.02552887	0.286735904	0.453736745	0.252327757	-0.141858445	-0.201579843	-0.061304608	0.011117038	-0.027144842	-0.115201208	-0.353096188	-0.369514571	-0.131052859	0.018157153	-0.013838017	-0.050454779	-0.029260971	-0.021526507	-0.070309207	-0.114210734	-0.198936555	-0.177604346	0.001657543	0.061434533	0.016265951	-0.008105877	-0.007423038	0.066241767	0.237066269	0.272911963	0.123771354
9.85	-0.039775582	-0.167297355	-0.248923206	-0.136996485	-0.001901818	0.001445118	0.004184782	0.044184723	0.032816648	0.005160141	0.118735099	0.144680629	-0.014819459	-0.132407124	-0.044059166	0.001128707	0.000170158	0.018972416	0.019851481	0.235599544	0.400277745	0.231662027	-0.129313388	-0.183806186	-0.032352692	0.025637701	-0.020874587	-0.116337888	-0.418750457	-0.469768364	-0.153433865	0.052409053	-0.019848443	-0.074468727	-0.025487255	-0.020264771	0.00532463	0.135078041	0.087918775	-0.059153022	-0.045731084	0.021080696	0.050641891	0.040185294	0.002525328	0.076413251	0.226251922	0.268728482	0.146213544
9.9	-0.033243795	-0.132823569	-0.208667486	-0.104712905	0.015963349	0.00718277	0.002697752	0.042639908	0.020477953	0.021454929	0.228788786	0.289460452	0.056740495	-0.112564875	-0.036508613	0.011660734	0.008514886	0.032826151	0.003574672	0.125419589	0.24660005	0.145013194	-0.091113981	-0.118681977	0.002541127	0.026187162	-0.011682329	-0.09883668	-0.400222824	-0.468597697	-0.143517029	0.069711069	-0.023870243	-0.079141804	-0.017121628	-0.018850538	0.071812018	0.333186878	0.328835254	0.055641558	-0.080293611	-0.011324075	0.079364689	0.073811208	0.005664096	0.067799849	0.166763709	0.205421155	0.127798859
9.95	-0.017822627	-0.070490908	-0.127826513	-0.057913851	0.022959586	0.010623928	0.005176448	0.034554062	0.005561739	0.028916086	0.28390837	0.364463969	0.113425844	-0.070306644	-0.028883395	0.015965466	0.017767055	0.040924309	-0.019492339	-0.019310488	0.03129174	0.021485491	-0.03350072	-0.031729433	0.025472013	0.012338738	-0.000260737	-0.064665212	-0.298854414	-0.364536932	-0.103885074	0.069209089	-0.021488009	-0.067279826	-0.012253732	-0.018462758	0.117588034	0.439250307	0.472826917	0.144898942	-0.091199083	-0.02900243	0.090410401	0.079569264	0.000234109	0.043766113	0.077068569	0.108829181	0.084987397
10	0.004311864	0.008782326	-0.02049196	-0.00521747	0.017966738	0.012050886	0.011202188	0.021469718	-0.007471525	0.026103349	0.274535968	0.360466487	0.145141818	-0.021271639	-0.027998296	0.013496682	0.027880601	0.041328662	-0.042891722	-0.16534438	-0.19153496	-0.100020689	0.032244187	0.045998894	0.02316441	-0.010965724	0.012256171	-0.018400994	-0.134857707	-0.181624124	-0.044839774	0.054751813	-0.010206354	-0.04628309	-0.017254057	-0.019124524	0.137585294	0.438191201	0.495933276	0.194050157	-0.075587967	-0.031417766	0.077391501	0.055044078	-0.011357122	0.01163142	-0.019755852	0.007485868	0.037168472
10.05	0.028634925	0.090131607	0.093964017	0.045272097	0.004434212	0.012336658	0.018673565	0.005895296	-0.015163852	0.014399713	0.205424314	0.284814594	0.146438713	0.018805162	-0.035743443	0.006599549	0.03773909	0.033934908	-0.059333281	-0.278205894	-0.366102768	-0.183353933	0.091953411	0.089469266	-0.006530022	-0.034783049	0.024133759	0.033341473	0.056883268	0.036498434	0.018585645	0.032758632	0.008921698	-0.024674748	-0.033276907	-0.019637212	0.133428345	0.342965731	0.405634029	0.198061818	-0.039702836	-0.023663476	0.042465785	0.01011335	-0.023043108	-0.019555375	-0.101561342	-0.075174676	-0.00044022
10.1	0.049174806	0.157554142	0.194532067	0.0875547	-0.010589578	0.012443042	0.024375533	-0.009314097	-0.016153365	-0.002593027	0.093701073	0.157897038	0.117877541	0.040291004	-0.047233466	-0.000244493	0.045082353	0.020453141	-0.06287925	-0.330299622	-0.449382924	-0.206409993	0.131937142	0.088879656	-0.052297885	-0.049067935	0.033102893	0.082779578	0.234943222	0.238058026	0.071051987	0.009655992	0.03105271	-0.008397139	-0.054687184	-0.018014766	0.111681443	0.189032092	0.236914432	0.161689763	0.003269048	-0.013948773	-0.004025819	-0.036350629	-0.027192097	-0.041688493	-0.151782387	-0.125447614	-0.021047108
10.15	0.060075043	0.197124976	0.262508314	0.118290762	-0.018799584	0.012908483	0.024996895	-0.021646731	-0.011518102	-0.020156069	-0.035504639	0.007679013	0.066384858	0.043305027	-0.052002285	-0.002130095	0.04697596	0.003874362	-0.050843207	-0.307737333	-0.422231086	-0.167509109	0.142685958	0.053031025	-0.092542149	-0.046201714	0.036743781	0.122053543	0.361392555	0.376971796	0.101342902	-0.0101544	0.048922372	0.001577398	-0.070330588	-0.012299267	0.080904337	0.022857043	0.041231271	0.097797733	0.037951474	-0.010123783	-0.047167662	-0.063579741	-0.017648052	-0.049923749	-0.162373032	-0.140149224	-0.026546209
10.2	0.057377273	0.199956203	0.28498172	0.136291877	-0.013662279	0.013544503	0.018299333	-0.029491368	-0.004254775	-0.033709867	-0.154722754	-0.136215264	0.004218897	0.037240319	-0.038124551	0.004189794	0.040744598	-0.012389428	-0.024806668	-0.214156479	-0.294192911	-0.084845638	0.121770943	0.005454703	-0.103319042	-0.023956395	0.033149476	0.144422895	0.411048734	0.424974444	0.105359918	-0.025117553	0.055400457	0.009257433	-0.067515154	-0.001493532	0.048609909	-0.111982234	-0.128406659	0.024094703	0.052453671	-0.016491501	-0.073018077	-0.057274154	0.007349494	-0.043944805	-0.134680021	-0.124289893	-0.024267135
10.25	0.040445501	0.164242927	0.257224545	0.14134177	0.006862212	0.013478388	0.004066362	-0.032402959	0.001915539	-0.03988537	-0.239809541	-0.247700049	-0.05353177	0.036163625	0.002087998	0.018636386	0.025094953	-0.025405423	0.009596241	-0.070398725	-0.100592062	0.010652116	0.074904783	-0.02540496	-0.068319084	0.013187607	0.02168969	0.145406437	0.377363853	0.37846088	0.086742279	-0.035979532	0.046293435	0.021148991	-0.037456694	0.013720483	0.019173443	-0.186886281	-0.231962956	-0.041061627	0.042878236	-0.032034038	-0.073982734	-0.016050238	0.043505155	-0.027798937	-0.078345164	-0.087248162	-0.022021835
10.3	0.012510553	0.095901276	0.183568745	0.133015925	0.0388882	0.011540088	-0.015499149	-0.031015518	0.003981384	-0.037169659	-0.274502746	-0.308049297	-0.092544185	0.05177835	0.066991981	0.037250589	0.001036259	-0.033376903	0.044109866	0.090130914	0.107363224	0.086485352	0.014629991	-0.018337996	0.012875555	0.054948468	0.003601293	0.123673363	0.273284017	0.258056077	0.054990781	-0.044271886	0.022295502	0.042227954	0.019812984	0.030767684	-0.00666295	-0.19494925	-0.252394227	-0.082927858	0.014931518	-0.05067755	-0.051887973	0.046679584	0.08086001	-0.008367235	-0.008654152	-0.039209101	-0.023775432
10.35	-0.019935965	0.007591822	0.076636466	0.110168485	0.073099935	0.006846705	-0.036109821	-0.026656408	0.000793192	-0.026037912	-0.253109566	-0.308166645	-0.103120834	0.086762347	0.143355297	0.053093423	-0.027781732	-0.035873704	0.070113406	0.2294932	0.276730789	0.119857105	-0.043143407	0.030818135	0.121707511	0.08821491	-0.017869244	0.081497036	0.126881139	0.101193548	0.021829619	-0.050604571	-0.010743082	0.072082033	0.093140804	0.045616115	-0.030668155	-0.150507649	-0.198445011	-0.093758681	-0.018080865	-0.063505534	-0.017451031	0.106477437	0.106361024	0.007035618	0.057057876	0.010935456	-0.027826272
10.4	-0.04880117	-0.083724488	-0.044915093	0.071468241	0.09721469	-0.000653948	-0.052422417	-0.020811185	-0.006488514	-0.008635488	-0.181021531	-0.249413414	-0.08320413	0.131384965	0.208367071	0.058429666	-0.05554346	-0.033613241	0.081047077	0.314721638	0.367256374	0.105141804	-0.083773232	0.105701541	0.224524611	0.10119842	-0.03793891	0.024632895	-0.026875631	-0.049816933	-0.002874316	-0.053607277	-0.04345106	0.103059164	0.161892762	0.053801797	-0.054971751	-0.082046639	-0.099695994	-0.074488387	-0.040266048	-0.062146893	0.013793804	0.136308585	0.107956537	0.01315588	0.103248637	0.055983477	-0.028186102
10.45	-0.066645181	-0.16021263	-0.15972224	0.016888513	0.099789264	-0.00991911	-0.05949925	-0.01463008	-0.014818583	0.01182191	-0.073175388	-0.143155683	-0.039490311	0.165254911	0.235890919	0.047530875	-0.075535443	-0.027929258	0.074283364	0.326348358	0.361951735	0.055000864	-0.098241058	0.174080802	0.28274622	0.087425846	-0.051353203	-0.038423989	-0.155680421	-0.160354658	-0.014205614	-0.050077347	-0.065968488	0.121628775	0.201560319	0.05177394	-0.079857618	-0.021106707	0.004308084	-0.034230381	-0.039399702	-0.042146074	0.027659577	0.116805151	0.078954432	0.008575181	0.119556682	0.089773491	-0.018405697
10.5	-0.068844591	-0.206846848	-0.247528052	-0.050432541	0.074234284	-0.018967799	-0.054287049	-0.008642404	-0.020418783	0.031730808	0.049093836	-0.009100299	0.013975012	0.164169607	0.205316494	0.019143923	-0.081915717	-0.020167023	0.051872926	0.263586806	0.270801555	-0.00515424	-0.085779418	0.199436453	0.266227939	0.048219574	-0.053804982	-0.097724808	-0.237891858	-0.212691101	-0.013278872	-0.036373416	-0.071307409	0.112953355	0.191862333	0.03815637	-0.102485767	0.008946536	0.077260535	0.012367863	-0.012110554	-0.005111523	0.017220256	0.044652832	0.021160495	-0.003826739	0.103093392	0.10659755	0.004013277
10.55	-0.054974343	-0.214546489	-0.292812208	-0.122845427	0.021726612	-0.025440104	-0.036664857	-0.002763457	-0.020239956	0.04770395	0.162162026	0.127587593	0.059604598	0.109985096	0.110159853	-0.022297768	-0.071489985	-0.011250606	0.019929348	0.144595943	0.126588192	-0.047287704	-0.053838101	0.155543139	0.165280206	-0.007234632	-0.043306283	-0.143499114	-0.266656112	-0.209047606	-0.006031453	-0.010536932	-0.057800633	0.067302189	0.124747336	0.014506382	-0.117161588	0.000508305	0.097412744	0.049302686	0.034035604	0.041158998	-0.013884538	-0.064177917	-0.054405588	-0.017893363	0.059139406	0.101610357	0.034788756
10.6	-0.028946502	-0.182066172	-0.287596529	-0.188210816	-0.048042963	-0.027377353	-0.009717901	0.003430891	-0.013198397	0.057013792	0.244463842	0.240316807	0.081552824	-2.52E-05	-0.036739179	-0.067280608	-0.044940282	-0.001579705	-0.013169295	0.001562376	-0.025819126	-0.051748431	-0.015335803	0.038709073	-0.003112879	-0.064353275	-0.021067209	-0.16784772	-0.249161748	-0.167860699	-0.0002983	0.025751839	-0.029701017	-0.014055403	0.009394532	-0.0147265	-0.117159621	-0.036753995	0.063519354	0.06384379	0.082526957	0.084697053	-0.052213318	-0.177965936	-0.129703144	-0.026383733	-6.87E-06	0.072475552	0.063157084
10.65	0.002161921	-0.116214297	-0.232916676	-0.231753457	-0.11873406	-0.023939518	0.020888379	0.010284837	-0.000722114	0.057875087	0.280374672	0.305906735	0.070932956	-0.148100089	-0.203773456	-0.103608206	-0.007068569	0.008733882	-0.03921994	-0.128176301	-0.143383982	-0.015122216	0.015912653	-0.127191786	-0.197626326	-0.107429961	0.008461407	-0.166179755	-0.201678056	-0.114937743	-0.002346984	0.066312812	0.004329799	-0.116024298	-0.127979744	-0.043111737	-0.097473966	-0.08073862	-0.006257767	0.050328284	0.113477492	0.112917905	-0.079305793	-0.258790491	-0.184325697	-0.023626641	-0.057924922	0.021617259	0.075528314
10.7	0.030231986	-0.030349988	-0.138671224	-0.23957031	-0.171475165	-0.015779424	0.048293781	0.017673581	0.013615381	0.049615322	0.263014831	0.309483752	0.029258747	-0.297824188	-0.347503189	-0.11994392	0.034114234	0.019428625	-0.052533873	-0.212523452	-0.197728488	0.048007564	0.030032029	-0.295456329	-0.363432789	-0.124373574	0.038493889	-0.138113527	-0.142420256	-0.07290174	-0.014213515	0.101291654	0.034304164	-0.211673979	-0.250132398	-0.063821131	-0.057447955	-0.106152985	-0.081818934	0.011987475	0.110925731	0.116571983	-0.078867729	-0.275128256	-0.201327168	-0.007752201	-0.098186513	-0.042179585	0.061237271
10.75	0.04850095	0.058500319	-0.021840993	-0.202933231	-0.190135529	-0.004907013	0.066214344	0.024807732	0.025268742	0.032782296	0.19551833	0.248349315	-0.031203733	-0.403220183	-0.424464143	-0.109415325	0.069280122	0.029683894	-0.051465377	-0.233532689	-0.182918529	0.110154175	0.024482493	-0.410231171	-0.448541265	-0.110385814	0.061583573	-0.087657772	-0.084940216	-0.052825054	-0.032840267	0.11965791	0.052408982	-0.269199889	-0.319284906	-0.071462364	-0.002197625	-0.094706291	-0.132229635	-0.039815439	0.069261753	0.092802705	-0.043710061	-0.213249396	-0.172462556	0.018274432	-0.108772902	-0.104119729	0.018079675
10.8	0.053467356	0.133253299	0.096628216	-0.122057973	-0.166214819	0.005936941	0.070597916	0.030322924	0.030300899	0.009197381	0.090521975	0.133648328	-0.090597288	-0.422824891	-0.404521233	-0.072102894	0.090170536	0.03796478	-0.038672322	-0.19216861	-0.115864276	0.14116038	0.004778133	-0.425002572	-0.420543607	-0.069388648	0.071622982	-0.022625526	-0.034425283	-0.051058413	-0.051309381	0.112702098	0.055589081	-0.262132551	-0.309069708	-0.063634802	0.057882171	-0.042512859	-0.136592985	-0.088818588	-0.003643736	0.0462983	0.020277549	-0.083343106	-0.101175136	0.047225189	-0.085652414	-0.146370835	-0.044830485
10.85	0.04570132	0.180295108	0.19572055	-0.007955051	-0.101843754	0.014187939	0.06068575	0.032641045	0.026811148	-0.018091908	-0.032100782	-0.011020214	-0.127437716	-0.334406512	-0.281579368	-0.015534105	0.091811151	0.042248478	-0.020048418	-0.107424745	-0.029350289	0.119944093	-0.017778867	-0.319738503	-0.278234355	-0.01275094	0.065590003	0.046623217	0.011891351	-0.052287747	-0.06165693	0.077390895	0.046217778	-0.17958452	-0.214099842	-0.04173221	0.109573723	0.037985718	-0.091018612	-0.118691004	-0.087965933	-0.011859558	0.094877233	0.082064372	-0.002298737	0.069681139	-0.034432122	-0.15324019	-0.108483788
10.9	0.029328859	0.192146703	0.258287958	0.118595126	-0.009893669	0.018315631	0.039170315	0.030487773	0.015692977	-0.045041118	-0.148932666	-0.154203917	-0.125660708	-0.145264464	-0.077940773	0.047086524	0.073905096	0.040602361	-0.002683036	-0.009994614	0.039921572	0.043482342	-0.030578614	-0.110565494	-0.053997603	0.044244732	0.044499074	0.108892015	0.060624713	-0.03750223	-0.058149798	0.018353556	0.030604063	-0.032832533	-0.053764749	-0.010719819	0.140572918	0.122266944	-0.009443761	-0.118051094	-0.157849746	-0.06730188	0.155092517	0.237267877	0.101562709	0.077000224	0.030608207	-0.117016069	-0.149683076
10.95	0.010407369	0.168706875	0.274256584	0.23108564	0.088968961	0.018303402	0.011405275	0.023389094	0.00043029	-0.067088842	-0.237508705	-0.26363787	-0.080505319	0.105940466	0.159646439	0.100454135	0.040972216	0.031928252	0.007492301	0.06760989	0.064280985	-0.070373177	-0.024792103	0.151935647	0.194264907	0.087015876	0.013232825	0.154016379	0.116319029	0.00631737	-0.039734982	-0.05237208	0.015955575	0.144667456	0.131517423	0.022090887	0.14330296	0.182579584	0.081770562	-0.08414383	-0.189872222	-0.106457882	0.177763215	0.337355904	0.185981373	0.064255968	0.090112555	-0.042282599	-0.149298512
11	-0.00521999	0.116854354	0.242446411	0.303525581	0.171529885	0.015550245	-0.016094745	0.011969338	-0.01402357	-0.079891171	-0.280772876	-0.3141015	-0.001173166	0.357367161	0.371669385	0.13148566	0.00116057	0.016595149	0.007617947	0.101435772	0.034714683	-0.187548912	0.000819015	0.396039933	0.399492026	0.105864754	-0.020737562	0.17457283	0.176359046	0.078686995	-0.0106936	-0.118007174	0.007067218	0.304785472	0.291004859	0.048946011	0.117486254	0.198149119	0.153392538	-0.023999817	-0.171180672	-0.12034314	0.150249904	0.35247054	0.231242152	0.032189443	0.125090645	0.053316208	-0.100126897
11.05	-0.013839342	0.048574331	0.170615917	0.317265796	0.218114368	0.012211511	-0.03741687	-0.002064858	-0.022913084	-0.080214207	-0.270579624	-0.294000737	0.090898894	0.540474294	0.502164124	0.13305233	-0.035950756	-0.003306866	-0.001226506	0.083676577	-0.036051086	-0.268545885	0.038858005	0.550060465	0.505158202	0.098412465	-0.049389026	0.167143239	0.229102528	0.163437172	0.020774096	-0.161471763	0.004163453	0.3981746	0.378371925	0.063697313	0.070508159	0.162967227	0.183551771	0.047358038	-0.10442299	-0.10689289	0.075975804	0.277577296	0.227537832	-0.012508734	0.122748041	0.142852507	-0.011257934
11.1	-0.01489878	-0.021893878	0.073710257	0.266443498	0.21777827	0.01021878	-0.048755014	-0.016267641	-0.023322024	-0.066790592	-0.209448677	-0.208725088	0.167947243	0.600162571	0.514899821	0.105946073	-0.061932449	-0.02424387	-0.014470317	0.025004607	-0.11806268	-0.281829811	0.075537152	0.564807487	0.482152825	0.069595903	-0.06633981	0.132924275	0.256418034	0.233060067	0.045505282	-0.170306111	0.002897175	0.389857663	0.366035576	0.063406987	0.01532404	0.088250026	0.16502484	0.111183268	-0.007597017	-0.071175768	-0.025423992	0.134365522	0.177305134	-0.058766067	0.08094439	0.197819901	0.093113046
11.15	-0.010834341	-0.081191108	-0.029319668	0.16033282	0.171118982	0.010363647	-0.049225503	-0.028029264	-0.015214572	-0.040893847	-0.110108055	-0.079606942	0.204355247	0.51237066	0.404455392	0.058453044	-0.071722337	-0.042017551	-0.025661118	-0.049176272	-0.174759359	-0.215232429	0.095537284	0.4299947	0.33749699	0.029393036	-0.068537054	0.077575783	0.240070146	0.258312067	0.056742934	-0.140534863	-0.003362136	0.271959012	0.254470529	0.049046566	-0.0334959	-0.001419775	0.107073264	0.150481077	0.09133557	-0.023517757	-0.123752477	-0.035498046	0.094076528	-0.094146609	0.009745354	0.197558575	0.180568552
11.2	-0.005803083	-0.119532211	-0.119440153	0.021701713	0.089925495	0.011833114	-0.040783066	-0.035212703	-0.001501328	-0.006408763	0.007164171	0.061464815	0.185097729	0.293317689	0.198587247	0.003674103	-0.064835954	-0.052834869	-0.028709954	-0.107423495	-0.17614596	-0.081329365	0.087808249	0.178984698	0.112122665	-0.010793856	-0.056926466	0.010319504	0.16975606	0.219704797	0.0526148	-0.078195143	-0.019807105	0.069039725	0.073274295	0.025094697	-0.064315838	-0.076933156	0.031330712	0.155011095	0.163387703	0.023773073	-0.188017249	-0.183614319	-0.001697667	-0.108449785	-0.07071278	0.137223695	0.221059234
11.25	-0.003829045	-0.132385249	-0.181342493	-0.118576383	-0.006177489	0.012433749	-0.027310957	-0.036661779	0.012910458	0.030716772	0.118870327	0.180417253	0.111378501	-0.003061259	-0.049123309	-0.044536683	-0.045227987	-0.054339057	-0.020043394	-0.123117847	-0.110056786	0.085272663	0.050204089	-0.120067194	-0.131565629	-0.041760771	-0.035910304	-0.057582912	0.049694801	0.116592146	0.036750927	0.002049308	-0.046604685	-0.166463864	-0.126758719	-0.001832951	-0.072051626	-0.115277282	-0.036610984	0.124257244	0.188050236	0.059981762	-0.197049289	-0.270211057	-0.088487949	-0.096807208	-0.135727772	0.031235321	0.197656576
11.3	-0.007073482	-0.120838634	-0.20630647	-0.229274385	-0.095060783	0.009484064	-0.013214748	-0.032434796	0.022770498	0.063587821	0.203340292	0.250026083	0.001414881	-0.299318752	-0.274347131	-0.075694015	-0.019869778	-0.046268009	3.48E-05	-0.083941199	0.012373781	0.23807925	-0.008834002	-0.384189593	-0.328367954	-0.05888216	-0.01178662	-0.114739222	-0.099106081	-0.029808658	0.016776819	0.080866052	-0.077126263	-0.36812221	-0.288429446	-0.02490046	-0.059597001	-0.108016595	-0.076732302	0.067428784	0.160084865	0.07873277	-0.147235548	-0.276476591	-0.149361615	-0.061315821	-0.163467771	-0.089574948	0.113569707
11.35	-0.014886078	-0.090689759	-0.193515681	-0.286788484	-0.157821497	0.001081026	-0.001994919	-0.023707978	0.024283383	0.08582097	0.245329922	0.256996814	-0.114213451	-0.516424962	-0.420350947	-0.08552882	0.003503115	-0.030519121	0.027216902	0.003212381	0.159032746	0.333070456	-0.072347749	-0.540512752	-0.429286119	-0.062537724	0.009308656	-0.151612166	-0.242438474	-0.181104775	0.001241199	0.139608462	-0.099103078	-0.474996436	-0.365367663	-0.038936665	-0.03651791	-0.064416759	-0.081682623	0.000495016	0.091194627	0.079123001	-0.054480715	-0.20973903	-0.175816613	-0.010668757	-0.14213408	-0.1868216	-0.007410223
11.4	-0.023998951	-0.050588675	-0.149591836	-0.281075928	-0.183285279	-0.012738222	0.004737553	-0.012397884	0.016435828	0.092993852	0.239085993	0.205007999	-0.201481341	-0.596878231	-0.454048173	-0.076660223	0.018770151	-0.010593515	0.054350651	0.11364419	0.286359603	0.342579383	-0.120162863	-0.548233491	-0.414934261	-0.056651269	0.023275268	-0.162234091	-0.341828968	-0.293038234	-0.003842164	0.165427787	-0.098710414	-0.450860546	-0.336331208	-0.041732434	-0.015408795	-0.007908017	-0.058827904	-0.058793213	0.005901515	0.065043319	0.050557281	-0.099808008	-0.168772472	0.042155762	-0.074524532	-0.226931557	-0.127695899
11.45	-0.029797016	-0.009766885	-0.086540046	-0.217854221	-0.170094556	-0.029434993	0.007500976	-0.00063577	0.001395404	0.083703111	0.189160063	0.112831877	-0.233457394	-0.521841435	-0.374846402	-0.05693182	0.023197228	0.009400035	0.073529191	0.212284613	0.353082683	0.264083074	-0.135704244	-0.410610273	-0.29939284	-0.046125724	0.02912173	-0.145322803	-0.366283267	-0.329856671	0.002517579	0.154573672	-0.066345627	-0.296950363	-0.211961985	-0.034388786	-0.007135303	0.032970668	-0.026531816	-0.096292635	-0.067014328	0.043107912	0.132561003	0.012161631	-0.136689441	0.083495984	0.02169489	-0.193014456	-0.208010726
11.5	-0.02819252	0.024067927	-0.018668008	-0.116456506	-0.125979241	-0.044330151	0.008396348	0.009737989	-0.01616133	0.059930979	0.108819151	0.008158317	-0.199136398	-0.31683436	-0.213606916	-0.036051278	0.018062373	0.025854445	0.078464348	0.264862959	0.333705033	0.120969758	-0.111978053	-0.173174608	-0.123720889	-0.034346891	0.028894998	-0.104554153	-0.303025276	-0.276865226	0.015782427	0.112901138	-0.001973963	-0.05371716	-0.03168261	-0.020658104	-0.01661936	0.035910194	-0.006121283	-0.105536158	-0.104564237	0.020046433	0.163632429	0.088344693	-0.091717126	0.102847318	0.118453427	-0.092026378	-0.220866002
11.55	-0.017396827	0.046188126	0.040735933	-0.004026896	-0.064668163	-0.051893648	0.010002869	0.017514055	-0.030568288	0.026599045	0.016514504	-0.080917396	-0.107611193	-0.044009381	-0.022138225	-0.021757421	0.007961574	0.036527206	0.066411171	0.249236359	0.227298704	-0.044977838	-0.054556531	0.091179733	0.058311531	-0.021841274	0.026516194	-0.047890975	-0.163411119	-0.146647857	0.027628308	0.053512793	0.082235751	0.209643453	0.148468356	-0.005536085	-0.040689377	-0.00575091	-0.012631236	-0.089191235	-0.097554077	0.000524992	0.133183685	0.107308451	-0.045350519	0.095808035	0.185412653	0.04569618	-0.160714869
11.6	0.001093623	0.055380432	0.082163031	0.092179211	-0.001565463	-0.047615142	0.014134317	0.022213232	-0.037025823	-0.009588948	-0.068639696	-0.134064669	0.014000283	0.216748197	0.143363882	-0.016905007	-0.000962035	0.040891269	0.039057195	0.163166784	0.058655246	-0.186873542	0.019635586	0.305312335	0.197319445	-0.006647608	0.025952777	0.013946499	0.018446778	0.02356277	0.029332912	-0.00760721	0.163534299	0.415222994	0.273329553	0.006411955	-0.068847264	-0.07918348	-0.047929905	-0.057488522	-0.05366396	-0.013874708	0.05209006	0.070904045	-0.00511196	0.065258072	0.199435256	0.175014877	-0.046989188
11.65	0.02270377	0.053545869	0.101466441	0.152091553	0.050414664	-0.029845519	0.020920948	0.023958285	-0.033170174	-0.041712914	-0.131197635	-0.144012228	0.128496159	0.392080535	0.23961693	-0.018539235	-0.003282168	0.039896165	0.002116277	0.0259225	-0.128681567	-0.267368262	0.087505665	0.411624575	0.262614355	0.013794885	0.029396581	0.069592347	0.194488993	0.182915839	0.015539558	-0.05648056	0.214596255	0.500092718	0.305918903	0.012441538	-0.086809999	-0.155538822	-0.098991335	-0.024212336	0.005572005	-0.024273625	-0.050541046	0.002621707	0.026709445	0.020427114	0.15243134	0.250353531	0.081465078
11.7	0.041154011	0.044591937	0.099985354	0.167601244	0.083651395	-0.000932648	0.028566815	0.023208603	-0.019834989	-0.064193793	-0.162442354	-0.117403067	0.200091254	0.437206516	0.24879674	-0.019329567	0.003693434	0.035275024	-0.03623219	-0.126948875	-0.285326743	-0.269808676	0.127318051	0.388882476	0.249345905	0.040125116	0.036129052	0.109301654	0.316566942	0.282984109	-0.013071965	-0.084937108	0.212371279	0.436288066	0.239001726	0.012301677	-0.081701789	-0.19984568	-0.142191149	-0.001657516	0.052900802	-0.033014372	-0.137085116	-0.061922981	0.052052444	-0.02585961	0.054940431	0.241315406	0.179071367
11.75	0.050546286	0.03300066	0.083321763	0.143533077	0.096612715	0.03285294	0.033894571	0.020484314	-0.000761753	-0.073933446	-0.161490108	-0.071123022	0.205904738	0.348845621	0.182431331	-0.010880807	0.01881612	0.028694082	-0.067569971	-0.254112458	-0.370796497	-0.202318316	0.12604802	0.25685495	0.176721052	0.069126084	0.04252935	0.126879811	0.351103072	0.2935598	-0.049320553	-0.092154031	0.146963929	0.240580749	0.097165992	0.008008704	-0.047144266	-0.184034438	-0.152233207	0.003703458	0.065751937	-0.041793279	-0.17439318	-0.088902887	0.074458085	-0.060926612	-0.065990691	0.144247884	0.209243508
11.8	0.047432982	0.022496538	0.059219748	0.094743254	0.092712512	0.062735711	0.033508509	0.016192326	0.018626884	-0.070757214	-0.134325883	-0.025511008	0.143714164	0.164989451	0.075612175	0.012268232	0.037277287	0.021089743	-0.085456815	-0.320908712	-0.3653855	-0.093648364	0.084023383	0.067657493	0.078633224	0.093435258	0.043288295	0.120831699	0.289796791	0.212842967	-0.081582803	-0.083576772	0.027329491	-0.02944646	-0.071316349	0.002847431	0.013553692	-0.098477815	-0.11249935	-0.00664853	0.03516487	-0.050241693	-0.145613152	-0.059545949	0.096047305	-0.075865629	-0.174318373	-0.014522006	0.157775394
11.85	0.032125092	0.015161418	0.035195343	0.040472576	0.077922853	0.079874518	0.025177419	0.010610123	0.032964734	-0.057089031	-0.091235741	0.003130834	0.033318322	-0.048307403	-0.026323722	0.049459283	0.052048146	0.012455542	-0.08698948	-0.309823769	-0.275443388	0.017552821	0.01516887	-0.112909674	-0.00950194	0.103334551	0.033460631	0.094454021	0.152704416	0.068412242	-0.097745942	-0.067793458	-0.118690811	-0.292237564	-0.210250731	-1.62E-05	0.087332951	0.042263368	-0.022934611	-0.024080107	-0.030073434	-0.055591885	-0.056678569	0.022081324	0.115424028	-0.067959667	-0.235818804	-0.185468368	0.03907459
11.9	0.008749888	0.011179892	0.016575577	-0.002110226	0.058162243	0.078116944	0.008941581	0.004007929	0.038603521	-0.037012972	-0.043515054	0.008124613	-0.089174359	-0.21879192	-0.08403356	0.09283378	0.056148552	0.002156956	-0.073281966	-0.225630329	-0.130495113	0.096209472	-0.057363309	-0.22753299	-0.062884707	0.090198577	0.010666139	0.054844045	-0.017598062	-0.091580104	-0.089676211	-0.052638091	-0.250759523	-0.467062357	-0.273812934	0.001195845	0.154660782	0.201938709	0.097681017	-0.036253543	-0.105771371	-0.053617648	0.064941155	0.129672883	0.127421202	-0.041222435	-0.228935914	-0.311010091	-0.107316124
11.95	-0.015997067	0.00920138	0.005435807	-0.023081105	0.037420892	0.056186834	-0.012480297	-0.003173659	0.034653614	-0.015043035	-0.000462862	-0.005796602	-0.182542753	-0.291449166	-0.077812844	0.128968821	0.045044727	-0.010365623	-0.048793767	-0.093583109	0.026683658	0.122349721	-0.108809987	-0.245612476	-0.074329428	0.050416847	-0.02334912	0.011070957	-0.169145647	-0.214220111	-0.056562757	-0.042030472	-0.327454574	-0.499128095	-0.241428499	0.006178306	0.195237178	0.332984982	0.216294555	-0.032014514	-0.160565862	-0.040518351	0.178995253	0.223579348	0.12485645	-0.004939474	-0.152192216	-0.34439146	-0.22919286
12	-0.034999149	0.007131222	0.000632565	-0.022076102	0.017187247	0.018535225	-0.034187515	-0.010200268	0.02308603	0.005016632	0.032506344	-0.025049163	-0.213708897	-0.245963552	-0.014060336	0.142907521	0.018419736	-0.024813808	-0.019787308	0.048695563	0.153662964	0.096812523	-0.121143914	-0.171657618	-0.054114314	-0.011754098	-0.062413876	-0.028023011	-0.256910347	-0.25942865	-0.005836871	-0.034742004	-0.319407447	-0.37705454	-0.124383852	0.012665985	0.194366568	0.391613583	0.295745727	-0.005996939	-0.1673129	-0.015013787	0.245860967	0.264936162	0.101649912	0.029301194	-0.02562117	-0.266122263	-0.279272834
12.05	-0.043035244	0.003059617	-0.001196271	-0.007188088	-0.002826832	-0.025533786	-0.05040034	-0.016063583	0.007905616	0.020801121	0.054222255	-0.033116355	-0.168839592	-0.102638232	0.077556251	0.123381581	-0.019262969	-0.039529027	0.00755534	0.162966632	0.221144023	0.039365906	-0.089326145	-0.041470174	-0.023369688	-0.083736031	-0.097130651	-0.055822474	-0.257049149	-0.213409215	0.04879876	-0.025522976	-0.219947465	-0.137022819	0.037993884	0.017329661	0.14794093	0.352644984	0.307209606	0.038705258	-0.113662814	0.020213065	0.240082837	0.230042108	0.056083663	0.051159084	0.114519099	-0.092282123	-0.232040568
12.1	-0.038467271	-0.003972652	-0.004057279	0.00896026	-0.023182601	-0.064311759	-0.056191906	-0.019673271	-0.006281456	0.031543743	0.0666976	-0.017641812	-0.058635156	0.085018817	0.155187475	0.067504078	-0.059626976	-0.051544709	0.028757225	0.221939117	0.220846664	-0.01983423	-0.023296057	0.092063756	-0.00398936	-0.147143875	-0.117321133	-0.069224486	-0.17436477	-0.093328164	0.091659081	-0.008111973	-0.049478637	0.147944458	0.191335911	0.017119481	0.064365745	0.218999984	0.240616292	0.090809066	-0.007976945	0.058394064	0.159386863	0.119842113	-0.007134872	0.054591023	0.226363158	0.128552915	-0.094002888
12.15	-0.023713724	-0.013594176	-0.010980446	0.014457929	-0.043230854	-0.087034586	-0.049105123	-0.020173481	-0.015791879	0.037705161	0.073203015	0.023915051	0.084096782	0.248499547	0.180289078	-0.016753182	-0.092477903	-0.057265295	0.041937843	0.216943907	0.16615462	-0.052198458	0.055057057	0.178295833	-0.009142496	-0.182792062	-0.115036204	-0.06889685	-0.040431701	0.058467144	0.110248611	0.021094024	0.148411407	0.390389232	0.284142299	0.010565911	-0.037293299	0.02239529	0.109282605	0.134070449	0.121764372	0.090089575	0.026000496	-0.038972296	-0.076954854	0.039499461	0.275227203	0.32932646	0.096489126
12.2	-0.004345743	-0.024194177	-0.022851467	0.002776239	-0.060390459	-0.08712427	-0.030118127	-0.017273991	-0.018960704	0.040286173	0.076272744	0.082194605	0.214061845	0.327270095	0.132151201	-0.111373153	-0.108552038	-0.053600426	0.047765072	0.159349901	0.085655034	-0.041689874	0.119004756	0.186430784	-0.038007117	-0.176740909	-0.087219301	-0.058493272	0.097092883	0.188834071	0.099512489	0.060224061	0.318522476	0.515550044	0.284721309	-0.001447541	-0.132462311	-0.185328328	-0.053114394	0.15246941	0.236041065	0.105798157	-0.1202831	-0.20182151	-0.138400936	0.011526167	0.24458932	0.445326885	0.280277624
12.25	0.01287682	-0.033420528	-0.038028092	-0.024743993	-0.070575802	-0.064297864	-0.003606697	-0.011463254	-0.016461639	0.040125579	0.07639494	0.13832102	0.287451112	0.2889964	0.016417749	-0.192462603	-0.102141666	-0.039184991	0.048581681	0.07546	0.012076442	0.00911113	0.145841408	0.115454543	-0.076570264	-0.125400529	-0.037164949	-0.04311514	0.190500023	0.252000187	0.063637776	0.101215555	0.410127553	0.484672869	0.191597084	-0.0157503	-0.197964747	-0.347661089	-0.202476535	0.135662093	0.296394635	0.098964779	-0.235023734	-0.320490451	-0.176665118	-0.019888222	0.141717757	0.435227357	0.396032175
12.3	0.022341727	-0.03890185	-0.052817209	-0.059391248	-0.069651648	-0.024833247	0.023740663	-0.003998626	-0.010792487	0.037461401	0.071845147	0.170081967	0.275952768	0.140459607	-0.135441783	-0.236744377	-0.072844042	-0.015240899	0.047085295	-0.003214904	-0.029412662	0.079995932	0.124548694	-0.006738309	-0.103945976	-0.037847833	0.025757378	-0.027530111	0.208091157	0.225335767	0.01471091	0.131686464	0.392715846	0.30710137	0.033982221	-0.027811062	-0.218561143	-0.420730729	-0.297965128	0.082880455	0.278421404	0.068394186	-0.283686631	-0.358943635	-0.181564009	-0.044536907	-0.003997467	0.295408687	0.400513678
12.35	0.021477632	-0.038957682	-0.062629294	-0.088311254	-0.055334729	0.020158102	0.044766076	0.003359585	-0.005161039	0.031912052	0.059680143	0.159865272	0.176366527	-0.074324119	-0.275696243	-0.228513256	-0.025923622	0.014280691	0.045066295	-0.050912634	-0.029509367	0.140749834	0.059690753	-0.134287853	-0.101556918	0.065684665	0.08813654	-0.01472136	0.144883867	0.117314524	-0.031358035	0.138919823	0.266351831	0.037286759	-0.137810247	-0.033241133	-0.191111605	-0.386813273	-0.31487898	0.003938321	0.180740739	0.019217477	-0.252891411	-0.305281705	-0.150859633	-0.054617877	-0.149675962	0.062608855	0.283737371
12.4	0.011548746	-0.033082976	-0.063435882	-0.099265391	-0.028732286	0.057971013	0.053903609	0.008812969	-0.002205743	0.02286055	0.037475149	0.101625638	0.012671563	-0.288091142	-0.355878451	-0.164920902	0.028834202	0.043418157	0.042659333	-0.056083707	0.003043822	0.162609742	-0.029784658	-0.22019231	-0.061482826	0.158964584	0.135801963	-0.005223679	0.024312824	-0.035134621	-0.060252997	0.114643696	0.063077467	-0.242340531	-0.268828293	-0.029374666	-0.125105957	-0.259589565	-0.252371642	-0.083068702	0.026746088	-0.038002536	-0.154536942	-0.175720877	-0.091275349	-0.047075287	-0.251971112	-0.196356953	0.073797319
12.45	-0.002914064	-0.022078368	-0.053084117	-0.085214092	0.005198939	0.078083905	0.048831456	0.01105397	-0.003021765	0.010063108	0.005108223	0.004390609	-0.17028914	-0.431834213	-0.343150659	-0.05784718	0.079478805	0.065634964	0.038363789	-0.02456597	0.045927601	0.129397222	-0.116467712	-0.232932333	0.009339367	0.217136801	0.157457883	0.002563893	-0.109727447	-0.179074827	-0.064120416	0.058890703	-0.161501052	-0.447181451	-0.31737915	-0.016374156	-0.039462798	-0.079400456	-0.133357171	-0.156711077	-0.141704177	-0.089851735	-0.021424756	-0.009219961	-0.016790281	-0.024423392	-0.280451707	-0.404831677	-0.170583865
12.5	-0.015828275	-0.007814895	-0.032083176	-0.047110754	0.038604702	0.075304569	0.031197976	0.009688616	-0.00683016	-0.005788304	-0.034135513	-0.109091359	-0.319730072	-0.456861279	-0.23204257	0.068422794	0.114828397	0.075573475	0.029808248	0.023469706	0.072554008	0.04428998	-0.173190363	-0.16710729	0.090747034	0.224076384	0.147648626	0.011231809	-0.20789713	-0.263635536	-0.044167388	-0.018574509	-0.344185084	-0.516745003	-0.268483585	0.002554191	0.043324939	0.099923141	0.003392831	-0.198304634	-0.276807898	-0.123609424	0.104070798	0.145395059	0.055293033	0.006154775	-0.227109335	-0.500178794	-0.377681709
12.55	-0.0218005	0.00726763	-0.003644495	0.006064096	0.062893265	0.051294781	0.006180308	0.005404388	-0.011379766	-0.022809211	-0.07364156	-0.208364649	-0.390582123	-0.350354778	-0.047570583	0.183246968	0.127200548	0.070595842	0.014969596	0.061595513	0.062754511	-0.070252386	-0.181659586	-0.044593617	0.156250856	0.177370754	0.108215084	0.022814176	-0.232467377	-0.257580598	-0.010057364	-0.100012098	-0.432953707	-0.433064845	-0.138506402	0.021966869	0.103808177	0.228273682	0.116276328	-0.197241841	-0.339583905	-0.130715602	0.184347155	0.24538032	0.109260076	0.035113213	-0.108925071	-0.45361113	-0.485053297
12.6	-0.018092161	0.020759122	0.027022582	0.060033536	0.071417652	0.013985615	-0.019009093	-0.00019106	-0.013901265	-0.038122689	-0.104822553	-0.264182828	-0.359123228	-0.139553044	0.16144488	0.257777295	0.114225779	0.051620665	-0.006604399	0.0673129	0.010975116	-0.179468839	-0.138214285	0.093826541	0.182625832	0.089269215	0.047834416	0.037428474	-0.17065488	-0.160360768	0.02369571	-0.164331797	-0.402728317	-0.225501903	0.030478603	0.035802654	0.130886343	0.274814001	0.174556878	-0.153942514	-0.312093447	-0.109129902	0.198973984	0.267637977	0.135296251	0.053516777	0.037395029	-0.279504105	-0.459312491
12.65	-0.005613599	0.030794073	0.053951196	0.099775722	0.061748544	-0.024938531	-0.03722703	-0.005030651	-0.012238815	-0.048499526	-0.119403084	-0.25755824	-0.230400563	0.116622994	0.336838125	0.272896479	0.0792932	0.022968972	-0.033027592	0.030749435	-0.070950738	-0.247808889	-0.054880579	0.203083746	0.158593483	-0.016797916	-0.020214503	0.052640818	-0.039662088	-0.002819207	0.043060141	-0.193254608	-0.263132909	0.039411295	0.184639232	0.039322382	0.124209149	0.236753195	0.168042699	-0.079559702	-0.203108559	-0.063888078	0.150897589	0.215308838	0.131828436	0.055765555	0.166909178	-0.031054383	-0.306943081
12.7	0.011399007	0.036348721	0.071847285	0.114342622	0.036697544	-0.053693539	-0.04348275	-0.007218868	-0.005733625	-0.051255116	-0.111942607	-0.186059095	-0.037153736	0.345670803	0.428759294	0.224618145	0.030554344	-0.008761229	-0.060075424	-0.041181927	-0.157430898	-0.251008956	0.044529477	0.24934193	0.089327757	-0.113097818	-0.081415764	0.063862281	0.118403266	0.162783189	0.039643905	-0.177075252	-0.055692607	0.279624228	0.275983537	0.030744277	0.09307614	0.138578272	0.109464919	0.007393329	-0.045343974	-0.00571215	0.064385384	0.115272199	0.105199994	0.041252981	0.240536542	0.216428437	-0.072555788
12.75	0.026898774	0.037271002	0.077328744	0.100324061	0.00365591	-0.064029256	-0.036371205	-0.0056423	0.004460748	-0.045113653	-0.081788112	-0.065290454	0.169451216	0.483494995	0.410915037	0.125328768	-0.021205085	-0.036466224	-0.082014517	-0.126620413	-0.217860842	-0.184566242	0.131908483	0.220970372	-0.004928645	-0.175722513	-0.123564542	0.065728635	0.250166593	0.280127895	0.013823666	-0.118117698	0.158769976	0.423623933	0.277790978	0.012020018	0.052389855	0.022225918	0.028824388	0.086378026	0.114863169	0.051885965	-0.024450767	0.007615431	0.066889288	0.014483461	0.237280177	0.389259219	0.174929604
12.8	0.035187736	0.034085093	0.069662397	0.062819524	-0.027606168	-0.053694593	-0.018426896	-0.000367181	0.015733712	-0.030743116	-0.033792776	0.075008766	0.334472818	0.49336333	0.288552933	0.000454813	-0.06523141	-0.054423161	-0.093052246	-0.19597686	-0.22741576	-0.065692145	0.18343792	0.131336453	-0.095665331	-0.191398201	-0.139534634	0.054058078	0.308725435	0.307769217	-0.025293012	-0.030650114	0.318655309	0.432499977	0.192846891	-0.011548144	0.017153663	-0.068256261	-0.038209731	0.140445253	0.232061541	0.096136241	-0.081114183	-0.069080589	0.029304145	-0.016350729	0.160672073	0.438483832	0.3637545
12.85	0.032949168	0.027679714	0.050836132	0.01364015	-0.04798674	-0.026965782	0.004699219	0.007308624	0.02489861	-0.010760205	0.022500934	0.199136401	0.414815565	0.376053776	0.096705437	-0.118514135	-0.093300885	-0.059726604	-0.08898988	-0.22207168	-0.176115786	0.071925202	0.186501102	0.012823503	-0.155851923	-0.160840503	-0.128565571	0.027740174	0.269608796	0.233266964	-0.063081465	0.062863742	0.380228411	0.311062963	0.051889682	-0.032786129	-0.002583358	-0.102186783	-0.063680278	0.16043937	0.275658701	0.118158198	-0.085344207	-0.091385378	0.0016387	-0.041874259	0.037379772	0.354886257	0.441526633
12.9	0.020432942	0.019011569	0.024984706	-0.032602177	-0.051935519	0.006901869	0.025976764	0.015178084	0.029268647	0.01082885	0.075050083	0.275419426	0.391172873	0.168352748	-0.110658268	-0.202636234	-0.101425405	-0.052857237	-0.068585601	-0.18973199	-0.073004103	0.18876555	0.142813974	-0.095394088	-0.16909024	-0.0976613	-0.095825686	-0.010127247	0.139611614	0.077755172	-0.084658112	0.138114661	0.330527911	0.104725395	-0.097057819	-0.044803656	-0.004667002	-0.072530826	-0.037711495	0.146631784	0.238852613	0.114873159	-0.038394911	-0.058788945	-0.012789489	-0.054347498	-0.091566705	0.17108213	0.391025335
12.95	0.001381532	0.008928203	-0.002649112	-0.063172237	-0.039196036	0.036767669	0.039107728	0.02073604	0.027538413	0.029604199	0.112287456	0.28503019	0.272837279	-0.069202895	-0.27704112	-0.23327231	-0.090386305	-0.037245208	-0.034207959	-0.101574022	0.05602796	0.251934866	0.066988239	-0.161184503	-0.134874011	-0.023303113	-0.050510115	-0.052343589	-0.044518735	-0.110609654	-0.08030881	0.175972829	0.190520584	-0.116482204	-0.20480863	-0.043174022	0.0052193	0.002478526	0.027852109	0.10749754	0.139727176	0.089245466	0.037623328	0.007064903	-0.016865096	-0.049959255	-0.184090502	-0.049873239	0.234602378
13	-0.018265153	-0.00184875	-0.026932537	-0.071092126	-0.014806089	0.053220718	0.04036773	0.021903379	0.020166654	0.041842405	0.126055528	0.227019238	0.094149687	-0.271136878	-0.360156992	-0.206762165	-0.065047517	-0.018010206	0.008439012	0.022011758	0.176057671	0.245291207	-0.018734368	-0.169907234	-0.068118458	0.040222186	-0.003128333	-0.089072086	-0.227229232	-0.272152555	-0.049138748	0.168009306	0.007611919	-0.281262036	-0.237184156	-0.027452161	0.016437886	0.086793389	0.103865972	0.056263453	0.014339519	0.048934938	0.108107243	0.071282104	-0.017657447	-0.029930472	-0.210626378	-0.235513225	0.025935771
13.05	-0.032416173	-0.012613001	-0.04393215	-0.05697842	0.012650947	0.051538652	0.029626812	0.017652723	0.009148342	0.045434135	0.113674145	0.118150537	-0.096095862	-0.386342923	-0.343783308	-0.134732221	-0.032722669	-0.000313131	0.051473674	0.148707497	0.253973013	0.173960967	-0.091637752	-0.127933159	0.006755938	0.077323601	0.037189351	-0.110347868	-0.351584557	-0.354989669	0.000380259	0.118789955	-0.159962189	-0.340019905	-0.185917884	-0.001528424	0.017972196	0.140331136	0.154819446	0.00651004	-0.095729656	0.003894208	0.139046435	0.099459552	-0.022892036	-0.000130789	-0.163553505	-0.32764507	-0.167970621
13.1	-0.036897876	-0.022525185	-0.051624819	-0.028315858	0.033950058	0.03304544	0.0102637	0.008352208	-0.002710857	0.040344385	0.078569315	-0.012273789	-0.248908721	-0.391973846	-0.241199469	-0.04005571	-0.001099649	0.012142043	0.086584482	0.244041498	0.2687363	0.061928114	-0.13515349	-0.058364657	0.064908656	0.083236904	0.064622192	-0.108942747	-0.377341439	-0.331763587	0.053186165	0.044233887	-0.261757034	-0.280034138	-0.070804486	0.027337647	0.003012147	0.134150987	0.152394004	-0.03169926	-0.157114428	-0.036306412	0.110144677	0.071252011	-0.037273811	0.030650749	-0.059481907	-0.300908525	-0.2885145
13.15	-0.030818135	-0.030533586	-0.050096521	0.003474936	0.042292147	0.004464194	-0.011965462	-0.004272908	-0.012731033	0.028494936	0.029307351	-0.130915819	-0.328672603	-0.297982654	-0.089457707	0.050225358	0.023695104	0.017993676	0.106914444	0.281902327	0.217713728	-0.056270622	-0.142884347	0.009032374	0.089930451	0.064471496	0.077383979	-0.082732715	-0.293834884	-0.208335319	0.092760202	-0.033423499	-0.270743631	-0.128137238	0.067438383	0.050554552	-0.028090378	0.061641417	0.08677307	-0.053995601	-0.15511717	-0.064657416	0.023235558	-0.011174549	-0.060062312	0.053255843	0.066304942	-0.170201729	-0.303818197
13.2	-0.016761854	-0.03544315	-0.041234761	0.027093062	0.035490727	-0.024473267	-0.030723392	-0.017549352	-0.019158657	0.013128098	-0.022668254	-0.209620335	-0.322083739	-0.14151223	0.063334022	0.112834746	0.03839337	0.01825801	0.108600086	0.252402853	0.117087353	-0.146787125	-0.118996741	0.049636779	0.079207252	0.035318227	0.077209764	-0.035805589	-0.123538931	-0.021686398	0.106804777	-0.092451257	-0.190984199	0.05957768	0.181057276	0.060721175	-0.067533548	-0.05824942	-0.028435042	-0.061695309	-0.097516279	-0.07786914	-0.097128162	-0.12291738	-0.084833933	0.060783129	0.171409717	0.015284172	-0.217780878
13.25	0.00022439	-0.036149011	-0.028045111	0.03512265	0.01654462	-0.044329299	-0.040980202	-0.028518538	-0.021555961	-0.002134671	-0.065946454	-0.232646123	-0.240095939	0.026464047	0.173401912	0.134674893	0.042955818	0.015572278	0.091586607	0.164622862	-0.003631381	-0.186829048	-0.075259306	0.053003135	0.043900212	0.011802911	0.067952634	0.022117757	0.084794674	0.172120203	0.091453441	-0.11807022	-0.055066165	0.217266947	0.231191227	0.053885181	-0.10253822	-0.186920171	-0.159594492	-0.059895709	-0.010681641	-0.076364697	-0.211299213	-0.2245261	-0.10156682	0.05054556	0.22011406	0.189227058	-0.06717078
13.3	0.014470463	-0.031976405	-0.013802286	0.026256073	-0.007570483	-0.049060623	-0.040413901	-0.034667565	-0.020674491	-0.014245194	-0.091901042	-0.199941038	-0.112744342	0.157586597	0.214383535	0.115868998	0.040004734	0.012964831	0.059542213	0.043470934	-0.111028976	-0.17081394	-0.026117994	0.025820016	0.003693592	0.005331811	0.053873069	0.077889529	0.271151125	0.315823165	0.052521287	-0.106524651	0.087625948	0.291403144	0.200564075	0.030852012	-0.119716427	-0.279154898	-0.263781307	-0.054591483	0.070434926	-0.06333055	-0.277869968	-0.275798442	-0.100334139	0.02482451	0.194943408	0.290669701	0.091931119
13.35	0.021671462	-0.023011493	-0.001264822	0.005304642	-0.028438151	-0.037891984	-0.029917169	-0.034531415	-0.017910232	-0.021414596	-0.096565565	-0.125783918	0.021125768	0.220325072	0.184070354	0.068662143	0.03356699	0.012613722	0.018932133	-0.078177162	-0.17797877	-0.110555077	0.016264395	-0.012085222	-0.021568395	0.018337457	0.038227565	0.118219803	0.382569773	0.368771299	0.003359706	-0.065573425	0.187754632	0.258100922	0.098847364	-0.002867757	-0.109825008	-0.298810347	-0.303284277	-0.049981754	0.114844413	-0.043293493	-0.268170468	-0.250365052	-0.075292362	-0.009761751	0.1023008	0.284315566	0.203547918
13.4	0.020316782	-0.010290224	0.007859106	-0.018887777	-0.039155345	-0.015370679	-0.013100826	-0.028014325	-0.014592982	-0.023358925	-0.081193898	-0.033535412	0.125788154	0.207726288	0.103018153	0.012698059	0.027550359	0.015032995	-0.022480457	-0.169426256	-0.191294636	-0.029827307	0.045268892	-0.03689618	-0.020080251	0.043480459	0.022585901	0.133149288	0.388946224	0.318921223	-0.039907909	-0.011367306	0.212353682	0.130176682	-0.040896606	-0.038483921	-0.071271715	-0.231745528	-0.258906279	-0.046958927	0.106252202	-0.020747927	-0.176909597	-0.145924164	-0.027514483	-0.044068771	-0.029585538	0.171946074	0.230490017
13.45	0.012066098	0.00425578	0.013092944	-0.036800215	-0.036663221	0.010368567	0.004995971	-0.016363801	-0.011413147	-0.021082248	-0.051458717	0.051661219	0.178519763	0.136805782	0.005940981	-0.031718477	0.024423273	0.018953379	-0.057316712	-0.210190709	-0.154537907	0.044464736	0.060450859	-0.031374053	0.007077049	0.066665262	0.007002171	0.118734177	0.291433175	0.18536287	-0.064058639	0.037164388	0.155288438	-0.048051628	-0.173319768	-0.066328863	-0.011172971	-0.091526793	-0.137435439	-0.043247003	0.04836347	0.000769798	-0.02520024	0.013538848	0.034407665	-0.068893426	-0.159664827	-0.008660601	0.166140247
13.5	0.000969	0.018124673	0.015022019	-0.041634264	-0.022650607	0.030497758	0.019538442	-0.001828662	-0.008218352	-0.016322434	-0.015615112	0.109928229	0.17463368	0.040483551	-0.070900334	-0.050197034	0.024481277	0.021906296	-0.080044647	-0.196199755	-0.085376258	0.091287625	0.065692786	0.007381774	0.046330238	0.072745254	-0.00915524	0.07817103	0.12103569	0.010932045	-0.063319689	0.064529499	0.038553947	-0.216142142	-0.255638082	-0.078549818	0.05640958	0.084093756	0.02940797	-0.034996797	-0.03690519	0.019002661	0.145224274	0.184461436	0.096312573	-0.077416271	-0.247061822	-0.196723388	0.035645011
13.55	-0.008155378	0.028779327	0.014867971	-0.031576548	-0.002745486	0.038539786	0.027334889	0.012886478	-0.004250801	-0.010879264	0.017789872	0.131425221	0.126563792	-0.044732502	-0.101960836	-0.038621683	0.025893095	0.021269581	-0.087908842	-0.138835776	-0.008719134	0.101589841	0.065972241	0.066073344	0.07712703	0.05181396	-0.026135241	0.021025461	-0.071820746	-0.152276343	-0.041173694	0.063471077	-0.095793927	-0.317738549	-0.261309053	-0.071317959	0.114488898	0.24479601	0.194363254	-0.019094318	-0.117510391	0.032783032	0.284806332	0.317190753	0.142415892	-0.066969029	-0.263884092	-0.328848287	-0.113552819
13.6	-0.01156514	0.034253166	0.013961377	-0.010193628	0.015675835	0.032522369	0.027634441	0.02521598	0.001290818	-0.006058089	0.042012535	0.117689285	0.057835666	-0.091005199	-0.080307103	-0.004001639	0.025482191	0.015377127	-0.08117334	-0.060197268	0.05182787	0.079686606	0.064288054	0.120038055	0.080469819	0.003749935	-0.042977601	-0.039232434	-0.233144241	-0.259482296	-0.008790365	0.036856509	-0.200183391	-0.318863484	-0.188150482	-0.045923199	0.148132119	0.343550303	0.30934056	0.004807693	-0.162732887	0.041593205	0.351791065	0.37177334	0.160009536	-0.039682792	-0.203789186	-0.359946359	-0.22835372
13.65	-0.007985952	0.033652235	0.013278093	0.015085526	0.026242602	0.015523232	0.022068008	0.033228292	0.008619573	-0.002396405	0.053483743	0.079532864	-0.005713778	-0.087423019	-0.018769208	0.038339737	0.019983174	0.004284065	-0.062703257	0.01470499	0.081259265	0.039874446	0.060099994	0.142973809	0.047176906	-0.060714775	-0.057291731	-0.088701643	-0.321483562	-0.2864248	0.019326564	-0.003834936	-0.237584269	-0.21840527	-0.058461585	-0.008449615	0.148814475	0.351465752	0.340617872	0.033388814	-0.153984555	0.045173044	0.325534205	0.330791218	0.143395461	-0.001886039	-0.083695874	-0.27778897	-0.26804631
13.7	0.000957847	0.027398408	0.013169237	0.035772609	0.025896674	-0.005551148	0.013808739	0.035918445	0.016948383	0.000276217	0.052183801	0.032528093	-0.044439724	-0.041918872	0.055678804	0.070230196	0.007375347	-0.010087188	-0.037062261	0.065905481	0.076911236	-7.69E-05	0.049911785	0.117836539	-0.017380263	-0.122909938	-0.065759098	-0.116568663	-0.319279592	-0.235127219	0.03088212	-0.042791508	-0.193732121	-0.047663369	0.08861695	0.031862918	0.116798616	0.266766272	0.279512946	0.060289506	-0.091276076	0.043377718	0.213112709	0.204998379	0.095774544	0.037546329	0.06173895	-0.106569834	-0.217702245
13.75	0.011413752	0.017129797	0.013344994	0.045358218	0.015917535	-0.022504154	0.006283602	0.033263043	0.024504872	0.00251805	0.041053946	-0.008275465	-0.050438012	0.023232366	0.112088468	0.076947041	-0.012125715	-0.024468333	-0.009391771	0.084021024	0.047711467	-0.025915107	0.029668695	0.044675872	-0.094042679	-0.162218779	-0.065196526	-0.117709887	-0.236214429	-0.130833002	0.020496176	-0.065399167	-0.08156923	0.140503365	0.209769571	0.065092875	0.060856656	0.115043713	0.145033792	0.078072152	0.006782264	0.036320661	0.047098356	0.029948185	0.028474802	0.069429988	0.190957288	0.101421862	-0.092610459
13.8	0.018808629	0.005275879	0.013090286	0.041498327	0.001305142	-0.028809626	0.001903047	0.026070149	0.029010668	0.004854545	0.024737775	-0.032709111	-0.028641867	0.080320286	0.126625292	0.052306351	-0.035739587	-0.03524602	0.015650447	0.071778062	0.009598903	-0.031763776	-0.002163541	-0.057744174	-0.156070061	-0.163128344	-0.053799866	-0.093698364	-0.104029702	-0.011727265	-0.008154356	-0.063152784	0.063377608	0.289025153	0.270957931	0.083243375	-0.00448587	-0.059136886	-0.022308363	0.080803925	0.109320459	0.024673422	-0.124712132	-0.145185656	-0.042235323	0.086504344	0.268113512	0.282985351	0.067433259
13.85	0.01962393	-0.005575653	0.011620054	0.026610668	-0.011236475	-0.021963137	0.001250032	0.015702872	0.028472588	0.007437879	0.008090998	-0.037715951	0.006459659	0.106211055	0.090804016	0.00092689	-0.058586963	-0.039591032	0.034671434	0.04139247	-0.020962019	-0.021218193	-0.042301021	-0.157411562	-0.178668068	-0.120905637	-0.032107818	-0.052005819	0.034972102	0.084637604	-0.043561118	-0.03635227	0.194938185	0.354622348	0.257354837	0.082260294	-0.063237014	-0.206369484	-0.173412232	0.066306715	0.183610383	0.009905002	-0.254185669	-0.272836258	-0.099734494	0.085104284	0.273491467	0.384207994	0.211749545
13.9	0.01277636	-0.01333839	0.008443611	0.006738964	-0.015958827	-0.004409804	0.002995914	0.003770443	0.021996091	0.009920261	-0.005100433	-0.027059274	0.036986617	0.090064956	0.014216651	-0.063022541	-0.074853471	-0.036329732	0.045924088	0.009064767	-0.032939888	-0.004573336	-0.08230943	-0.219851748	-0.14840664	-0.043894215	-0.003308926	-0.003706055	0.141661254	0.13344352	-0.070564711	0.006223589	0.271449794	0.320663574	0.176795645	0.062932091	-0.102381029	-0.287570543	-0.265931569	0.037229561	0.205929698	-0.005737028	-0.307485875	-0.321316712	-0.131600937	0.065885889	0.208598589	0.377047945	0.295530647
13.95	9.23E-05	-0.016922414	0.003611415	-0.01083291	-0.010377857	0.017272397	0.004550836	-0.008135397	0.010302329	0.011580695	-0.012877857	-0.008950354	0.048402089	0.036379978	-0.078952231	-0.120161908	-0.079350283	-0.026272465	0.049281114	-0.01126976	-0.024113164	0.006436748	-0.110641525	-0.220439656	-0.069032272	0.04844846	0.027270231	0.03960774	0.191537919	0.129284936	-0.076003209	0.050447205	0.269071216	0.201022426	0.056018424	0.030475282	-0.115134688	-0.285284547	-0.277043914	0.000517745	0.169227027	-0.019585855	-0.274771995	-0.283592925	-0.132749337	0.033480996	0.09461764	0.267088862	0.294087997
14	-0.014299755	-0.01642564	-0.002238548	-0.02030504	0.00363824	0.034655549	0.003199387	-0.018617059	-0.004276667	0.011641619	-0.015223872	0.00736703	0.034506825	-0.037296046	-0.15823337	-0.15193182	-0.06904639	-0.011909871	0.045889733	-0.01271152	-0.000888127	0.004124972	-0.116469725	-0.153786152	0.038604838	0.131215914	0.053385776	0.068797884	0.180469464	0.085593339	-0.053796794	0.081643291	0.188972138	0.034175187	-0.068681676	-0.007015812	-0.102134003	-0.20768258	-0.20960179	-0.034576128	0.085108586	-0.029178873	-0.172023281	-0.177964499	-0.106271079	-0.004770673	-0.034956709	0.090340444	0.21000962
14.05	-0.025435597	-0.012976497	-0.008048399	-0.019422839	0.02043126	0.040431188	-0.002695154	-0.026559882	-0.018366742	0.009638231	-0.013615022	0.014847492	-0.000845925	-0.10684016	-0.197074008	-0.14641873	-0.044138591	0.003392965	0.03765145	0.002849793	0.025068002	-0.011680841	-0.093945577	-0.036705501	0.142712112	0.18160844	0.06945973	0.079242449	0.123387003	0.027600293	-0.007616704	0.089422528	0.056261244	-0.130029321	-0.163065686	-0.040771665	-0.070377055	-0.08433121	-0.089911187	-0.059277871	-0.020349626	-0.032936761	-0.034708076	-0.040810028	-0.061859358	-0.040645631	-0.144890442	-0.099382368	0.071187362
14.1	-0.029306136	-0.008291101	-0.012663088	-0.010146735	0.032593002	0.031051522	-0.012857726	-0.031162356	-0.028519674	0.005685441	-0.010241666	0.01068947	-0.045637811	-0.149787971	-0.181501051	-0.102169608	-0.008336022	0.016410704	0.026682203	0.026362363	0.041878471	-0.03354711	-0.045228164	0.096490384	0.210818614	0.185925096	0.072055686	0.071490232	0.047026626	-0.018179196	0.049870259	0.070963763	-0.088701793	-0.246274118	-0.205002589	-0.063568845	-0.030460886	0.044465488	0.041814325	-0.067936091	-0.115373785	-0.030641387	0.09431781	0.085858222	-0.012464482	-0.066940599	-0.208531929	-0.247974955	-0.079212876
14.15	-0.024319001	-0.00409425	-0.015196766	0.002273424	0.033765269	0.008136601	-0.024951897	-0.031947778	-0.03226276	0.000529851	-0.007179627	-0.003287279	-0.084266961	-0.152514391	-0.114467949	-0.028844884	0.031761497	0.024933028	0.014879331	0.045762388	0.042183105	-0.049695056	0.019031116	0.204906987	0.220644864	0.14372155	0.06080512	0.050458069	-0.020329912	-0.033944563	0.100983004	0.031734282	-0.203498669	-0.28712285	-0.189900994	-0.071375063	0.006866627	0.140943733	0.144911158	-0.059643088	-0.172781915	-0.023513526	0.178518922	0.16772206	0.029661964	-0.078996657	-0.214722884	-0.317565636	-0.197151419
14.2	-0.011901299	-0.001590404	-0.015315939	0.011438963	0.021189011	-0.021845041	-0.035192444	-0.028787497	-0.028870737	-0.004641063	-0.005761918	-0.021811397	-0.103083239	-0.114117112	-0.014641982	0.055449914	0.068071091	0.028224624	0.00366774	0.050950684	0.025785015	-0.049244291	0.08218862	0.254506564	0.167799564	0.067807023	0.038509974	0.023540013	-0.058418577	-0.016540405	0.128891159	-0.016481371	-0.256894647	-0.249750972	-0.130181471	-0.06402738	0.033706282	0.181328055	0.191078139	-0.03831288	-0.178337927	-0.013834136	0.198498755	0.188005996	0.056268744	-0.075513356	-0.169432431	-0.296807481	-0.251542414
14.25	0.003974049	-0.001147054	-0.013339721	0.012345214	-0.002941632	-0.049537822	-0.039537653	-0.021942459	-0.019588776	-0.008566416	-0.006296275	-0.038277483	-0.094949565	-0.046011158	0.089745531	0.12929978	0.092885247	0.026957437	-0.006063568	0.037715926	-0.000651143	-0.027284338	0.12644849	0.229459167	0.067582746	-0.019869946	0.010397139	-0.001721944	-0.060722743	0.022547538	0.123347234	-0.059489789	-0.237859542	-0.154420956	-0.049488218	-0.044852343	0.046689779	0.161870945	0.17240635	-0.01123195	-0.134509047	-0.004224504	0.156606757	0.150891996	0.064798997	-0.05852329	-0.092057523	-0.202047611	-0.233024606
14.3	0.018166033	-0.002277475	-0.010118915	0.003383208	-0.031858558	-0.065671536	-0.035077379	-0.012103972	-0.007222627	-0.010322173	-0.008147495	-0.04699866	-0.061372875	0.032289947	0.169798288	0.174006533	0.100715744	0.022696562	-0.013875027	0.009223635	-0.026562162	0.012318748	0.138497048	0.13748991	-0.049796022	-0.095057044	-0.01724846	-0.019691831	-0.034809817	0.062746033	0.084301537	-0.085185754	-0.157681879	-0.035863086	0.026003873	-0.019437155	0.046999201	0.097921289	0.102272424	0.013386244	-0.058620641	0.00316702	0.074232359	0.077866389	0.058124222	-0.032612996	-0.008035374	-0.069653125	-0.155127052
14.35	0.026150896	-0.003908745	-0.006731602	-0.012932628	-0.056265779	-0.064078664	-0.021157571	-0.000397855	0.004768015	-0.009623763	-0.010094801	-0.044865539	-0.011669136	0.099549861	0.204647917	0.178710078	0.089649409	0.017173499	-0.019611293	-0.025345131	-0.041835514	0.057595285	0.114011618	0.007379413	-0.14899332	-0.138510804	-0.038671589	-0.027859351	0.002297905	0.083118675	0.022141675	-0.087166589	-0.044888219	0.069054187	0.076081082	0.006025157	0.038962199	0.016878292	0.009232858	0.028995272	0.023678549	0.007283924	-0.016839068	-0.001234917	0.04263578	-0.003650795	0.059542775	0.057339373	-0.047964603
14.4	0.025576366	-0.004828023	-0.00409801	-0.030774605	-0.06739453	-0.043775603	0.000142765	0.011684378	0.01336349	-0.006910381	-0.010812784	-0.031992214	0.040346563	0.13915152	0.187220971	0.143141489	0.061859971	0.011638056	-0.023234133	-0.054360711	-0.040807611	0.092486709	0.059430395	-0.120515457	-0.20098211	-0.141449514	-0.050008446	-0.026974831	0.031608347	0.070847401	-0.045538605	-0.066358057	0.064947971	0.133038122	0.092021564	0.026321145	0.027903686	-0.052131498	-0.073616802	0.032596454	0.08720934	0.008367758	-0.085748238	-0.059059942	0.025519997	0.022624489	0.096542655	0.143434473	0.052920245
14.45	0.017035127	-0.004146159	-0.002649373	-0.043058109	-0.060039601	-0.009432854	0.024365246	0.022446936	0.016892242	-0.003180749	-0.009318781	-0.011324706	0.080874262	0.143441846	0.125460882	0.077304957	0.023134783	0.006526528	-0.0247136	-0.068101704	-0.024384767	0.102755769	-0.009734421	-0.207463092	-0.192291432	-0.107491148	-0.05006466	-0.02020358	0.039573566	0.026308896	-0.099545909	-0.030253181	0.140868442	0.145709624	0.077648958	0.038314757	0.018098118	-0.088123406	-0.119975199	0.025326854	0.115262208	0.007686808	-0.112615816	-0.079642672	0.01222937	0.04180433	0.100685067	0.171006677	0.11850371
14.5	0.00379336	-0.001619633	-0.002171867	-0.044009137	-0.034531651	0.029918764	0.045778229	0.030235074	0.015448436	0.000359166	-0.005269621	0.012480257	0.100286179	0.114952576	0.038936688	-0.001677235	-0.018470331	0.001543974	-0.024006348	-0.062266666	0.000463218	0.081578492	-0.073581278	-0.228787522	-0.128940337	-0.050626782	-0.040341177	-0.011690043	0.022776871	-0.037027695	-0.125170786	0.009838451	0.165765879	0.114583636	0.046046346	0.041328954	0.011520736	-0.084375581	-0.118512591	0.011643937	0.104200521	0.006901378	-0.094066272	-0.062506769	0.004986702	0.051543076	0.080205194	0.143672565	0.134969051
14.55	-0.009413106	0.002272738	-0.001890472	-0.031330943	0.003056098	0.063534654	0.058919671	0.03372513	0.010691164	0.002708483	0.000945667	0.034431359	0.095619458	0.064481345	-0.047765144	-0.074502483	-0.054508866	-0.003911525	-0.021114484	-0.03938948	0.023558254	0.032670142	-0.113999779	-0.181369944	-0.033828332	0.009910399	-0.024365362	-0.005057049	-0.01157354	-0.097679651	-0.11671	0.042516633	0.140353468	0.060014155	0.013534595	0.03681656	0.007721717	-0.049042315	-0.075348097	-0.002519729	0.063369666	0.007316037	-0.042708851	-0.020973874	0.002709706	0.051711843	0.049217264	0.082225342	0.106485524
14.6	-0.018071526	0.006513231	-0.00077594	-0.007203758	0.042580619	0.082121935	0.060122419	0.032197941	0.005117615	0.003395951	0.00830781	0.050385077	0.070764669	0.007007059	-0.112562995	-0.124894365	-0.078078547	-0.010189404	-0.016189035	-0.007726551	0.035553015	-0.030325124	-0.120308111	-0.083828307	0.061392659	0.056049029	-0.006575757	-0.002320831	-0.049187872	-0.134180221	-0.078951401	0.059733333	0.080973476	0.006434355	-0.006691763	0.027529354	0.004697819	-0.000536232	-0.01038385	-0.011928828	0.010688193	0.009310027	0.018779637	0.024229612	0.002198539	0.044022286	0.021753243	0.015222097	0.051636421
14.65	-0.019463441	0.009913211	0.002022108	0.022236924	0.07286459	0.080542163	0.04857054	0.025728167	0.001087127	0.002603123	0.01541035	0.057758064	0.034528194	-0.04302884	-0.141919304	-0.14358383	-0.085328538	-0.016947977	-0.009626616	0.021877809	0.031572167	-0.088086657	-0.092473136	0.030466553	0.12706956	0.076405003	0.008889315	-0.003509962	-0.074666872	-0.133015744	-0.025204038	0.058879503	0.012474074	-0.026728606	-0.008987841	0.01650948	0.000279552	0.040245992	0.050811745	-0.0137746	-0.034258006	0.012166857	0.066522954	0.05340595	-1.23E-05	0.03129641	0.006705771	-0.032021683	-0.004732328
14.7	-0.013558698	0.011528831	0.006764051	0.048769971	0.085119866	0.059236405	0.026576552	0.015234716	-4.45E-05	0.001047543	0.020771615	0.055718855	-0.002574734	-0.075551202	-0.133684259	-0.130035558	-0.076173872	-0.023039703	-0.002110009	0.039929245	0.013068028	-0.122071193	-0.040852548	0.12494675	0.14519749	0.069189131	0.019159599	-0.007012732	-0.077522125	-0.093554772	0.027364572	0.042968001	-0.041045182	-0.031283513	0.003640518	0.006228808	-0.006590946	0.057832969	0.086450672	-0.008396562	-0.057067189	0.01436924	0.083971364	0.055174166	-0.00592345	0.016624093	0.005370254	-0.04603661	-0.041021899
14.75	-0.002929714	0.010976025	0.012882058	0.064673733	0.075653547	0.023976426	-0.000997196	0.0023661	0.001630527	-0.000325018	0.023146538	0.044990662	-0.031617396	-0.086766745	-0.096206951	-0.09162868	-0.054067249	-0.026790455	0.005438311	0.041567166	-0.012784241	-0.120897223	0.017421323	0.171912911	0.114723576	0.041730654	0.02312629	-0.010435608	-0.056004197	-0.028237655	0.063433049	0.019030612	-0.064303982	-0.011753808	0.021822818	-0.001896678	-0.015211393	0.047385099	0.085917645	0.001176197	-0.052964327	0.014245003	0.067140928	0.030068985	-0.015132428	0.002642322	0.012194293	-0.028584715	-0.046298768
14.8	0.008259641	0.008537095	0.01901686	0.065160932	0.04698991	-0.01592592	-0.027998291	-0.010768103	0.004699272	-0.00072192	0.021784496	0.027474501	-0.04757917	-0.078906903	-0.044415225	-0.040769673	-0.024928911	-0.026581967	0.011991789	0.028037283	-0.035877679	-0.084381339	0.06416185	0.161023595	0.050858121	0.007028875	0.021394205	-0.01161259	-0.017444545	0.041931328	0.074323349	-0.004578683	-0.055067327	0.017948951	0.034328869	-0.00754586	-0.023326715	0.015538585	0.052656373	0.010607866	-0.027482077	0.010712163	0.024974375	-0.010583853	-0.025001804	-0.008900604	0.018126725	0.005908553	-0.023167297
14.85	0.01580565	0.005028705	0.023344527	0.049863886	0.00706504	-0.050353028	-0.048557972	-0.021972129	0.007064693	0.000183226	0.016596809	0.005866936	-0.050071735	-0.058274569	0.00554644	0.009023283	0.004448287	-0.021519666	0.016615967	0.005902081	-0.047054042	-0.023767312	0.086004109	0.101510502	-0.021127724	-0.021281154	0.015789703	-0.009398905	0.024821649	0.094846883	0.060321462	-0.020985308	-0.02339353	0.040998232	0.032908666	-0.011168725	-0.028060661	-0.023080896	0.001836233	0.015994766	0.006562251	0.003829372	-0.024943528	-0.049764705	-0.031800819	-0.017239425	0.015054349	0.037413753	0.014563028
14.9	0.016986441	0.001487198	0.024110597	0.022904998	-0.03322008	-0.071202715	-0.058534365	-0.02937126	0.006841879	0.002120149	0.008211611	-0.016658036	-0.042475892	-0.032535176	0.041253765	0.046826672	0.028078258	-0.011923787	0.018673592	-0.015622734	-0.041586519	0.041963109	0.078471767	0.017690074	-0.075242211	-0.033716237	0.008634858	-0.004000623	0.056626746	0.114964162	0.029859602	-0.026770812	0.013412068	0.044624483	0.015606026	-0.013488924	-0.027156818	-0.052073687	-0.046024251	0.015302632	0.034436379	-0.005072043	-0.063455247	-0.071675062	-0.032315399	-0.02239639	-0.000475114	0.048867996	0.048166512
14.95	0.011506936	-0.001208792	0.0202128	-0.008432554	-0.063280046	-0.074459535	-0.056437254	-0.031767483	0.003170561	0.004320272	-0.002095141	-0.036740679	-0.030029708	-0.00826557	0.057011487	0.066766083	0.042106805	0.000562784	0.017979119	-0.02815641	-0.020954927	0.092420618	0.046929198	-0.060331744	-0.09386931	-0.027859747	0.00203326	0.003218181	0.068209043	0.098416998	-0.003999478	-0.022561718	0.037997167	0.024970968	-0.012612591	-0.015048123	-0.020008467	-0.059720374	-0.072934847	0.008997836	0.045114459	-0.013742381	-0.076955958	-0.067780916	-0.025263362	-0.024824769	-0.025654803	0.032937323	0.061658449
15	0.001540341	-0.002638778	0.011645802	-0.035961087	-0.075906685	-0.060957571	-0.043613347	-0.028868487	-0.003365849	0.005805921	-0.012591653	-0.051188408	-0.017692062	0.010510206	0.054250915	0.068669834	0.045465512	0.013321218	0.014853445	-0.027164973	0.007730534	0.11257534	0.004208346	-0.107297536	-0.073452347	-0.00853178	-0.002631384	0.010319693	0.057571479	0.053853828	-0.028427268	-0.012191845	0.039567814	-0.011810348	-0.041990465	-0.015956377	-0.008058484	-0.043256187	-0.069884498	-0.000304948	0.035108071	-0.019738676	-0.062003581	-0.039774643	-0.011952732	-0.025047089	-0.052468224	-0.005457074	0.047908335
15.05	-0.0091272	-0.002955228	-0.000346614	-0.0530166	-0.069166573	-0.035709466	-0.023692445	-0.021340457	-0.01087693	0.005763491	-0.021386944	-0.057445058	-0.008562266	0.022555744	0.039583824	0.056983573	0.03974063	0.023464153	0.010056139	-0.013427425	0.034406868	0.097618109	-0.0341579	-0.111027018	-0.024917584	0.014644307	-0.004881273	0.015513786	0.030805871	-0.001153933	-0.035290981	-0.000888716	0.017553839	-0.052370061	-0.061908352	-0.015910819	0.005589841	-0.009499174	-0.03961998	-0.008983151	0.009243245	-0.02126296	-0.02590893	0.001488902	0.004067891	-0.023417225	-0.070876091	-0.051550606	0.01104323
15.1	-0.016518267	-0.002773906	-0.013482362	-0.056284582	-0.04660054	-0.006118889	-0.00150175	-0.010671831	-0.016813203	0.003864269	-0.02679071	-0.054136003	-0.00331929	0.02866879	0.021525848	0.038531995	0.028366414	0.028675841	0.004607525	0.007503175	0.04980427	0.054267754	-0.055373451	-0.075523998	0.031081267	0.031233361	-0.005026756	0.017742016	-0.00059425	-0.04668701	-0.02368295	0.006776909	-0.018798558	-0.081579053	-0.065019753	-0.014433877	0.017199189	0.028197825	0.005043127	-0.013859067	-0.021695731	-0.017808595	0.016653837	0.040479275	0.018223178	-0.020069786	-0.072837748	-0.086901796	-0.035537223
15.15	-0.01792401	-0.00288413	-0.024974355	-0.046486566	-0.015759629	0.020295073	0.018212931	0.001125025	-0.018890932	0.000416492	-0.027671286	-0.041542399	-0.000700147	0.030485756	0.007210292	0.019993965	0.015430923	0.02790338	-0.000453896	0.027553542	0.048845915	-0.001856627	-0.053594224	-0.018194392	0.072183699	0.034005877	-0.003847548	0.016929445	-0.024296613	-0.067580809	0.000261875	0.008434734	-0.054497023	-0.088373342	-0.050009398	-0.011202394	0.023668043	0.055332366	0.046512864	-0.013399616	-0.045392731	-0.010374949	0.049535103	0.06305131	0.026518531	-0.01504082	-0.055592844	-0.09678478	-0.074563039
15.2	-0.012871583	-0.003889869	-0.032243125	-0.027791668	0.014357765	0.03794177	0.031897544	0.011912837	-0.015955559	-0.003706552	-0.023731752	-0.021802115	0.001355871	0.02943311	0.000226487	0.005928359	0.004466826	0.021664002	-0.004312533	0.039198148	0.032440709	-0.051798817	-0.031519346	0.037470687	0.082605282	0.021530459	-0.002217978	0.013851814	-0.031791415	-0.058507662	0.026049591	0.004464573	-0.074821567	-0.069820576	-0.021984633	-0.006315882	0.023566555	0.061833421	0.069190593	-0.008222481	-0.052742293	-0.001164982	0.061190926	0.061730512	0.026931814	-0.008478643	-0.022955091	-0.075939616	-0.091537093
15.25	-0.003258251	-0.005918606	-0.033604634	-0.006238281	0.036085026	0.044391929	0.037854197	0.019846183	-0.008465289	-0.00733774	-0.015627956	0.001330018	0.00447088	0.026220768	0.000157071	-0.002108224	-0.002429195	0.011863635	-0.006548079	0.038185568	0.007029181	-0.079763897	0.001077739	0.070857287	0.058698513	-0.001518894	-0.000808879	0.009713279	-0.02141574	-0.025317973	0.042928261	-0.002530913	-0.070964947	-0.03198681	0.009556536	-0.000388604	0.017560961	0.045728742	0.065163842	-0.000750631	-0.041139298	0.00713331	0.048711184	0.038269263	0.020074657	-0.000833904	0.015850986	-0.030554846	-0.080096582
15.3	0.007379636	-0.008511089	-0.028730549	0.012250482	0.045189951	0.040529253	0.036338364	0.023718983	0.001587825	-0.009392271	-0.004879521	0.023204206	0.009027512	0.020955661	0.003696964	-0.005248422	-0.004931951	0.001189115	-0.007191672	0.024945439	-0.01790962	-0.078279173	0.031228377	0.071519529	0.009891337	-0.026335088	5.53E-05	0.005628711	0.001313466	0.017668869	0.043870765	-0.009017204	-0.043231552	0.012557256	0.034325479	0.005572256	0.008087999	0.013603131	0.036788725	0.00581426	-0.015177716	0.012230617	0.01842283	0.002625643	0.008893559	0.007068304	0.049351705	0.024142913	-0.044164602
15.35	0.015180341	-0.010739991	-0.018743009	0.023590462	0.041692541	0.029714087	0.029142619	0.023170701	0.011299992	-0.009219194	0.00642718	0.039347637	0.014082206	0.013659367	0.006675963	-0.006120498	-0.0042431	-0.007719352	-0.006653216	0.004225445	-0.0334279	-0.050280578	0.047587401	0.042266148	-0.045169866	-0.043404181	0.00037619	0.002222143	0.026072976	0.053268307	0.02801798	-0.012022985	-0.00072875	0.049502586	0.04500416	0.010453567	-0.001576504	-0.022188946	-0.004635868	0.008778799	0.01536628	0.012975297	-0.016973289	-0.031108618	-0.002456528	0.014121576	0.067795873	0.069647624	0.003764703
15.4	0.017365219	-0.011522396	-0.005914267	0.026476585	0.029256511	0.016349425	0.018859607	0.018710108	0.017806765	-0.006809571	0.016088299	0.046600982	0.017938725	0.004820072	0.006065512	-0.007348481	-0.00240879	-0.013038293	-0.005546647	-0.016823992	-0.034410571	-0.007521037	0.044446905	-0.002831445	-0.085715332	-0.046075169	0.000348476	-0.000510984	0.04182762	0.067786652	0.000776115	-0.010259158	0.042181532	0.067972314	0.039757207	0.013376752	-0.008491939	-0.048375923	-0.043431457	0.007002787	0.039384743	0.009690921	-0.043495043	-0.050182416	-0.010130893	0.01917741	0.066477363	0.091021749	0.047412751
15.45	0.01322961	-0.010019476	0.006940258	0.022323862	0.013494389	0.004379859	0.008081738	0.011556074	0.019231342	-0.002794368	0.022279892	0.043968619	0.019051862	-0.004357496	0.001181295	-0.010349167	-0.00146195	-0.01422334	-0.004471078	-0.031341447	-0.021387313	0.033990858	0.023553191	-0.044488671	-0.0965141	-0.032970344	0.000196116	-0.003045767	0.041063578	0.055813703	-0.028360772	-0.004476057	0.07123233	0.064177023	0.022606931	0.013963054	-0.011032096	-0.055781394	-0.065513689	0.001309965	0.04860721	0.004000748	-0.05120237	-0.047950886	-0.011938946	0.021352741	0.047221583	0.082246812	0.072688642
15.5	0.00436535	-0.005982368	0.017196406	0.014346425	-0.000142055	-0.003792605	-0.001225853	0.003335892	0.015299885	0.001761479	0.023976396	0.032890374	0.016818305	-0.012156128	-0.006292485	-0.014840986	-0.002680863	-0.012026674	-0.003818489	-0.035198463	-0.000208908	0.059795666	-0.006831138	-0.065860719	-0.073316224	-0.008407242	5.11E-05	-0.005962465	0.022589516	0.02180551	-0.049377871	0.003006296	0.077372017	0.042293508	0.001615496	0.012427042	-0.009322336	-0.04260676	-0.063514435	-0.005873455	0.040529461	-0.001789087	-0.037762546	-0.02616568	-0.008028497	0.020298371	0.017546243	0.048135803	0.072611202
15.55	-0.005950755	8.16E-05	0.023069465	0.006186152	-0.008135074	-0.007691398	-0.008032406	-0.004286312	0.007412568	0.00569375	0.0211763	0.016814225	0.011895152	-0.016916539	-0.013319663	-0.019162916	-0.006191533	-0.008089613	-0.003668337	-0.028311289	0.020255012	0.061935354	-0.03517513	-0.058875196	-0.024178268	0.019246975	-8.37E-05	-0.009541498	-0.008077873	-0.021956006	-0.055349656	0.009341471	0.059800032	0.012394259	-0.014361262	0.009468874	-0.005004904	-0.014816466	-0.039203404	-0.011493206	0.019074239	-0.005520866	-0.009010957	0.00598463	-0.000684844	0.016330413	-0.012138842	0.002209489	0.049431773
15.6	-0.013965229	0.006988554	0.023994156	0.000610524	-0.009770527	-0.00843258	-0.012204398	-0.009963667	-0.001848266	0.008087217	0.014869531	0.000177775	0.005918245	-0.017702268	-0.017028213	-0.021181816	-0.011010459	-0.004275501	-0.003799422	-0.014395251	0.031509295	0.041346366	-0.05098392	-0.026945564	0.033680807	0.040622964	-0.000289596	-0.013496572	-0.040802834	-0.060113707	-0.044789157	0.012321986	0.025904255	-0.013648929	-0.019079665	0.006011156	-0.000459045	0.016411388	-0.002434509	-0.013067376	-0.007157378	-0.005933251	0.023569964	0.035611974	0.006646733	0.010371818	-0.032233199	-0.038544502	0.013314117
15.65	-0.016805235	0.013186178	0.020641414	-0.001282194	-0.006901287	-0.007904998	-0.014211541	-0.012922064	-0.009594801	0.008523429	0.006752098	-0.012890463	0.000766761	-0.014737096	-0.016034045	-0.019359968	-0.015473109	-0.001989814	-0.003809378	0.000667453	0.02864192	0.00697052	-0.048574041	0.016788803	0.080226187	0.048658738	-0.000644321	-0.016963737	-0.064545009	-0.079849272	-0.021944475	0.011203112	-0.011741573	-0.026664316	-0.011191831	0.002881545	0.002199024	0.039103831	0.032844402	-0.00965072	-0.028287096	-0.003064995	0.047384455	0.051145262	0.010723569	0.003715284	-0.037200413	-0.059988318	-0.021781309
15.7	-0.013493019	0.017194857	0.014590435	-0.000138544	-0.002808617	-0.00782813	-0.014729907	-0.013062438	-0.013586579	0.007154108	-0.001233903	-0.019736812	-0.002280126	-0.009392734	-0.011019937	-0.013527491	-0.017871506	-0.001726215	-0.003295803	0.011169432	0.012162599	-0.027935103	-0.028981598	0.054849671	0.099778827	0.040985975	-0.001141807	-0.018759761	-0.071291342	-0.075293388	0.004972971	0.006887125	-0.040100829	-0.023395123	0.005410242	0.000557967	0.001943418	0.045052042	0.053919654	-0.002201714	-0.036877642	0.001817092	0.053498526	0.046696008	0.009733387	-0.00232035	-0.027237068	-0.055857952	-0.04336753
15.75	-0.005260211	0.018040003	0.007777815	0.002226972	-0.000668382	-0.009046359	-0.014301738	-0.010895315	-0.012931347	0.004589503	-0.007405622	-0.019842045	-0.003105737	-0.003704711	-0.004367846	-0.005052881	-0.01706941	-0.002984884	-0.00203263	0.013719336	-0.012187928	-0.050824921	0.000615622	0.072268546	0.086417632	0.020587156	-0.001662162	-0.017815583	-0.058776933	-0.04920572	0.026894476	0.00143876	-0.050328687	-0.00730583	0.023255318	-0.000934699	-0.0008163	0.032788448	0.053951448	0.006775208	-0.030573659	0.006724266	0.039867996	0.024148883	0.003935965	-0.006732123	-0.007829819	-0.029688335	-0.044869466
15.8	0.004934869	0.015536089	0.001906291	0.003767042	-0.00222782	-0.011287405	-0.013162325	-0.007336306	-0.008302279	0.001654279	-0.010747823	-0.014772837	-0.002776016	0.000395639	0.000949247	0.003638646	-0.012888889	-0.004568996	-7.81E-05	0.008388629	-0.035558375	-0.054348526	0.029664754	0.062266287	0.04574166	-0.005433074	-0.002006049	-0.013620431	-0.031068257	-0.011468225	0.03714897	-0.00283407	-0.04067753	0.013191959	0.034273045	-0.001947355	-0.004484184	0.007911861	0.034236503	0.014164577	-0.012730821	0.009691042	0.011877207	-0.007742731	-0.004498884	-0.009066292	0.012545546	0.006955613	-0.027645931
15.85	0.013494699	0.010331904	-0.002004184	0.003101821	-0.007172156	-0.013415497	-0.011264345	-0.003425987	-0.001615454	-0.000895513	-0.011112032	-0.007465626	-0.002996183	0.001817084	0.002710757	0.009988058	-0.006153828	-0.005128549	0.002224619	-0.001522632	-0.04923065	-0.038693641	0.048118735	0.02866346	-0.007506482	-0.028444505	-0.001976877	-0.006505268	0.003100835	0.024881397	0.03368035	-0.004342981	-0.016686985	0.028295718	0.032937888	-0.002988065	-0.007000186	-0.019277631	0.003352993	0.01739171	0.00911397	0.0094854	-0.019910051	-0.036830182	-0.012368054	-0.009473276	0.025671324	0.039147605	2.27E-05
15.9	0.017470068	0.003705752	-0.00379792	4.52E-05	-0.013368819	-0.014023279	-0.008450875	-5.41E-05	0.004698307	-0.002595062	-0.009158456	-0.001110825	-0.005233539	0.000704399	0.000444742	0.012288429	0.001600737	-0.003737002	0.004353983	-0.010951932	-0.047784107	-0.011041985	0.049994665	-0.015784943	-0.054953058	-0.041280668	-0.001472519	0.002348367	0.033531673	0.048491159	0.019472355	-0.002837353	0.01127379	0.030724697	0.01839548	-0.00445267	-0.006735844	-0.037859134	-0.026367899	0.015358565	0.026269074	0.006031867	-0.043846485	-0.052234258	-0.016674533	-0.008574872	0.02656793	0.054327602	0.026449558
15.95	0.015581811	-0.002818928	-0.004066724	-0.004407914	-0.017836376	-0.012096133	-0.004677685	0.002238239	0.008556211	-0.003363096	-0.006070746	0.001964392	-0.009891017	-0.001673951	-0.004341928	0.010341034	0.008632918	-0.000283496	0.005786334	-0.015164425	-0.031030909	0.017519086	0.035341793	-0.054385585	-0.081153281	-0.040557977	-0.000544485	0.011188682	0.052073751	0.053592839	0.001115494	0.000555215	0.032082911	0.018496584	-0.005196534	-0.006411444	-0.003204986	-0.04049587	-0.043624704	0.008821365	0.032218637	0.00040695	-0.051552913	-0.048415811	-0.015754006	-0.007196614	0.015143542	0.046920843	0.041126301
16	0.008619405	-0.007910338	-0.003802456	-0.008576839	-0.01802255	-0.007481133	-0.000178145	0.003331363	0.008913449	-0.003445926	-0.003141041	0.0010294	-0.015909501	-0.003503173	-0.008790552	0.005525656	0.013528228	0.00446008	0.006177768	-0.011646001	-0.004045833	0.036366276	0.009972369	-0.072865289	-0.078819051	-0.027556641	0.000602955	0.01817371	0.05517553	0.041585993	-0.013865171	0.003860516	0.037992647	-0.004431318	-0.030196602	-0.008534674	0.002688669	-0.026172802	-0.042351711	8.31E-05	0.024998933	-0.005575181	-0.040899408	-0.027139616	-0.009871132	-0.006060851	-0.004019956	0.020170132	0.038620095
16.05	-0.000906596	-0.010777516	-0.003956496	-0.010837389	-0.012882269	-0.000990782	0.004502054	0.003467872	0.006046933	-0.003249813	-0.001358149	-0.002936237	-0.021009285	-0.003227406	-0.009911221	0.000260268	0.015583566	0.009112888	0.005486265	-0.001081794	0.024677478	0.039308991	-0.016858861	-0.064672057	-0.050911622	-0.007446836	0.001675387	0.021891043	0.044623804	0.01986824	-0.01987452	0.005128523	0.02729613	-0.029811072	-0.048266324	-0.010185985	0.008960344	-0.000471408	-0.023800562	-0.007869622	0.007767972	-0.010022664	-0.016559757	0.003350155	-0.001079453	-0.005545133	-0.023576738	-0.015400208	0.020362106
16.1	-0.009709567	-0.011326269	-0.005063797	-0.010296625	-0.003347579	0.005875599	0.008614834	0.003093662	0.001353835	-0.003135664	-0.001124647	-0.007754729	-0.022518779	-0.000249821	-0.005894448	-0.002939854	0.014925376	0.012189158	0.003989081	0.012926993	0.046233193	0.026692433	-0.035905868	-0.033263202	-0.009000472	0.012759345	0.002388551	0.021744565	0.026334147	-0.001481208	-0.015233126	0.003282733	0.004632781	-0.048331617	-0.053360828	-0.010648753	0.013286459	0.026661396	0.004202346	-0.012453613	-0.012576183	-0.011625812	0.011976105	0.03156167	0.007579604	-0.005583593	-0.036244383	-0.046194603	-0.006236764
16.15	-0.014910568	-0.010084626	-0.007055437	-0.007136405	0.007971033	0.011463453	0.011419759	0.002659901	-0.003237277	-0.003257928	-0.00218257	-0.01096881	-0.018487404	0.004763909	0.003021734	-0.002443049	0.012346237	0.012640205	0.002187835	0.025265977	0.054361487	0.004923409	-0.04121924	0.009395147	0.031340568	0.026724177	0.002567013	0.01808403	0.007777295	-0.013789787	-0.002586421	-0.001394845	-0.02105783	-0.053149621	-0.043825091	-0.009401359	0.01389236	0.044750953	0.030444161	-0.012396861	-0.02813749	-0.01008129	0.034098366	0.047122544	0.013218936	-0.005736683	-0.037471191	-0.060762267	-0.030881972
16.2	-0.015028421	-0.007938962	-0.009310377	-0.002508447	0.01771675	0.014531476	0.012411981	0.002454251	-0.006010206	-0.003506784	-0.003758136	-0.010810556	-0.008642187	0.010108783	0.0144842	0.001849999	0.008942426	0.010233821	0.000633921	0.031268139	0.047463047	-0.016301633	-0.032087757	0.047458419	0.056297105	0.030852086	0.002203071	0.012044	-0.004908923	-0.013060702	0.012343238	-0.007334296	-0.040059969	-0.04238563	-0.022862425	-0.006339319	0.010245231	0.046760026	0.044681359	-0.008139813	-0.033045668	-0.006139937	0.042045034	0.044619895	0.014152539	-0.005395616	-0.026973985	-0.05403097	-0.044433162
16.25	-0.010428603	-0.005783067	-0.010911493	0.001953084	0.022984839	0.014641806	0.01148181	0.002515255	-0.006081726	-0.003569662	-0.004866474	-0.006860832	0.005217159	0.013705277	0.024794427	0.008434042	0.005697762	0.005635778	-0.000264178	0.028474763	0.028889875	-0.027932829	-0.01298874	0.067157327	0.058602735	0.025217586	0.001454109	0.005157939	-0.009024875	-0.001223849	0.023118844	-0.012272564	-0.045508762	-0.019688452	0.00273792	-0.001861955	0.003289591	0.031691359	0.041491926	-0.001600831	-0.025615749	-0.001279401	0.033656542	0.025492392	0.010460067	-0.004042988	-0.008636415	-0.02900384	-0.042316061
16.3	-0.003091441	-0.004206084	-0.011002687	0.004788906	0.022334876	0.012238279	0.008948219	0.002652426	-0.003678088	-0.003081632	-0.004669992	-0.00016945	0.01959077	0.01394	0.030226356	0.014730898	0.003166495	0.000171081	-0.000382908	0.017535706	0.005481989	-0.0251306	0.00834454	0.061826072	0.039676095	0.013121572	0.000581057	-0.001114057	-0.005899978	0.015005078	0.025125696	-0.014135227	-0.03577563	0.007269852	0.02508738	0.003209482	-0.004861848	0.004884108	0.022196222	0.00458675	-0.008861249	0.002861884	0.012939552	-0.002680869	0.003875389	-0.001475168	0.011114716	0.004634388	-0.026045194
16.35	0.004188346	-0.003324588	-0.009115335	0.005273495	0.016250486	0.008405187	0.005456961	0.002556956	1.81E-05	-0.001801701	-0.002772745	0.00718388	0.030335412	0.010343088	0.028393725	0.018028506	0.001360736	-0.004639895	7.64E-05	0.001930748	-0.01504215	-0.009104774	0.023945073	0.034163627	0.008479306	-0.000443778	-0.000146882	-0.005783947	0.000142286	0.027101151	0.01731305	-0.011858651	-0.014793754	0.029725064	0.037950198	0.007855163	-0.011664091	-0.024054705	-0.005813197	0.008068141	0.010777368	0.005073012	-0.011685513	-0.029160198	-0.002935309	0.002090356	0.025780495	0.034378054	-0.002362243
16.4	0.008856621	-0.002808045	-0.005351035	0.003658651	0.006898635	0.004419447	0.001783066	0.001956909	0.003374594	0.000255195	0.000640071	0.012898	0.034052742	0.003826657	0.019153671	0.016482926	-0.000134209	-0.007596292	0.000665357	-0.0133531	-0.026841414	0.013435329	0.028562867	-0.005032341	-0.022299514	-0.010767309	-0.00054435	-0.008535809	0.003928414	0.02830772	0.002505793	-0.005832657	0.00968991	0.041025884	0.038755584	0.011145063	-0.015027571	-0.044859174	-0.032002879	0.007619381	0.025953421	0.004967352	-0.03071077	-0.044121725	-0.007413733	0.006056118	0.031150281	0.049696798	0.019580466
16.45	0.009514463	-0.002076173	-0.000364257	0.001018408	-0.00269561	0.001279017	-0.001390765	0.000756555	0.004965681	0.002781505	0.004854249	0.015307216	0.029311902	-0.003616996	0.004714285	0.009819235	-0.001879006	-0.008195943	0.000857802	-0.023663759	-0.027843898	0.032963898	0.021456871	-0.041086522	-0.041186004	-0.015067211	-0.000565002	-0.009678673	0.00177358	0.016399395	-0.013785248	0.002206354	0.0291774	0.038904759	0.02918022	0.012494917	-0.014031393	-0.050376647	-0.046725577	0.003551946	0.031197463	0.003054269	-0.037139193	-0.042281162	-0.008065934	0.009614936	0.026678171	0.045929855	0.031835525
16.5	0.006364021	-0.000586541	0.004838761	-0.001227939	-0.009733182	-0.000613037	-0.003644314	-0.000893265	0.00412587	0.005249314	0.008844573	0.01396023	0.017248635	-0.009643648	-0.011084107	-0.000519477	-0.004254819	-0.006748219	0.000252115	-0.026340042	-0.020127987	0.040895631	0.006413433	-0.060968595	-0.042094171	-0.013236698	-0.000301966	-0.009892508	-0.006926071	-0.005418623	-0.025553226	0.009789014	0.037585466	0.026006581	0.014168458	0.01180628	-0.009206832	-0.039100889	-0.044803478	-0.00246099	0.024910176	0.000477775	-0.02900008	-0.024727395	-0.00497753	0.011986616	0.01540955	0.025834104	0.030658626
16.55	0.001041388	0.001898207	0.009206072	-0.00191434	-0.01257797	-0.00150056	-0.004886397	-0.002620992	0.001195215	0.007064578	0.011582452	0.009713005	0.001296032	-0.012428269	-0.024039015	-0.011823808	-0.007225286	-0.004192025	-0.00126494	-0.02156578	-0.008734537	0.032969392	-0.009939997	-0.058030046	-0.026228747	-0.007494177	6.22E-05	-0.009877191	-0.019450882	-0.029769937	-0.028618448	0.014597496	0.033323345	0.008556591	-0.000159993	0.009450209	-0.002299844	-0.015561881	-0.027339925	-0.008050183	0.009841482	-0.001463535	-0.009882145	0.001666481	0.000292033	0.012639471	0.002557213	-0.001732681	0.017760576
16.6	-0.004076863	0.005162953	0.011941305	-0.000606851	-0.011214116	-0.002062032	-0.005306034	-0.003948506	-0.002627751	0.007747549	0.012333946	0.004321132	-0.013887898	-0.01133839	-0.030939186	-0.021003924	-0.010280001	-0.001699375	-0.003450992	-0.012126742	0.000559762	0.010974322	-0.020823366	-0.034223802	-0.001130873	-0.001176442	0.000332704	-0.01004073	-0.030911363	-0.04797932	-0.022190925	0.01528521	0.019558683	-0.006243451	-0.008874764	0.006109724	0.004385337	0.011511625	-0.001133613	-0.011044513	-0.008076837	-0.001826359	0.012639547	0.026965378	0.005375677	0.011425663	-0.00666709	-0.025415489	-0.000607287
16.65	-0.006815754	0.00856601	0.012700023	0.002223768	-0.007084379	-0.003035467	-0.005238167	-0.004453546	-0.005760573	0.007076582	0.010858709	-0.000289674	-0.023937183	-0.007147018	-0.030520859	-0.025592539	-0.012581928	-0.00022051	-0.005762791	-0.002198514	0.003609894	-0.017823776	-0.021941903	0.000934452	0.022618621	0.002775621	0.000375401	-0.010339452	-0.036291709	-0.053407954	-0.009091506	0.011925762	0.002666443	-0.013043388	-0.009971698	0.002544202	0.00880932	0.032511936	0.024016056	-0.01025755	-0.022055853	-0.000372072	0.030011988	0.041950635	0.008054285	0.008594114	-0.009101029	-0.035823895	-0.016308394
16.7	-0.006032585	0.011228396	0.011625164	0.005396994	-0.002406535	-0.004839623	-0.005001553	-0.003922538	-0.006852963	0.005148576	0.007457361	-0.002777968	-0.026213134	-0.001703891	-0.023712268	-0.024514784	-0.013263296	-0.000141805	-0.007516223	0.004342028	-0.000504287	-0.043326081	-0.013075232	0.034167901	0.035667163	0.003010434	0.000157322	-0.010320374	-0.032541293	-0.043956377	0.005422936	0.005930827	-0.010454757	-0.010305247	-0.00486155	-0.000637795	0.009883014	0.040481866	0.039043966	-0.005884249	-0.027023191	0.002365846	0.035962248	0.041514426	0.007128373	0.004689491	-0.004773329	-0.02913212	-0.022633252
16.75	-0.002029571	0.012318715	0.009226372	0.007501011	0.000745922	-0.007344612	-0.004771165	-0.00243876	-0.005309729	0.002341201	0.00286498	-0.002868765	-0.020653298	0.002803342	-0.013126143	-0.018367584	-0.011758855	-0.00117909	-0.008098945	0.005420254	-0.009245392	-0.056312664	0.001953387	0.053494023	0.033454885	0.000180441	-0.000256748	-0.009339032	-0.019876268	-0.022795139	0.015749758	-0.00051964	-0.015113309	-0.000676989	0.002507639	-0.003119569	0.00777319	0.033541872	0.038968212	0.000618988	-0.021471617	0.005307547	0.02876801	0.026415438	0.002874167	0.000383731	0.003273036	-0.008462082	-0.016961151
16.8	0.003593066	0.011333583	0.006162643	0.007462132	0.001238813	-0.009880722	-0.004529094	-0.000372973	-0.001525492	-0.000802972	-0.001965224	-0.00138198	-0.009734281	0.004706309	-0.002035055	-0.009132693	-0.008051705	-0.002536472	-0.007165452	0.001507156	-0.017791715	-0.051834281	0.016869777	0.05260589	0.017743087	-0.003538752	-0.000745303	-0.00686291	-0.001784564	0.002912324	0.018124884	-0.005307979	-0.01054501	0.010305299	0.007485481	-0.00489001	0.003735593	0.0153532	0.024612282	0.00710246	-0.007910149	0.007248052	0.01171977	0.002790633	-0.003081311	-0.003695714	0.01036644	0.017437117	-0.001747508
16.85	0.008572568	0.008277261	0.003016627	0.004981372	-0.000747283	-0.011478741	-0.004104848	0.001722471	0.003252632	-0.003725356	-0.006115735	0.000190475	0.002437113	0.003495172	0.006763127	0.000550334	-0.002739074	-0.003260084	-0.004751023	-0.004669096	-0.021118917	-0.031031303	0.025455768	0.032967004	-0.004391477	-0.005571713	-0.001186922	-0.002743014	0.016252313	0.024755448	0.012058446	-0.007149775	2.97E-06	0.016624228	0.006750292	-0.006138722	-0.000438289	-0.006487089	0.002103932	0.011510278	0.00820967	0.007309147	-0.008334379	-0.020324509	-0.008406637	-0.007084292	0.012225479	0.037664939	0.016516538
16.9	0.010856902	0.003681242	0.00014335	0.000670353	-0.003883287	-0.011245811	-0.003281362	0.003281537	0.007378459	-0.005981741	-0.008920602	0.000377053	0.011580165	-8.73E-06	0.011772515	0.008275755	0.003109259	-0.002644963	-0.001269242	-0.00931364	-0.016153545	-0.000724973	0.023991856	0.002917347	-0.023602215	-0.004203591	-0.001506327	0.002647917	0.028804868	0.036205126	0.000479081	-0.006014846	0.010794811	0.014321338	-0.000274126	-0.007085655	-0.003134839	-0.023450081	-0.019596934	0.012588845	0.020642917	0.005254488	-0.023740703	-0.03447627	-0.010977072	-0.009516921	0.006801103	0.043443695	0.029933909
16.95	0.00938351	-0.001539387	-0.002359949	-0.004162297	-0.006309486	-0.008731103	-0.001919775	0.003898461	0.009404301	-0.007315666	-0.010088039	-0.001598522	0.014726644	-0.004010788	0.013049542	0.012607928	0.008253078	-0.00053725	0.002602845	-0.00918191	-0.003149531	0.029043629	0.012703201	-0.025765908	-0.032095906	0.000567251	-0.001689893	0.008460704	0.032502341	0.03492304	-0.011453685	-0.003048204	0.016082947	0.003167458	-0.011163072	-0.007820982	-0.003516422	-0.029308901	-0.032158574	0.010264372	0.02473534	0.001560048	-0.028996356	-0.034936537	-0.009697845	-0.010890298	-0.00478681	0.031552514	0.032374543
17	0.004475335	-0.006341096	-0.004567333	-0.007987983	-0.006445152	-0.00414236	-5.19E-05	0.003449843	0.00860082	-0.00766218	-0.009708786	-0.005437016	0.011213313	-0.006486735	0.011846806	0.01341485	0.011641318	0.002582588	0.006111183	-0.002987591	0.014249087	0.048600676	-0.004326911	-0.042465648	-0.026712916	0.006946841	-0.001766061	0.013582093	0.027223295	0.023396674	-0.018399183	-3.58E-05	0.012533922	-0.013181454	-0.021477041	-0.008223849	-0.001783704	-0.02238566	-0.03100092	0.005573525	0.019137685	-0.002771739	-0.022775447	-0.022338971	-0.004926861	-0.011187877	-0.018587038	0.005622404	0.021949945
17.05	-0.002284347	-0.009832372	-0.006571721	-0.009613863	-0.003665517	0.001667252	0.002095649	0.002125039	0.005210445	-0.007097197	-0.008165153	-0.009835796	0.002837513	-0.006016528	0.009856019	0.01171008	0.012707581	0.00576448	0.008620764	0.007950427	0.030284384	0.052030517	-0.020721815	-0.041700133	-0.010078394	0.012070257	-0.001762876	0.016940324	0.016022773	0.007710139	-0.016952708	0.001365674	0.000643041	-0.028588585	-0.026582162	-0.007995197	0.000981307	-0.006003445	-0.016920452	0.000203392	0.006223492	-0.006570962	-0.00827897	-0.002237632	0.001658614	-0.010415371	-0.029300021	-0.025182305	0.001831825
17.1	-0.008639836	-0.011489953	-0.008340981	-0.008606602	0.001416809	0.007436433	0.004153201	0.000356582	0.000347412	-0.005766174	-0.005981766	-0.012989171	-0.006864987	-0.002378702	0.008394949	0.009097795	0.01150474	0.007936275	0.009760126	0.020081503	0.039211303	0.039146002	-0.030242007	-0.024988106	0.010579117	0.013234137	-0.001666134	0.017801447	0.003845906	-0.005018434	-0.007016185	0.000327967	-0.015407457	-0.036840586	-0.023576872	-0.006793038	0.003311494	0.012965706	0.004351788	-0.004161653	-0.00891087	-0.008891113	0.00817513	0.017182575	0.007693786	-0.00858361	-0.032334247	-0.049580655	-0.020895742
17.15	-0.012485487	-0.011248804	-0.009650246	-0.005428286	0.007168767	0.011870811	0.005715664	-0.001323794	-0.004411142	-0.003828465	-0.003668662	-0.013320369	-0.013947385	0.003329277	0.007877371	0.007056198	0.008639917	0.008301262	0.009474845	0.028887609	0.037465253	0.015358643	-0.029151879	3.75E-05	0.026426629	0.009125526	-0.001402205	0.015962359	-0.004453158	-0.00950353	0.008101297	-0.002795895	-0.029375091	-0.034110855	-0.012561382	-0.00441631	0.003982692	0.026847153	0.024437223	-0.006429712	-0.020447888	-0.009289224	0.019729831	0.028323044	0.011011846	-0.005748113	-0.025642661	-0.058391666	-0.037903673
17.2	-0.012614194	-0.009450491	-0.01012434	-0.001241016	0.011559907	0.014023394	0.006464537	-0.002453609	-0.007586942	-0.001440408	-0.001600349	-0.010153237	-0.015500215	0.009092793	0.007763636	0.006341825	0.005040959	0.00663626	0.007984422	0.030570698	0.025049702	-0.010449438	-0.017630876	0.022841411	0.030629447	0.000530504	-0.000859134	0.011786377	-0.006007667	-0.004342534	0.022890851	-0.006603396	-0.035419439	-0.020525656	0.0032543	-0.000961744	0.002522216	0.030126481	0.035534552	-0.006412863	-0.024070282	-0.007904798	0.021710348	0.027069988	0.010446833	-0.002083062	-0.010628281	-0.047966652	-0.042779608
17.25	-0.00911945	-0.006683084	-0.009377287	0.002537467	0.01294468	0.013551878	0.006260949	-0.002776151	-0.008307733	0.001222395	4.40E-05	-0.004051152	-0.010701006	0.012747673	0.006975512	0.006737514	0.001642058	0.003380373	0.005670235	0.023533512	0.005621347	-0.029224572	0.000290847	0.034220086	0.021128731	-0.009791109	5.76E-05	0.006082312	-0.001015303	0.007528598	0.03170084	-0.009207601	-0.030433117	-0.000227635	0.018657555	0.003114702	-0.00059958	0.021501992	0.033348101	-0.004766386	-0.018558211	-0.005329669	0.01343355	0.014281512	0.006254218	0.002054449	0.008239278	-0.021562778	-0.033477115
17.3	-0.003314547	-0.003578639	-0.007194351	0.004753656	0.010700287	0.010774079	0.005178604	-0.002301695	-0.006578621	0.003924894	0.001275652	0.003322119	-0.001096586	0.012814756	0.004561747	0.007225728	-0.000900263	-0.000516029	0.002942965	0.009097809	-0.014758788	-0.034980492	0.018231915	0.029897005	0.001506525	-0.018048571	0.001355715	-0.000122029	0.007411627	0.020118347	0.030866398	-0.009015345	-0.01533381	0.020090953	0.028341346	0.007066697	-0.004163567	0.004276857	0.018629621	-0.002611494	-0.006175892	-0.002340333	-0.001576869	-0.004666983	-1.82E-06	0.006116008	0.024967144	0.011836283	-0.013123752
17.35	0.002785193	-0.000641095	-0.003681946	0.004917228	0.005476683	0.00651764	0.003469262	-0.001277703	-0.00322835	0.006347041	0.002241624	0.009778728	0.009970304	0.00907709	0.000300077	0.006501911	-0.002366135	-0.003923356	0.000139255	-0.00881681	-0.029743684	-0.02680384	0.02981843	0.012101786	-0.020391924	-0.020836777	0.00290255	-0.005833048	0.014550869	0.02686873	0.020110401	-0.005414364	0.005182854	0.033630456	0.028891618	0.010043714	-0.006698667	-0.015010169	-0.003207803	-0.001016609	0.008267268	0.000390118	-0.01702582	-0.022059639	-0.006043141	0.009435781	0.034175203	0.040793674	0.011113485
17.4	0.007211499	0.001842413	0.000680121	0.003334555	-0.001033014	0.00183142	0.001477962	-8.42E-05	0.000436736	0.008101202	0.003142781	0.013406364	0.018571556	0.002676298	-0.005044329	0.003612835	-0.002960976	-0.005921726	-0.002519979	-0.024950488	-0.034907054	-0.008938808	0.031014531	-0.011438128	-0.035533376	-0.016486615	0.004416419	-0.01029409	0.01601267	0.023359502	0.002692173	0.000902139	0.024335445	0.035979787	0.020099781	0.011337054	-0.007081151	-0.029147501	-0.024208343	-0.000556134	0.019293386	0.002487146	-0.026353939	-0.030870823	-0.009724079	0.011379083	0.033033316	0.055559006	0.030672113
17.45	0.008739558	0.003791094	0.005114929	0.000937172	-0.006710118	-0.002332112	-0.000458318	0.00090477	0.003132349	0.008802569	0.00414962	0.013284892	0.021599791	-0.004308127	-0.009931596	-0.00153974	-0.003151747	-0.006104551	-0.004905704	-0.034454436	-0.029235732	0.011012654	0.021562402	-0.030656378	-0.037268456	-0.005821096	0.005515006	-0.013088119	0.009562023	0.009167983	-0.015748583	0.0081084	0.035747747	0.026728915	0.005098933	0.010603385	-0.004998949	-0.033002685	-0.036885382	-0.001120581	0.022839326	0.003912369	-0.025334762	-0.027475818	-0.00981021	0.011523161	0.022280524	0.051544154	0.038750096
17.5	0.0072774	0.005244665	0.0087368	-0.001117792	-0.00977921	-0.005354902	-0.002092167	0.001442845	0.004059533	0.008177715	0.005333648	0.009838979	0.017867145	-0.009632505	-0.012652716	-0.008034566	-0.003422768	-0.004689375	-0.006915494	-0.034517186	-0.015380353	0.025049774	0.005014623	-0.03719721	-0.024011708	0.007994075	0.005813998	-0.014131488	-0.003884818	-0.011834421	-0.029218402	0.013862784	0.035792396	0.009597965	-0.010736998	0.007987692	-0.00109843	-0.025414274	-0.036976005	-0.002039681	0.017755575	0.004850156	-0.013759104	-0.013013565	-0.006402327	0.009806798	0.005947269	0.03087271	0.032792718
17.55	0.003817286	0.006252584	0.010793241	-0.001914405	-0.009438693	-0.007043041	-0.003302088	0.0014758	0.003162326	0.006175343	0.006625885	0.004680339	0.008513006	-0.011715955	-0.012075683	-0.014177582	-0.004048718	-0.002402072	-0.008407536	-0.025296076	0.001398714	0.027764405	-0.012627287	-0.027769053	1.14E-05	0.020477757	0.00504791	-0.013587687	-0.020473705	-0.03285629	-0.033512965	0.016145145	0.024903478	-0.008957967	-0.021730202	0.004099692	0.003244217	-0.009527625	-0.024915424	-0.00244809	0.006169808	0.00551337	0.0044348	0.007094105	-0.000857484	0.006588132	-0.010118092	0.00146932	0.01539008
17.6	-1.37E-05	0.006793343	0.010880686	-0.001130994	-0.006120737	-0.007560704	-0.004078033	0.001130129	0.001093459	0.003035145	0.007808195	-1.25E-05	-0.003410359	-0.010202549	-0.008210095	-0.018073306	-0.004971369	-0.000184494	-0.009173432	-0.009836739	0.015176003	0.018263798	-0.025139078	-0.005502224	0.026247903	0.027378377	0.003173913	-0.011751228	-0.034756262	-0.046694491	-0.027686114	0.014005528	0.00737106	-0.022140566	-0.023960342	-0.000153119	0.006439269	0.008513407	-0.005517202	-0.001725237	-0.0073943	0.005968407	0.022626432	0.025252971	0.00475003	0.002577482	-0.020376035	-0.025932837	-0.00673342
17.65	-0.002617656	0.006760569	0.009061612	0.000852326	-0.001291713	-0.007258746	-0.00447066	0.00063708	-0.001085983	-0.000720151	0.008539942	-0.002349352	-0.014012106	-0.006045531	-0.002332193	-0.018309701	-0.005824214	0.001161174	-0.008971167	0.006975736	0.021468644	0.000353565	-0.028327452	0.021207727	0.044976017	0.026177311	0.0004215	-0.008950836	-0.041656462	-0.04841161	-0.014313157	0.007944031	-0.010292795	-0.02530325	-0.01669331	-0.003823942	0.007289149	0.021980491	0.013967305	0.000184866	-0.017780553	0.006065064	0.034006698	0.03460831	0.008414582	-0.001345061	-0.021594303	-0.041732681	-0.025243359
17.7	-0.003045032	0.006020331	0.005843699	0.003125545	0.003122241	-0.006481394	-0.004531661	0.00022601	-0.002348127	-0.004380461	0.00842009	-0.001492911	-0.019906548	-0.001087648	0.00341406	-0.014500566	-0.006091699	0.001258536	-0.00761194	0.020053062	0.018741812	-0.019026697	-0.021482854	0.041917908	0.048945914	0.017000753	-0.002733784	-0.005501225	-0.038322586	-0.037164112	0.001530759	-0.000224409	-0.021790785	-0.017626792	-0.00265473	-0.00619349	0.005451471	0.026134901	0.026633214	0.002712837	-0.021159693	0.005505186	0.034148607	0.031640487	0.008932387	-0.004374514	-0.013986349	-0.040892497	-0.033282287
17.75	-0.001333726	0.004510855	0.00202846	0.004626029	0.005461936	-0.005431924	-0.004273384	3.05E-05	-0.00210743	-0.007212137	0.007080812	0.001965653	-0.019351604	0.002692215	0.006809846	-0.007480624	-0.005338731	0.000270798	-0.005068513	0.025752844	0.008790885	-0.032477839	-0.007518727	0.048175043	0.036129427	0.002604816	-0.005670579	-0.001704306	-0.025178146	-0.016498981	0.01418035	-0.007977846	-0.023359687	-0.002366557	0.012949608	-0.006959114	0.001582385	0.019977105	0.028478138	0.004889304	-0.016441154	0.004018244	0.022683462	0.017465387	0.006310579	-0.006009087	-0.001076799	-0.024620458	-0.027972834
17.8	0.001551022	0.002335622	-0.001519801	0.004570328	0.004940208	-0.004143923	-0.003665304	4.34E-05	-0.000441703	-0.008644442	0.004301212	0.006181684	-0.012792795	0.003967045	0.006449109	0.000924491	-0.003420057	-0.001193353	-0.001558931	0.022980475	-0.004092705	-0.034900129	0.008217232	0.036821059	0.010543524	-0.012562271	-0.007769898	0.002123589	-0.005793458	0.006972469	0.019458941	-0.012951692	-0.015107078	0.014402947	0.024307196	-0.006286764	-0.002895002	0.00652318	0.019774687	0.005761566	-0.005617712	0.001560579	0.003457908	-0.002632839	0.001709826	-0.006183372	0.011650707	0.000266916	-0.011422764
17.85	0.004140955	-0.00019859	-0.004108988	0.002772443	0.001903818	-0.002554672	-0.002667435	0.000135834	0.00195432	-0.008421977	0.000119677	0.008737939	-0.002643216	0.002573606	0.002367075	0.008475983	-0.000586843	-0.002339223	0.002436152	0.013394297	-0.014816896	-0.025315048	0.01998309	0.01130159	-0.019160565	-0.023880559	-0.008569318	0.005632104	0.014356584	0.025999195	0.016156419	-0.013749254	-0.000879259	0.026065892	0.027085438	-0.004712967	-0.006310617	-0.008465525	0.004777962	0.004824548	0.0070616	-0.00155996	-0.016875443	-0.021233533	-0.00304259	-0.005258378	0.018822565	0.024011384	0.010115143
17.9	0.005079032	-0.002625814	-0.005384472	-0.000272288	-0.002335445	-0.000632633	-0.001283904	0.000129407	0.00405792	-0.006674289	-0.005085792	0.007594683	0.007598384	-0.000452927	-0.00385922	0.013244051	0.002553888	-0.00250819	0.006242817	0.000688916	-0.019389078	-0.007109959	0.023755567	-0.01952463	-0.042814003	-0.028112348	-0.007878739	0.008451475	0.029773078	0.035283413	0.006372006	-0.010407457	0.01326963	0.027915802	0.019980359	-0.002934524	-0.007361401	-0.01878196	-0.010070456	0.00228027	0.016750562	-0.004703913	-0.031294241	-0.031585662	-0.006171776	-0.00386918	0.017200778	0.037582443	0.028589927
17.95	0.003680806	-0.004440738	-0.005378095	-0.00356649	-0.00602491	0.00151027	0.000389635	-0.000109738	0.004932645	-0.003878888	-0.010582984	0.00196168	0.014563407	-0.003334471	-0.009612299	0.014220248	0.005217008	-0.001439526	0.00913916	-0.010750031	-0.016315865	0.013328542	0.018632858	-0.044628792	-0.052392396	-0.024435973	-0.005825125	0.010248005	0.036753995	0.033267587	-0.00538265	-0.004352398	0.021414978	0.018878846	0.005178684	-0.001560597	-0.005590966	-0.020202109	-0.01871513	-0.000991742	0.019851136	-0.007074275	-0.034953826	-0.030119712	-0.006626925	-0.002681787	0.006923754	0.035982021	0.037119476
18	0.000225297	-0.005255437	-0.004436111	-0.005981206	-0.007644352	0.003581213	0.002149457	-0.00059588	0.004105145	-0.000727538	-0.015362629	-0.007239887	0.016132746	-0.004314946	-0.01217957	0.011607521	0.006693696	0.0006249	0.010536782	-0.017326382	-0.007011938	0.029029404	0.007031251	-0.054887298	-0.044870551	-0.01460431	-0.002815534	0.010803741	0.034500966	0.022467992	-0.013962811	0.002135438	0.020019741	0.001890296	-0.012418249	-0.000912577	-0.001558559	-0.012109984	-0.017833165	-0.00375294	0.015344164	-0.007986966	-0.026902447	-0.017725816	-0.004452103	-0.002144875	-0.008490581	0.019985119	0.032480492
18.05	-0.004134635	-0.004935755	-0.003062048	-0.006674446	-0.006472654	0.005168214	0.003710894	-0.001199503	0.001759103	0.002063592	-0.018313468	-0.017519879	0.012081629	-0.002430123	-0.009804962	0.006693107	0.006593346	0.00302864	0.010142597	-0.017339554	0.004884738	0.034969683	-0.006356873	-0.04646123	-0.023230922	-0.002198503	0.000567762	0.010087751	0.025143982	0.008274209	-0.015573576	0.006749601	0.009269125	-0.017192568	-0.02691576	-0.000938458	0.003362053	0.002291582	-0.008062357	-0.00489303	0.005114809	-0.007133806	-0.010345609	0.000660846	-0.000723685	-0.00232611	-0.023381867	-0.004279677	0.016221728
18.1	-0.00780501	-0.003663437	-0.001735917	-0.005399509	-0.002839412	0.00587987	0.004774483	-0.001686157	-0.001326835	0.0039421	-0.018472616	-0.025548159	0.004053631	0.002027594	-0.002452411	0.001359111	0.004987099	0.00494432	0.008048173	-0.01136967	0.014983352	0.029786451	-0.016413156	-0.022220688	0.004717574	0.008722724	0.003707305	0.008285101	0.012730442	-0.003280501	-0.009213186	0.007979003	-0.007005883	-0.031721889	-0.033468682	-0.001267141	0.007475816	0.017245711	0.006334084	-0.003892531	-0.006827231	-0.004729311	0.008609878	0.017981984	0.002909512	-0.002894335	-0.03197917	-0.02770013	-0.005975224
18.15	-0.009358345	-0.001894569	-0.000773117	-0.002589739	0.00202269	0.005505514	0.005110306	-0.00180515	-0.004071354	0.004649984	-0.015298859	-0.028241008	-0.005091157	0.007543961	0.0080222	-0.002587557	0.002400679	0.005679053	0.004715494	-0.001869412	0.019809364	0.016071273	-0.01953198	0.009306607	0.029240785	0.015065902	0.006085373	0.005763762	0.001607403	-0.007892788	0.002953862	0.005627213	-0.022771126	-0.036643993	-0.029922015	-0.001378853	0.009367687	0.026680032	0.019205337	-0.001070376	-0.015913148	-0.001472782	0.023237264	0.027737313	0.004896415	-0.003257226	-0.03049834	-0.041583749	-0.026413558
18.2	-0.008083159	-0.000221701	-0.000265587	0.000807102	0.006456743	0.004126081	0.004631273	-0.001394512	-0.005499544	0.00426101	-0.008896068	-0.02384136	-0.012295854	0.011919128	0.018385801	-0.004025475	-0.000344002	0.004927362	0.000860918	0.007828959	0.0180377	-0.000798012	-0.014917015	0.037056784	0.042205611	0.015708131	0.007379039	0.002983608	-0.005167281	-0.004588482	0.016418349	0.00084727	-0.032045107	-0.030271045	-0.017485912	-0.000827833	0.008392019	0.026553535	0.024960162	0.002493536	-0.018757022	0.001672434	0.028633441	0.02640574	0.004400746	-0.002807223	-0.018555496	-0.040825197	-0.038170282
18.25	-0.004266743	0.000817236	-0.000113381	0.003677365	0.009001595	0.002123107	0.003428567	-0.000461088	-0.005112051	0.003120051	-0.000112266	-0.01262007	-0.015325232	0.013110985	0.025074765	-0.002857754	-0.002387408	0.002879898	-0.002728301	0.014696657	0.010848569	-0.01478597	-0.004768221	0.051450645	0.03992791	0.011714679	0.007496367	0.000375379	-0.006790848	0.00405039	0.026021223	-0.004313346	-0.03112082	-0.014815035	-0.000237785	0.000563767	0.004876187	0.016416613	0.020772048	0.005344592	-0.014412125	0.003807635	0.023422351	0.01470449	0.001627058	-0.001187189	0.000605176	-0.025689968	-0.037526745
18.3	0.000894544	0.000918889	-0.000120526	0.00513917	0.008915997	7.30E-05	0.001755009	0.000797286	-0.003074172	0.001710612	0.009538483	0.003054117	-0.013437725	0.010066963	0.025418945	2.79E-05	-0.00310631	0.000151956	-0.005389568	0.01695555	0.001316296	-0.021448434	0.006675889	0.047823313	0.024317096	0.005724058	0.006554472	-0.001768842	-0.00473053	0.013084275	0.027881312	-0.007686194	-0.019931564	0.004477509	0.016336877	0.002610655	-2.62E-05	-0.000400739	0.007699077	0.006208859	-0.004677261	0.004414176	0.010112999	-0.002762565	-0.002266306	0.001523194	0.021148581	-0.001604107	-0.025171839
18.35	0.005721959	0.00012041	-0.000107628	0.004841268	0.00641381	-0.001440183	-3.99E-05	0.002039677	-0.000154252	0.000497301	0.018141748	0.019319547	-0.007508888	0.003221468	0.018614022	0.003146802	-0.002313617	-0.002437072	-0.006734969	0.014487472	-0.006886865	-0.019452574	0.014842058	0.028010931	0.001944945	0.00077009	0.004816902	-0.003354529	-0.001840932	0.017338492	0.020838711	-0.007789826	-0.002068294	0.021242102	0.027223828	0.004802487	-0.004767238	-0.018030655	-0.009698205	0.004506277	0.006642167	0.003534352	-0.005978233	-0.019303322	-0.005628825	0.004774166	0.036585392	0.022915994	-0.005783961
18.4	0.008656687	-0.001207548	7.43E-06	0.003057048	0.002532784	-0.002025831	-0.001603202	0.002886219	0.002564064	-0.00020618	0.023793377	0.031920417	0.000391836	-0.005545033	0.006092342	0.004998572	-0.000319839	-0.004148721	-0.006714931	0.008625921	-0.010940795	-0.01083162	0.01660157	-0.000457273	-0.01855779	-0.000984378	0.002616277	-0.004471764	-0.000983834	0.013595365	0.00688702	-0.004379696	0.016537857	0.030246931	0.029512632	0.00646323	-0.007953969	-0.030255955	-0.025080052	0.000619585	0.015216737	0.001744415	-0.018796299	-0.028679784	-0.00697216	0.007686946	0.041933894	0.039387449	0.013797474
18.45	0.008813062	-0.002481328	0.000191113	0.000547783	-0.001299164	-0.00162613	-0.002669199	0.003043488	0.004086253	-0.000306007	0.025063984	0.037454288	0.007780362	-0.01349112	-0.008851543	0.004624737	0.002162352	-0.004570098	-0.005584227	0.001481692	-0.009914294	5.83E-05	0.011443304	-0.027219727	-0.029765161	0.000893315	0.000286423	-0.005315908	-0.003729054	0.001986387	-0.009550484	0.001455707	0.029762716	0.029161927	0.023230947	0.006977708	-0.00881148	-0.03281171	-0.032723952	-0.004194902	0.017843011	-7.52E-05	-0.023807687	-0.027427557	-0.005563408	0.009328262	0.035365369	0.042375554	0.027092768
18.5	0.006279607	-0.003099704	0.000339364	-0.001743632	-0.003823328	-0.000538752	-0.003120773	0.002407258	0.003875808	7.91E-05	0.021398079	0.034375343	0.012595101	-0.017945902	-0.022065285	0.001943663	0.004238491	-0.003732305	-0.003790549	-0.004892544	-0.00500479	0.008414002	0.001606686	-0.042903226	-0.028151016	0.004980869	-0.001881436	-0.006072551	-0.009661185	-0.013962932	-0.023216993	0.007682468	0.033465553	0.01923089	0.011134671	0.006008234	-0.007395377	-0.024934954	-0.02967998	-0.008234063	0.013633677	-0.001088113	-0.019606024	-0.016089997	-0.00172903	0.009028109	0.01878358	0.031315687	0.030250709
18.55	0.002061857	-0.002649572	0.000359178	-0.003046421	-0.004416133	0.000688921	-0.003002118	0.001105963	0.002050212	0.000688699	0.013332138	0.023442483	0.013800403	-0.017256158	-0.029838373	-0.002247516	0.005107276	-0.002066648	-0.001828426	-0.00916922	0.001077715	0.010927559	-0.008852277	-0.042479204	-0.015231671	0.008647758	-0.003656788	-0.006811233	-0.016557952	-0.028650998	-0.02989116	0.012048745	0.026900918	0.004648007	-0.002413372	0.003627638	-0.004490256	-0.009592957	-0.016874011	-0.009961945	0.004307386	-0.000836677	-0.008288186	0.001069908	0.003246638	0.0066315	-0.002833728	0.010530056	0.023250968
18.6	-0.002304421	-0.001053307	0.00024434	-0.003028668	-0.003285319	0.001457989	-0.002483091	-0.0005314	-0.000667357	0.001222942	0.002453661	0.007483174	0.011574434	-0.01140603	-0.030060715	-0.006588686	0.004305234	-0.000223569	-0.000107559	-0.01101843	0.005304503	0.007032031	-0.015680339	-0.026934506	0.003220977	0.009209844	-0.004871184	-0.00742959	-0.021347884	-0.036562815	-0.027841284	0.012888851	0.012870735	-0.009085452	-0.013030771	0.000323195	-0.001250453	0.007674678	0.001244736	-0.008585434	-0.006512819	0.000568891	0.005495303	0.017736792	0.007589427	0.00259388	-0.023078091	-0.012496013	0.009651299
18.65	-0.005319802	0.00139126	0.000106053	-0.00188161	-0.001329394	0.00133754	-0.001790278	-0.002072904	-0.003220221	0.001439273	-0.008912494	-0.009437913	0.007065051	-0.002079648	-0.022855383	-0.009660677	0.001848991	0.00117191	0.001126457	-0.010941247	0.005604299	-0.001012545	-0.016095579	-0.002687634	0.019541133	0.005131486	-0.00541603	-0.007670958	-0.02144108	-0.034430634	-0.01834452	0.009717329	-0.003404288	-0.017190913	-0.017785559	-0.00313111	0.001266102	0.020843821	0.018362349	-0.004375188	-0.014707086	0.00248378	0.016410835	0.027932826	0.00969251	-0.002119281	-0.036161283	-0.029885892	-0.004955921
18.7	-0.006055019	0.004091245	0.000139474	-0.000199872	0.000274095	0.000225844	-0.001130202	-0.003114174	-0.004611034	0.001213624	-0.018230036	-0.023174933	0.001853584	0.0078651	-0.01048508	-0.010485677	-0.001762757	0.001735327	0.001804207	-0.009800853	0.001708958	-0.009186667	-0.00986203	0.020969952	0.027170196	-0.003204467	-0.005246889	-0.007211172	-0.015880243	-0.022547601	-0.005106831	0.003405616	-0.016244885	-0.017280986	-0.016043413	-0.005893556	0.002486427	0.025626588	0.028627978	0.001393733	-0.017226028	0.003978147	0.020494479	0.028218754	0.008715183	-0.006302613	-0.038682947	-0.036148954	-0.015142537
18.75	-0.004457199	0.00633263	0.000535965	0.001284808	0.000581647	-0.001605305	-0.000630627	-0.003398151	-0.004268769	0.000554094	-0.023365753	-0.030624057	-0.002642944	0.015333468	0.00341802	-0.008843471	-0.005682081	0.001432061	0.001988393	-0.008298474	-0.004759555	-0.013470503	0.000634269	0.035403074	0.023146632	-0.013473838	-0.004396114	-0.005784529	-0.005835564	-0.00471899	0.007172088	-0.004114862	-0.021563963	-0.010080509	-0.009440884	-0.007295675	0.002487121	0.020992767	0.028773604	0.006867622	-0.013222139	0.004211339	0.016602622	0.018887745	0.004899567	-0.008866846	-0.030550477	-0.029965322	-0.017647845
18.8	-0.001323536	0.007490831	0.001376339	0.00200482	-0.000708129	-0.003598917	-0.000317391	-0.002885088	-0.002255225	-0.000426257	-0.023135844	-0.030486886	-0.005604258	0.018017455	0.015022821	-0.005299779	-0.008935632	0.000548512	0.001803342	-0.006639703	-0.010979861	-0.011569045	0.011323574	0.035794922	0.009156422	-0.022165499	-0.00298655	-0.003304244	0.005765946	0.013135967	0.01453615	-0.010511585	-0.018255867	0.001017443	-0.001063059	-0.007030467	0.001881959	0.009437591	0.019242051	0.010256445	-0.004326539	0.002787898	0.006728756	0.003732372	-0.000510959	-0.009166797	-0.014799	-0.014387061	-0.012446299
18.85	0.002036144	0.007210832	0.00255197	0.001772575	-0.003113801	-0.005101418	-0.000130208	-0.001751841	0.00076213	-0.001557528	-0.017635793	-0.023478215	-0.006935818	0.015152749	0.021469701	-0.000954433	-0.010673605	-0.000453118	0.001372702	-0.004531125	-0.014108202	-0.003904156	0.018032288	0.022777933	-0.009217655	-0.025845581	-0.001233697	6.56E-05	0.015335958	0.02519613	0.015163235	-0.013835953	-0.008439169	0.011345228	0.005815028	-0.005231708	0.001490439	-0.004077253	0.003924581	0.010461485	0.006016379	-4.53E-05	-0.00489785	-0.011488055	-0.005718223	-0.007195658	0.003559755	0.004530355	-0.002524283
18.9	0.004311455	0.005502216	0.003753128	0.000829136	-0.005553506	-0.005583455	3.32E-05	-0.000324294	0.003756751	-0.002658988	-0.008255677	-0.011964346	-0.007089687	0.007751944	0.02165818	0.002979729	-0.010377175	-0.001131993	0.000790255	-0.001486757	-0.012461147	0.006524121	0.018091262	0.001973553	-0.024720202	-0.022466029	0.000575053	0.003912694	0.020010329	0.027913772	0.009906037	-0.013160585	0.003493914	0.016752009	0.008931419	-0.002423944	0.001930847	-0.014082557	-0.011363834	0.007460866	0.013886121	-0.003444571	-0.013548143	-0.021266903	-0.009012383	-0.003583395	0.019216691	0.020081154	0.007485733
18.95	0.004681024	0.002724233	0.004539751	-0.000287061	-0.006779126	-0.004814686	0.000264038	0.001030727	0.005714492	-0.003567043	0.002637427	0.000811398	-0.006695783	-0.001757413	0.016418083	0.005599921	-0.007975732	-0.001237671	0.000129425	0.002721492	-0.00622714	0.015349639	0.011356555	-0.018320857	-0.031243055	-0.012227422	0.002127713	0.007653798	0.018768615	0.021315713	0.001810681	-0.008854342	0.012626188	0.015120011	0.007748997	0.000636642	0.003308762	-0.016703443	-0.021075712	0.002313382	0.016376307	-0.006251096	-0.01587077	-0.022400756	-0.009373352	0.000598979	0.028186587	0.027333346	0.013236708
19	0.003097278	-0.000527542	0.00447799	-0.000991653	-0.005892303	-0.002932971	0.00060168	0.002015482	0.005991797	-0.004142227	0.012279795	0.011653896	-0.006187335	-0.010354328	0.008052123	0.006580601	-0.003854086	-0.00078707	-0.000523239	0.007703632	0.002577109	0.018639287	0.000258742	-0.030371259	-0.026156682	0.002336367	0.003153919	0.010662698	0.012831752	0.008928611	-0.005173578	-0.002413069	0.015385013	0.007063356	0.003453594	0.003178265	0.005131521	-0.011107719	-0.021958289	-0.003219726	0.012671708	-0.007410356	-0.011180513	-0.015101853	-0.006811973	0.004164933	0.028851954	0.024735126	0.012393591
19.05	0.000267103	-0.003591179	0.003298552	-0.000919256	-0.002739942	-0.000388216	0.001018269	0.002476726	0.004530809	-0.004264687	0.018211123	0.018216941	-0.005589907	-0.015415448	-0.000548607	0.006196089	0.00124069	-2.58E-05	-0.001037798	0.012379408	0.010885955	0.014557295	-0.011127987	-0.029923038	-0.011276801	0.017102913	0.003492389	0.012408984	0.005165078	-0.00364414	-0.007783158	0.004079431	0.010833739	-0.004409137	-0.001701473	0.004620358	0.00648743	0.000234572	-0.014167942	-0.007296529	0.004313246	-0.006375867	-0.00167047	-0.002778448	-0.00233284	0.006163132	0.022148945	0.014367911	0.005491604
19.1	-0.002653136	-0.005908894	0.001020728	-9.14E-05	0.001967596	0.002213249	0.001432359	0.002424817	0.001857719	-0.003833777	0.018914475	0.019476788	-0.004559487	-0.015537282	-0.006884237	0.00510979	0.006361389	0.000701752	-0.001240278	0.015265833	0.015787067	0.004221622	-0.018632257	-0.017700754	0.007875307	0.027685971	0.003137562	0.012568045	-0.000730666	-0.01094728	-0.004717716	0.008661027	0.000924892	-0.015095941	-0.005402002	0.004712572	0.006421784	0.012557743	-0.001083078	-0.008634005	-0.005433094	-0.003343366	0.008513957	0.009395353	0.002457344	0.006143793	0.010929855	0.000844311	-0.004378969
19.15	-0.004522169	-0.007147381	-0.002005685	0.001082633	0.006866749	0.004303544	0.001742508	0.001996535	-0.001127551	-0.002784251	0.014226792	0.015800098	-0.002639569	-0.010922209	-0.009582764	0.004032209	0.010550897	0.001114119	-0.000954145	0.015034034	0.01566608	-0.008607274	-0.019553099	0.001036829	0.024207317	0.030880701	0.002247176	0.011075416	-0.002269421	-0.00984323	0.002871938	0.010122378	-0.010342439	-0.021188568	-0.006214802	0.00357218	0.004361585	0.020671373	0.012076208	-0.006936243	-0.012847075	0.000779173	0.014960013	0.016541373	0.005942303	0.00426206	-0.001188261	-0.010643834	-0.012901867
19.2	-0.00465525	-0.007238984	-0.005162185	0.001973919	0.010405604	0.005516534	0.001865606	0.001381897	-0.003485821	-0.001120873	0.005406645	0.008656348	0.000391491	-0.003221924	-0.008668832	0.003396965	0.013021823	0.001114839	-7.52E-05	0.011115079	0.010836464	-0.018909036	-0.013653922	0.018663745	0.03175167	0.025726369	0.001103738	0.008119397	0.001106941	-0.00078659	0.011856015	0.008349392	-0.018507296	-0.020641083	-0.00410062	0.001619024	0.00041829	0.020974055	0.020269359	-0.002962379	-0.01517157	0.004664469	0.01476425	0.015965109	0.007066755	0.001195033	-0.011038368	-0.016332047	-0.016327668
19.25	-0.003073892	-0.006343827	-0.007713746	0.002004688	0.011392669	0.005764835	0.001764282	0.000746562	-0.004569953	0.001040138	-0.005166545	0.000115358	0.004252977	0.005077782	-0.005324002	0.003189929	0.013296416	0.000824531	0.001348232	0.00409279	0.003401957	-0.022339174	-0.003213791	0.028204088	0.027892575	0.013820209	3.79E-05	0.004085727	0.007611146	0.01229739	0.018362643	0.004277345	-0.020353936	-0.013830975	-0.000322362	-0.000563044	-0.004558262	0.012845706	0.020520002	0.001780916	-0.011637446	0.007022576	0.007706637	0.008148815	0.00567759	-0.002090684	-0.016763048	-0.015175172	-0.013011945
19.3	-0.00047338	-0.004758839	-0.00900678	0.000912426	0.009426803	0.005211617	0.001453843	0.000180074	-0.004231519	0.003443916	-0.014591645	-0.007699775	0.008112403	0.011496212	-0.001282125	0.002998528	0.011289405	0.000510525	0.003067709	-0.004311164	-0.003596446	-0.016975197	0.007869984	0.026024322	0.014291038	-0.001218387	-0.000664983	-0.000520273	0.013745738	0.023499743	0.019298622	-0.000503547	-0.015095942	-0.003303346	0.003180189	-0.002391526	-0.009208221	-0.001100358	0.012959735	0.005600903	-0.003715812	0.007058668	-0.003631845	-0.003512507	0.00252029	-0.004639255	-0.018078407	-0.008973696	-0.00409395
19.35	0.00207178	-0.002813133	-0.008652013	-0.001101002	0.00504962	0.004159231	0.000988643	-0.00031269	-0.002832305	0.005705753	-0.020193826	-0.013063227	0.010800879	0.01432602	0.00187941	0.002254211	0.007326112	0.0004465	0.004650063	-0.011701951	-0.007411953	-0.004190179	0.015573595	0.01317554	-0.003817222	-0.014937687	-0.000846314	-0.005148702	0.0156771	0.02722692	0.013573292	-0.004333229	-0.004609163	0.007261397	0.004670208	-0.003429329	-0.01209852	-0.015987958	0.000663761	0.007223548	0.005483032	0.004765095	-0.014850205	-0.014105116	-0.001092602	-0.005776633	-0.01594812	-0.001359537	0.006943287
19.4	0.003543923	-0.000787093	-0.006635756	-0.003400653	-0.000435146	0.00290697	0.000436548	-0.000778448	-0.001065765	0.007367837	-0.020230702	-0.014924583	0.01122639	0.013082176	0.003280175	0.000559142	0.002094888	0.00076475	0.005567458	-0.015788675	-0.006711834	0.011706264	0.01725779	-0.00510191	-0.019654931	-0.023480652	-0.00051872	-0.00926199	0.010837225	0.02044378	0.00256452	-0.006043741	0.007343631	0.014436211	0.003379142	-0.003472516	-0.012213701	-0.026493167	-0.011621975	0.006221387	0.012420274	0.000938097	-0.021425317	-0.019161653	-0.003802629	-0.005272586	-0.011890652	0.003888817	0.015650171
19.45	0.003387184	0.001123067	-0.00332645	-0.005126322	-0.00540801	0.001638551	-0.00014544	-0.001259639	0.000335166	0.007998582	-0.014373586	-0.013008087	0.00882884	0.008513258	0.002927393	-0.002048882	-0.003462096	0.001367983	0.005344658	-0.015201565	-0.002135181	0.024955749	0.012624378	-0.02148602	-0.02747438	-0.024763515	0.000141771	-0.012373001	-0.000865469	0.004003927	-0.010343618	-0.00530656	0.01657223	0.016261485	-0.000153474	-0.002568384	-0.009323215	-0.028814965	-0.019345115	0.003116187	0.014479177	-0.003091823	-0.020471378	-0.016428077	-0.004712441	-0.003356015	-0.007251999	0.004488964	0.018379962
19.5	0.001723908	0.002795081	0.000622768	-0.005504265	-0.008482036	0.000383653	-0.000722879	-0.001743528	0.000887346	0.007310888	-0.00383596	-0.007773154	0.00389207	0.002217849	0.001527356	-0.005016274	-0.008309523	0.001943906	0.003721919	-0.01004193	0.003944296	0.030434487	0.003764037	-0.029453706	-0.024685836	-0.019023373	0.000853341	-0.014075173	-0.016717962	-0.017453989	-0.020972155	-0.002662282	0.020030997	0.01284545	-0.004297996	-0.00097216	-0.004090422	-0.022064547	-0.019874958	-0.00086716	0.010941704	-0.0059229	-0.011885056	-0.006750742	-0.003688506	-0.000596361	-0.002745191	0.000587771	0.013756632
19.55	-0.000699493	0.00414333	0.004442252	-0.004148331	-0.008954845	-0.000935586	-0.001278151	-0.002141214	0.000532477	0.005263651	0.008890091	-0.000288275	-0.0024271	-0.003958951	3.94E-05	-0.00742697	-0.011511865	0.002083443	0.000779582	-0.001940279	0.008371387	0.025566876	-0.005707104	-0.02581278	-0.012749514	-0.008584814	0.00131794	-0.014078636	-0.031930937	-0.037032711	-0.025851055	0.000751507	0.016907118	0.006162986	-0.007016457	0.000934458	0.002118778	-0.008565086	-0.013437811	-0.004289274	0.003228307	-0.006574279	0.001562096	0.006250612	-0.001354567	0.002294852	0.001589836	-0.005375165	0.003268094
19.6	-0.002813487	0.005081835	0.007431744	-0.001236999	-0.007005378	-0.002399246	-0.001791367	-0.002308282	-0.000365838	0.002110709	0.020629407	0.007946138	-0.008390711	-0.008516559	-0.000813835	-0.008341297	-0.012428316	0.001459276	-0.003023213	0.00642904	0.008514342	0.011356947	-0.012076662	-0.011914859	0.003479189	0.003030092	0.001314589	-0.012259292	-0.041205102	-0.047983472	-0.023456489	0.003653262	0.008830086	-0.000826015	-0.006729555	0.002735318	0.007661926	0.007031861	-0.002922851	-0.006035093	-0.00567655	-0.004831295	0.015219814	0.017587461	0.001206841	0.004669738	0.00604951	-0.009793254	-0.009248122
19.65	-0.003654253	0.005510914	0.009109815	0.00250364	-0.003573611	-0.003977088	-0.00221907	-0.002100716	-0.001196182	-0.001625663	0.028306217	0.015216647	-0.01220937	-0.010677368	-0.000864983	-0.007191824	-0.010869996	-6.69E-06	-0.006919485	0.012228426	0.003410778	-0.00785578	-0.012973973	0.006900959	0.017670364	0.012307187	0.000767521	-0.008714213	-0.040596495	-0.046121104	-0.014729759	0.005076077	-0.000848082	-0.005368952	-0.00301816	0.004059921	0.011131831	0.019465365	0.007337016	-0.005699188	-0.012381078	-0.001319855	0.024266716	0.022835573	0.002915808	0.006092775	0.010760547	-0.009528608	-0.019032774
19.7	-0.002753085	0.005336866	0.009289531	0.00601097	2.10E-05	-0.005464313	-0.002484033	-0.001443956	-0.00137132	-0.005257127	0.029719783	0.019862712	-0.012633062	-0.010454882	-0.000522317	-0.00407564	-0.007177341	-0.002058577	-0.01000482	0.013432648	-0.005706278	-0.025843364	-0.008263889	0.023398682	0.024452276	0.016834537	-0.000231157	-0.003803116	-0.029013571	-0.031366849	-0.002699096	0.004669077	-0.008398667	-0.00595627	0.003125172	0.004639906	0.011777479	0.024768331	0.013313056	-0.003679838	-0.014376942	0.00271678	0.025485367	0.019849604	0.00313186	0.006397736	0.015278041	-0.003377285	-0.022203057
19.75	-0.000335324	0.004516335	0.008070686	0.008220841	0.002572872	-0.006501747	-0.002485422	-0.000385982	-0.000588092	-0.008083533	0.024119119	0.020585193	-0.009395744	-0.008441594	-0.000498107	0.00018662	-0.002184928	-0.004147463	-0.011464158	0.009553793	-0.015732904	-0.036626868	-5.91E-05	0.031249182	0.021424088	0.015929022	-0.001449584	0.001850707	-0.008793376	-0.007855563	0.008640129	0.002749175	-0.011156224	-0.002816907	0.009602523	0.004340847	0.009693729	0.021649201	0.012867433	-0.000960128	-0.010973388	0.0058585	0.018439754	0.009601987	0.001894328	0.005655744	0.018506482	0.007244663	-0.017237933
19.8	0.002748349	0.003103503	0.005766604	0.008411618	0.003409773	-0.006681647	-0.002129978	0.000889979	0.001028513	-0.009557244	0.012431022	0.016761153	-0.003351301	-0.005448682	-0.001379528	0.004270577	0.002936752	-0.005593916	-0.010791465	0.00185015	-0.02277631	-0.03654039	0.008143662	0.027461698	0.009995234	0.010629318	-0.002584243	0.007421123	0.014877917	0.017433335	0.015761401	0.000109377	-0.008500366	0.002285698	0.013965317	0.003174618	0.005725595	0.011855999	0.00656369	0.001324776	-0.003527692	0.00700808	0.005619994	-0.004171526	-0.00012339	0.004088358	0.01901333	0.01869064	-0.005588446
19.85	0.005332771	0.001274672	0.002801359	0.006439416	0.002588159	-0.00570367	-0.001374889	0.002102815	0.002954613	-0.009410966	-0.002919423	0.008691301	0.003756748	-0.002168429	-0.00324379	0.006785899	0.006941412	-0.005819927	-0.007938224	-0.007067468	-0.023606884	-0.025487061	0.012860797	0.013511967	-0.00524134	0.003124952	-0.003345432	0.012005655	0.035527951	0.037027658	0.016827198	-0.002321639	-0.00201711	0.006841829	0.014333857	0.001297823	0.001135867	-0.000583861	-0.002603754	0.002355809	0.005102726	0.005771844	-0.008489829	-0.016379868	-0.001919987	0.001972911	0.015625166	0.026416454	0.008816547
19.9	0.006373696	-0.000687343	-0.000384456	0.002785742	0.000802417	-0.003521724	-0.00026601	0.002951499	0.004459617	-0.007713018	-0.018556348	-0.002313332	0.009822694	0.001004311	-0.005501317	0.006782495	0.008815276	-0.004568065	-0.003346481	-0.014105238	-0.01694051	-0.006948557	0.012006774	-0.005254924	-0.018332422	-0.004117053	-0.003533645	0.014798624	0.047423791	0.045454485	0.012253918	-0.003827583	0.005199604	0.008635121	0.010133339	-0.001002354	-0.002833725	-0.010934552	-0.010442754	0.001947	0.011665467	0.002587304	-0.019061761	-0.022498452	-0.002603993	-0.000420341	0.008060978	0.026748678	0.020982585
19.95	0.005343471	-0.002450524	-0.003393638	-0.001594943	-0.000943024	-0.00042126	0.001045952	0.003208021	0.004887611	-0.004836186	-0.030938196	-0.014082406	0.013030937	0.003943241	-0.007055091	0.004139235	0.008056961	-0.00202535	0.002143901	-0.016734724	-0.004061077	0.01323845	0.005729304	-0.021703316	-0.024265724	-0.009185409	-0.003085383	0.015270999	0.047374935	0.040991807	0.004435389	-0.004129296	0.009815819	0.006620222	0.002365865	-0.003338374	-0.00534697	-0.015527222	-0.013268765	0.000589179	0.013747754	-0.001443929	-0.022670122	-0.020273618	-0.001783439	-0.002843049	-0.002678202	0.018402316	0.026651469
20	0.002438469	-0.003716478	-0.005892909	-0.00557143	-0.001762266	0.003011003	0.002322664	0.002792691	0.003919619	-0.001352864	-0.037191173	-0.023994981	0.012418101	0.006607078	-0.006730085	-0.000318649	0.004848685	0.001199775	0.007487287	-0.013857968	0.011471797	0.028885526	-0.003628126	-0.029657676	-0.020863535	-0.011227101	-0.002078365	0.013307238	0.035706576	0.02608127	-0.003245429	-0.003414257	0.009593446	0.001306457	-0.006688675	-0.005273656	-0.006172264	-0.013074102	-0.009412691	-0.000790742	0.010671339	-0.00495349	-0.018485715	-0.010566252	0.000251759	-0.005047066	-0.014363622	0.003149504	0.023824826
[truncated: 32 more columns]
