# Supplementary material for: Continuous spatio-temporal synthesis of electromagnetic fields by projected space-time Fourier transform
Source: Commun Eng. 2025 Jun 17;4:110. doi: 10.1038/s44172-025-00448-9 (PMC12174354; doi:10.1038/s44172-025-00448-9)
Supplement: Supplementary file 9 — Supplementary Data 4 [file 44172_2025_448_MOESM9_ESM.csv]

t(ns)	S1	S2	S3	S4	S5	S6	S7	S8	S9	S10	S11	S12	S13	S14	S15	S16	S17	S18	S19	S20	S21	S22	S23	S24	S25	S26	S27	S28	S29	S30	S31	S32	S33	S34	S35	S36	S37	S38	S39	S40	S41	S42	S43	S44	S45	S46	S47	S48	S49
0	-0.005685266	-0.006236805	0.005624827	0.009266121	-0.011625819	-0.020912213	0.004571938	0.009637239	-0.005439036	0.007252362	-0.001296071	-0.019397991	-0.007193507	0.028196303	0.021144992	-0.017259967	-0.007363002	0.008687105	-0.009838376	0.004306153	0.035602536	-0.003230272	-0.042082426	0.002383944	0.034843174	-0.002956981	-0.009903963	-0.008219031	-0.010759735	-0.000336176	0.056266157	0.015499094	-0.092464678	-0.040722558	0.069265413	0.028650039	-0.003876326	-0.003394369	-0.016406176	-0.006492498	0.060640179	0.009304883	-0.128219203	0.012119662	0.087102537	0.002962856	0.000104596	-0.007377228	-0.012455194
0.05	-0.00647998	-0.002793531	0.009570399	0.004758813	-0.017351981	-0.015420566	0.009672666	0.00581647	-0.005889552	0.0061869	-0.00473989	-0.02100585	0.002983952	0.033066317	0.012569838	-0.018043064	0.000438621	0.00809626	-0.006946825	0.01046596	0.030144246	-0.021615106	-0.041860166	0.013013155	0.029691837	-0.012454919	-0.006510825	-0.009199494	-0.006491465	0.017640045	0.05882331	-0.011899334	-0.090670821	-0.0048189	0.075246574	0.00892049	-0.002033858	-0.00296694	-0.018347741	0.01068269	0.065553885	-0.038848578	-0.121442853	0.071360354	0.069953442	0.005927433	0.001497493	-0.013086266	-0.009459968
0.1	-0.005731022	0.001415345	0.011442695	-0.001126691	-0.019511867	-0.006597364	0.012572303	0.00068941	-0.005051498	0.003616402	-0.007841933	-0.018163635	0.013120546	0.031168074	0.001972719	-0.014430736	0.008068019	0.005706328	-0.002423	0.015339586	0.018123509	-0.035114219	-0.031216937	0.020906297	0.018092785	-0.018679171	-0.00163443	-0.009172032	3.59E-05	0.03621812	0.047192141	-0.044073376	-0.072289626	0.033744219	0.067429006	-0.012500343	-0.000309298	-0.004362938	-0.014713168	0.034011761	0.051553531	-0.088745067	-0.083657498	0.121127601	0.036508346	0.007651187	0.001640299	-0.017835661	-0.002214807
0.15	-0.003538833	0.005469281	0.010680604	-0.007010475	-0.017612352	0.003641514	0.01281846	-0.004555	-0.00309918	-4.34E-05	-0.009822928	-0.011264088	0.020911862	0.022681343	-0.008451148	-0.007300389	0.013924835	0.002117211	0.002969893	0.017617086	0.001894286	-0.040911133	-0.01269831	0.024088767	0.0024608	-0.020396919	0.003539546	-0.007572499	0.008482599	0.050229348	0.022428278	-0.073526729	-0.039894354	0.06762967	0.047062773	-0.031863091	0.00078021	-0.006355859	-0.004035568	0.0568718	0.017302127	-0.12622573	-0.018982894	0.148609001	-0.007150481	0.007739648	0.000416395	-0.019394974	0.007628807
0.2	-0.000384259	0.008459536	0.007340251	-0.011488507	-0.012026923	0.013073363	0.01051757	-0.008699835	-0.000437739	-0.004074393	-0.010039589	-0.001661272	0.02452159	0.009341913	-0.016616352	0.001641895	0.016808186	-0.001817133	0.00819116	0.016414062	-0.015140939	-0.037987559	0.008991845	0.021627181	-0.013867806	-0.017437004	0.00776814	-0.004079102	0.017862461	0.054885114	-0.010903363	-0.091967429	0.001028575	0.09010758	0.017859342	-0.045790121	0.00095934	-0.006927668	0.012990891	0.0704371	-0.032336054	-0.138021541	0.060678281	0.145141261	-0.052178573	0.006212553	-0.001731892	-0.015950949	0.017320517
0.25	0.002973981	0.009699333	0.002116779	-0.013475862	-0.003902301	0.019681237	0.006277786	-0.010781124	0.00237922	-0.007597363	-0.008179309	0.008609234	0.023002949	-0.005972406	-0.020995397	0.010263954	0.016169393	-0.005181216	0.012130625	0.011559715	-0.02931165	-0.027307348	0.028226345	0.013867143	-0.027375635	-0.010697134	0.010026862	0.001223671	0.026556479	0.047222365	-0.04569808	-0.092599485	0.043139383	0.096422169	-0.014764597	-0.051867342	0.000356366	-0.004012333	0.033100545	0.066442382	-0.086479936	-0.115743858	0.137769003	0.108745008	-0.088832309	0.003524179	-0.00384817	-0.006940112	0.023703741
0.3	0.00568524	0.008882908	-0.003796978	-0.012465606	0.005094761	0.022108	0.001059875	-0.010310714	0.004760561	-0.00976899	-0.004391822	0.017288149	0.016516536	-0.019947846	-0.020931666	0.016506294	0.012219059	-0.007201581	0.013859677	0.00373646	-0.037539047	-0.011522931	0.039975151	0.002383782	-0.035149785	-0.00190916	0.009736463	0.007766274	0.032534634	0.027167531	-0.073998269	-0.072300921	0.078711269	0.084815118	-0.044776851	-0.049059477	-0.000463325	0.003588077	0.050873359	0.040368828	-0.130377641	-0.059042073	0.193035932	0.045163637	-0.108664	0.000453808	-0.004709902	0.006412826	0.024107593
0.35	0.007028734	0.006156127	-0.008986937	-0.008641634	0.013129756	0.019944354	-0.004027709	-0.007388782	0.006196104	-0.009989065	0.000688163	0.022418844	0.006301402	-0.029640469	-0.01675062	0.018859925	0.00586772	-0.007418185	0.012867181	-0.005586954	-0.038058408	0.005702829	0.041181451	-0.010343863	-0.035532078	0.006777024	0.006894984	0.014530228	0.033776168	-0.002124317	-0.088947725	-0.033007577	0.101168961	0.056985757	-0.066711088	-0.037883354	-0.000636613	0.015433729	0.060004263	-0.006019097	-0.149157543	0.023088301	0.210402115	-0.032966415	-0.10653503	-0.002111915	-0.003231758	0.02110495	0.017196946
0.4	0.006610409	0.002083384	-0.012163548	-0.0028241	0.018575466	0.013788248	-0.007948852	-0.002679909	0.006360443	-0.008065853	0.006046597	0.022812799	-0.005586965	-0.033165713	-0.009649731	0.016713359	-0.001483952	-0.005787225	0.009218266	-0.014435731	-0.030824167	0.020575259	0.031599019	-0.021463832	-0.028485204	0.013292715	0.002088661	0.020202025	0.028811677	-0.034802335	-0.086489741	0.018203793	0.106363801	0.017871916	-0.076692644	-0.020314389	0.000697633	0.029137821	0.055161407	-0.063800392	-0.132267597	0.113445338	0.181493948	-0.108719677	-0.081952155	-0.003446207	0.001087627	0.03300466	0.003534063
0.45	0.004478577	-0.002479494	-0.012489514	0.003730822	0.020334817	0.005071839	-0.009936792	0.002740976	0.005182327	-0.004293116	0.01050806	0.01833836	-0.01670887	-0.030094977	-0.001397828	0.010491314	-0.008256982	-0.002693071	0.003586709	-0.020770597	-0.017501811	0.030025251	0.013850274	-0.028373909	-0.015592451	0.016120307	-0.003621354	0.023419961	0.017254469	-0.063623443	-0.066364506	0.070487987	0.093329408	-0.025232534	-0.073112401	0.000556524	0.004015416	0.040714804	0.033928143	-0.118282846	-0.077344334	0.19017301	0.108551433	-0.164700612	-0.039376674	-0.003219212	0.007823729	0.038015546	-0.01433106
0.5	0.001123486	-0.006574974	-0.009803467	0.009621224	0.018051978	-0.004291301	-0.009636968	0.007635734	0.002865552	0.000588104	0.013016528	0.009960673	-0.024748234	-0.021470915	0.006083655	0.001556803	-0.013038316	0.001134491	-0.002860451	-0.02298805	-0.001057711	0.032345734	-0.007308906	-0.029303531	0.000306326	0.014631902	-0.008915921	0.023066739	0.000163265	-0.081698795	-0.0321655	0.111783642	0.0643944	-0.064070799	-0.056841295	0.021059891	0.009067205	0.045581493	-0.001786412	-0.152561444	0.007738796	0.232006393	0.004801099	-0.187179747	0.0126063	-0.001627569	0.015528354	0.033430525	-0.032306737
0.55	-0.002641557	-0.009351585	-0.004678505	0.013607409	0.012176351	-0.012346333	-0.007173559	0.010884808	-0.000144352	0.005541319	0.012907415	-0.000477323	-0.027991381	-0.009462374	0.011160462	-0.008097541	-0.014882018	0.004781647	-0.008710469	-0.020350649	0.014941897	0.027478201	-0.026301138	-0.023730614	0.01575645	0.009225999	-0.012497786	0.018548282	-0.019903255	-0.084220775	0.009521872	0.13189201	0.024674067	-0.091060677	-0.030979629	0.037591252	0.014719428	0.039979888	-0.045409409	-0.152423336	0.105501087	0.223946523	-0.107996268	-0.169531092	0.06309828	0.000633705	0.021957513	0.019042245	-0.045665689
0.6	-0.005886103	-0.0102431	0.001703346	0.014867931	0.003871842	-0.017518373	-0.003127992	0.011738217	-0.003243449	0.009468191	0.010096496	-0.01067903	-0.025682797	0.003223907	0.012847031	-0.016296485	-0.01350268	0.007357275	-0.012632379	-0.013226906	0.027144903	0.016915665	-0.038235577	-0.012541515	0.027459533	0.001235856	-0.013380076	0.009998643	-0.039216	-0.069706846	0.050634364	0.125228419	-0.018916102	-0.100845373	-0.00022456	0.047254599	0.019082559	0.022412846	-0.086723818	-0.11121338	0.192324096	0.161865396	-0.204360498	-0.114094715	0.101276997	0.002562095	0.024612334	-0.002397962	-0.050207276
0.65	-0.007799404	-0.009081157	0.007831661	0.013153119	-0.005209598	-0.018921752	0.001570537	0.009979076	-0.005788595	0.011468437	0.005129595	-0.018420351	-0.018190423	0.014002294	0.011010239	-0.021166106	-0.009320836	0.008200494	-0.013706187	-0.003063404	0.033144703	0.003280841	-0.040183188	0.00210683	0.032998394	-0.007368948	-0.011124523	-0.001638123	-0.053568652	-0.040429459	0.083382841	0.092443509	-0.058910036	-0.091428521	0.030001637	0.048393389	0.019951926	-0.005379778	-0.114151908	-0.033102318	0.244106784	0.0547031	-0.261145047	-0.031955483	0.118817717	0.003156156	0.021475894	-0.02561246	-0.043392669
0.7	-0.007893828	-0.006120103	0.012233205	0.008813377	-0.013248842	-0.016498609	0.005828716	0.005964921	-0.007230174	0.011060867	-0.000927614	-0.022052229	-0.006949217	0.020964501	0.006372925	-0.021547468	-0.003353023	0.007042216	-0.011668643	0.007920281	0.031965719	-0.010296008	-0.031870924	0.017203601	0.031353821	-0.014424136	-0.005976441	-0.01467822	-0.05920891	-0.001927302	0.101806539	0.040410991	-0.08857164	-0.064638263	0.054497266	0.040909488	0.015484088	-0.038292682	-0.117812235	0.066486624	0.242748988	-0.076537767	-0.263319461	0.059367062	0.111783077	0.001756479	0.011746909	-0.04409422	-0.02516101
0.75	-0.006121229	-0.001973003	0.013830416	0.002708086	-0.018617553	-0.010972495	0.008618345	0.000541371	-0.007231472	0.008307848	-0.00673724	-0.020862863	0.005808564	0.023208322	0.000320402	-0.017250807	0.003026714	0.004081742	-0.007006193	0.017248128	0.024209202	-0.02084884	-0.015628288	0.029502149	0.023101297	-0.018062794	0.001139751	-0.026923433	-0.053797983	0.038256434	0.102796314	-0.019455921	-0.103001474	-0.025800056	0.069145316	0.02630146	0.004934634	-0.068742404	-0.092564257	0.163789421	0.181733266	-0.202995348	-0.207982561	0.139808898	0.081538505	-0.00168341	-0.003658732	-0.051955264	0.001799718
0.8	-0.002874601	0.002523352	0.012202817	-0.003976693	-0.020208009	-0.003644882	0.009209081	-0.005148211	-0.00574842	0.003808994	-0.011013027	-0.015219571	0.017489953	0.020892466	-0.005442731	-0.009097579	0.008399223	-4.34E-05	-0.000861503	0.022789085	0.011850669	-0.026159267	0.004356091	0.036216088	0.010250143	-0.01715414	0.008774869	-0.03601618	-0.03715222	0.072263331	0.086434518	-0.074105914	-0.099917145	0.017332813	0.071571649	0.007401039	-0.010773708	-0.088439441	-0.040159986	0.232463911	0.069167762	-0.29449189	-0.105520553	0.191329489	0.034477252	-0.006486363	-0.022029611	-0.045800856	0.032428446
0.85	0.00111975	0.006483039	0.007687328	-0.009960796	-0.017671014	0.003907469	0.007354844	-0.009911239	-0.003049923	-0.001436719	-0.012836369	-0.006464391	0.025666575	0.015051249	-0.009305337	0.001255497	0.011616163	-0.004392471	0.005232605	0.023288127	-0.002242005	-0.025153847	0.023214495	0.035646702	-0.004231651	-0.01159399	0.015238478	-0.039872268	-0.011548473	0.09359867	0.055693557	-0.112151472	-0.080013373	0.056175705	0.061513401	-0.012156341	-0.028875216	-0.090624408	0.03022415	0.250786399	-0.072782244	-0.32688498	0.022463578	0.202081138	-0.019382965	-0.011351278	-0.03929235	-0.02604064	0.060261056
0.9	0.004984749	0.009147927	0.00129543	-0.014108812	-0.011510366	0.010163488	0.003386029	-0.012756495	0.000329344	-0.006266878	-0.011880517	0.003405186	0.028589399	0.007259384	-0.010137357	0.011669639	0.012049079	-0.007934809	0.009731325	0.018685308	-0.014948187	-0.018068307	0.036655516	0.027600811	-0.017094715	-0.002379333	0.018960397	-0.037118489	0.018534548	0.098398368	0.015680927	-0.126634565	-0.046860772	0.083096932	0.040854652	-0.028634807	-0.045118041	-0.072158732	0.103422079	0.208287372	-0.212238527	-0.288390566	0.147999746	0.169191894	-0.068608329	-0.014655697	-0.050903997	0.00283176	0.078797535
0.95	0.007897631	0.010031764	-0.005528399	-0.015635417	-0.003005411	0.013950496	-0.001825649	-0.013093664	0.003696967	-0.009630395	-0.008482696	0.012191932	0.025587678	-0.000744494	-0.007564367	0.019977011	0.009716845	-0.009793663	0.011474656	0.010134529	-0.023551053	-0.006377624	0.041942763	0.013495197	-0.025533569	0.008558831	0.018856076	-0.027451214	0.047231974	0.086027142	-0.027322399	-0.116486277	-0.006349767	0.093001271	0.013324824	-0.038940166	-0.054653471	-0.034840758	0.161510319	0.109815395	-0.314878518	-0.183209088	0.243215565	0.099501903	-0.102856637	-0.014894491	-0.053007741	0.033178956	0.082968469
1	0.009264555	0.009005198	-0.011244257	-0.014245818	0.006034872	0.014648544	-0.007036366	-0.010843066	0.006350285	-0.010832011	-0.003544946	0.017986164	0.017259776	-0.007385972	-0.002067343	0.024436563	0.005264546	-0.009463148	0.009999802	-0.000286874	-0.026282688	0.007477301	0.038361061	-0.003892999	-0.027799151	0.018740924	0.014612896	-0.01183488	0.068513218	0.058952065	-0.066813767	-0.086313637	0.034265592	0.084364029	-0.016107144	-0.041248331	-0.053293203	0.014512547	0.188152754	-0.024386814	-0.352430622	-0.031400702	0.286837577	0.008077688	-0.115117202	-0.011143274	-0.043557027	0.056204623	0.070370893
1.05	0.008826299	0.006308587	-0.014567137	-0.010190172	0.013646698	0.012278829	-0.010906834	-0.006438327	0.007731136	-0.009686075	0.001708717	0.019577781	0.005397131	-0.011487293	0.005114417	0.024096955	-0.000199292	-0.006943496	0.005683816	-0.010103256	-0.022663753	0.020518583	0.027113098	-0.020992299	-0.02356665	0.025671112	0.006824047	0.007521943	0.077537924	0.022026124	-0.096883627	-0.044659646	0.067612753	0.059489535	-0.042070032	-0.035382361	-0.038830415	0.065356986	0.173003026	-0.162942009	-0.310263544	0.135128678	0.269142949	-0.085149189	-0.103186721	-0.003418784	-0.023090214	0.064469616	0.041986972
1.1	0.006680362	0.00249386	-0.014748208	-0.004222342	0.018142843	0.007471064	-0.012328075	-0.000727756	0.007551927	-0.006543703	0.006051905	0.016707341	-0.007365697	-0.012400939	0.012255166	0.018991773	-0.005368036	-0.002757367	-0.000327592	-0.017062203	-0.013588123	0.029759727	0.01076771	-0.03420544	-0.013983301	0.027408336	-0.003075008	0.027440394	0.071823538	-0.018560924	-0.112865446	-0.001341099	0.087559876	0.023944739	-0.059744406	-0.022847945	-0.012051141	0.105837856	0.114999206	-0.271033366	-0.19205032	0.279684239	0.194172965	-0.159839126	-0.070067692	0.007173834	0.005094688	0.054221386	0.002207528
1.15	0.003229163	-0.001690323	-0.011726704	0.002533757	0.018507105	0.001323309	-0.010717764	0.005200296	0.005862147	-0.0021908	0.008564992	0.010107849	-0.018120094	-0.010068484	0.017528638	0.010128294	-0.009042526	0.002162025	-0.006394633	-0.019688329	-0.001146941	0.032769699	-0.007500709	-0.040711117	-0.001391702	0.023051119	-0.013069893	0.044275539	0.051927525	-0.05638162	-0.111855465	0.035273811	0.090456242	-0.014693142	-0.065781397	-0.006508911	0.022905962	0.125744076	0.023582843	-0.319572512	-0.020140768	0.369239617	0.078710298	-0.199773025	-0.023224646	0.018568408	0.035470713	0.026820286	-0.041869451
1.2	-0.000919066	-0.005446391	-0.006126199	0.00879228	0.014656829	-0.004818555	-0.006207549	0.010230369	0.003037684	0.002352701	0.008850942	0.001333723	-0.024357919	-0.005029946	0.019422575	-0.000725621	-0.01040584	0.00668793	-0.010797293	-0.017624771	0.01177534	0.028197274	-0.024619292	-0.039111068	0.011206083	0.013020423	-0.020985078	0.054579879	0.021453051	-0.085701657	-0.093137694	0.060211631	0.075991506	-0.04848271	-0.059012688	0.010034975	0.059047297	0.119221772	-0.082654115	-0.293333267	0.168686468	0.382257678	-0.05167961	-0.196426253	0.027111515	0.028133524	0.061437337	-0.011232833	-0.081740908
1.25	-0.005065141	-0.008080206	0.000893914	0.013354741	0.007500099	-0.009625082	0.000337049	0.013429382	-0.000306087	0.006078622	0.007102738	-0.007583724	-0.024597818	0.001611932	0.017090887	-0.011410162	-0.009203928	0.009771035	-0.012185922	-0.011677207	0.022069356	0.016166523	-0.038080021	-0.02976167	0.0208246	-0.000938947	-0.024969148	0.055809807	-0.0136522	-0.102140988	-0.058494369	0.072523819	0.047436131	-0.070785013	-0.040787221	0.023235364	0.08787182	0.08649356	-0.17975589	-0.195705813	0.331260936	0.313954764	-0.168543962	-0.150795696	0.070197288	0.033260219	0.076843333	-0.049777847	-0.109150021
1.3	-0.008524559	-0.009129781	0.007890551	0.015354243	-0.001242786	-0.01204852	0.007482651	0.014214892	-0.003457238	0.00821949	0.004010101	-0.014581546	-0.018802899	0.008295112	0.010567081	-0.019819722	-0.005791406	0.010697047	-0.009953356	-0.003557394	0.027044876	-0.001552437	-0.04610148	-0.014699165	0.025164659	-0.016059866	-0.023936974	0.046931825	-0.046359122	-0.103078646	-0.012305698	0.074527219	0.011119701	-0.077587123	-0.014819501	0.030373233	0.101322519	0.034070971	-0.243845058	-0.048581333	0.428030457	0.177693971	-0.246948722	-0.073096234	0.097085886	0.032010432	0.077504038	-0.077653367	-0.117761214
1.35	-0.010712258	-0.008447227	0.013433964	0.014442404	-0.009427779	-0.011543472	0.0135497	0.012454201	-0.00577136	0.008407176	0.000538426	-0.01801969	-0.008463813	0.013205705	0.000793499	-0.024333244	-0.001033916	0.009264547	-0.004430288	0.004595613	0.025042328	-0.021680698	-0.047568261	0.00283416	0.023133341	-0.029110129	-0.017860238	0.028786589	-0.070093192	-0.087880982	0.038706672	0.070057706	-0.024836886	-0.068213368	0.013475896	0.030150826	0.093898566	-0.026655617	-0.256966933	0.112797628	0.432675049	0.002135016	-0.270906954	0.019572367	0.102494652	0.023670331	0.062320745	-0.085831529	-0.104525394
1.4	-0.011207819	-0.006219602	0.016388419	0.010872059	-0.015003819	-0.008199513	0.017015357	0.008479801	-0.006816081	0.006729153	-0.002352671	-0.01705134	0.003705663	0.014611246	-0.010539123	-0.024139509	0.003907511	0.00583562	0.003151866	0.010781035	0.015893394	-0.039917381	-0.041913188	0.019153196	0.015103482	-0.037094268	-0.007827311	0.004103141	-0.08018068	-0.058027806	0.086219593	0.062464443	-0.05232547	-0.045306611	0.038073087	0.022961326	0.064387932	-0.082122236	-0.211902392	0.248763051	0.338979869	-0.175193758	-0.23663709	0.107038256	0.085845144	0.009065178	0.033697051	-0.070149938	-0.070458974
1.45	-0.009808816	-0.002925414	0.016125374	0.005447494	-0.016535664	-0.002751757	0.016896815	0.00302121	-0.006460262	0.00367784	-0.003969788	-0.011830634	0.014416111	0.011296941	-0.021307416	-0.019390617	0.007856877	0.001244168	0.010928865	0.013635319	0.001118148	-0.051746027	-0.029108071	0.030994154	0.00285597	-0.037945907	0.00415478	-0.022880088	-0.074860011	-0.017145123	0.121557996	0.05313409	-0.065204141	-0.014129955	0.053640936	0.0107736	0.016720926	-0.119901661	-0.114689952	0.325559732	0.163224012	-0.31636666	-0.153017343	0.170485941	0.051279398	-0.009459609	-0.002880035	-0.032831898	-0.020668836
1.5	-0.006577097	0.00076461	0.012635955	-0.000656055	-0.013598495	0.003546094	0.013014606	-0.002933126	-0.004886891	1.43E-05	-0.004053666	-0.003508825	0.020651117	0.003020677	-0.029361064	-0.011153183	0.009900479	-0.003415694	0.016842701	0.012736349	-0.016224113	-0.053441093	-0.009843902	0.036259433	-0.010786832	-0.031047473	0.01558155	-0.047147827	-0.055618975	0.029133764	0.137318228	0.04111246	-0.060912598	0.018618431	0.056778956	-0.003341097	-0.040374946	-0.131751999	0.015902254	0.324275564	-0.058623996	-0.391559488	-0.039269451	0.196521133	0.006677693	-0.028413295	-0.040012992	0.017703632	0.036406172
1.55	-0.001872425	0.004123361	0.006529788	-0.00616724	-0.006932558	0.009174813	0.006063685	-0.008318818	-0.002529129	-0.003414945	-0.002813193	0.005989886	0.02050533	-0.009150099	-0.032937046	-0.00116937	0.009594899	-0.00706633	0.019148436	0.008644271	-0.032055789	-0.043071255	0.014153147	0.034450272	-0.022564835	-0.017444403	0.024003952	-0.06387024	-0.026785476	0.073612626	0.129058283	0.023962993	-0.04128408	0.046199892	0.0468779	-0.015929976	-0.094956235	-0.115599469	0.152001936	0.245884768	-0.278396834	-0.385583106	0.079485692	0.179994607	-0.038090088	-0.043830561	-0.070043412	0.068773619	0.090423418
1.6	0.003643875	0.00651324	-0.001074307	-0.010021922	0.0016992	0.012686681	-0.002530621	-0.012190798	5.05E-05	-0.005863423	-0.000824628	0.014376883	0.013781684	-0.02277263	-0.03100271	0.008520077	0.007057545	-0.008915512	0.016866749	0.002685533	-0.042118415	-0.021247505	0.039849868	0.026676422	-0.02949966	0.00031359	0.027585104	-0.069406298	0.005515947	0.108397699	0.096634611	-0.000482759	-0.012250406	0.063147796	0.026361867	-0.02395952	-0.134401444	-0.075938256	0.262648499	0.110980442	-0.446290449	-0.300969871	0.177741116	0.12499664	-0.07329674	-0.05210608	-0.086776346	0.106642562	0.130996437
1.65	0.009058385	0.007512898	-0.008745666	-0.011615051	0.009932739	0.013057293	-0.010938097	-0.013895486	0.002303292	-0.006833476	0.001166128	0.019514398	0.002161904	-0.03434752	-0.023465466	0.016009471	0.002921066	-0.008646513	0.010070899	-0.00344455	-0.042982362	0.008624111	0.062917141	0.01524823	-0.029581176	0.018684863	0.025527515	-0.062132278	0.034775929	0.12619358	0.044765324	-0.032194927	0.01758832	0.066256444	0.000204417	-0.025511697	-0.148356381	-0.022560763	0.320879984	-0.045753453	-0.522144188	-0.156989707	0.234974993	0.043841205	-0.091423573	-0.05081562	-0.086858242	0.120176401	0.149663064
1.7	0.013325457	0.006998608	-0.014996374	-0.010929437	0.015409898	0.009968447	-0.017348749	-0.013187563	0.003820848	-0.00616265	0.002474971	0.019929871	-0.011133815	-0.040039258	-0.011215235	0.019925256	-0.001833324	-0.006479803	-6.57E-05	-0.008142176	-0.033010868	0.040741199	0.078217554	0.002974685	-0.022273863	0.033895167	0.018265566	-0.042900146	0.05553161	0.121870187	-0.017463832	-0.067662857	0.03923649	0.055096322	-0.025208662	-0.020217739	-0.131389771	0.032016662	0.31025573	-0.1848106	-0.484884374	0.015045896	0.239786269	-0.045705141	-0.088734492	-0.039339193	-0.070478639	0.103952312	0.141604361
1.75	0.015456121	0.005162647	-0.018554641	-0.008500732	0.016420258	0.003943831	-0.020390013	-0.010268232	0.00441297	-0.004038415	0.002676068	0.015211591	-0.022146274	-0.036685765	0.00400204	0.019701214	-0.006119305	-0.003092168	-0.011479678	-0.010292779	-0.013028394	0.067964658	0.080815103	-0.007623989	-0.008726005	0.042772106	0.007373504	-0.014998816	0.064476978	0.09396744	-0.078183867	-0.099900057	0.04584997	0.032009607	-0.043619056	-0.009334615	-0.084682215	0.075722653	0.229244634	-0.27230981	-0.337954239	0.178977054	0.192027457	-0.124323822	-0.066041075	-0.019135561	-0.04124168	0.059963007	0.106781634
1.8	0.014748063	0.002463947	-0.018613656	-0.005224651	0.012407438	-0.003713075	-0.019432285	-0.005736378	0.004120631	-0.000946565	0.001709701	0.00618302	-0.027249999	-0.022859139	0.019852465	0.015673022	-0.009003679	0.00058158	-0.021645624	-0.009508523	0.01352684	0.083371229	0.067345035	-0.014955597	0.00838012	0.043457973	-0.00479164	0.016405403	0.061006705	0.045698059	-0.125151037	-0.119939524	0.034849939	0.001630736	-0.050462237	0.004547495	-0.016265183	0.099842865	0.092350659	-0.288747939	-0.109419358	0.30174464	0.102609942	-0.175318454	-0.028508822	0.00641374	-0.005264967	-0.002579181	0.050241582
1.85	0.011003403	-0.000478991	-0.01501147	-0.002061509	0.004194312	-0.011183577	-0.014710796	-0.000461604	0.003167744	0.002431213	-0.000122517	-0.00520572	-0.024219955	0.00033414	0.03377582	0.008972884	-0.009915742	0.003607155	-0.028128917	-0.006160335	0.041089079	0.081969907	0.037387045	-0.018658863	0.025327709	0.035828263	-0.015627694	0.04525678	0.047101735	-0.01496962	-0.148453839	-0.119480006	0.008952939	-0.029960192	-0.044053447	0.018095317	0.060346364	0.100921533	-0.072429414	-0.233689683	0.153402341	0.360270339	-0.008884616	-0.188162787	0.015451515	0.032582695	0.030247326	-0.069326467	-0.018527611
1.9	0.00466778	-0.003029562	-0.008302406	0.000271286	-0.006152263	-0.016552056	-0.007241813	0.004594738	0.001872845	0.005350192	-0.002264749	-0.016269332	-0.012990928	0.029011941	0.043382766	0.001249261	-0.008758665	0.005296967	-0.029143633	-0.001218491	0.063062949	0.062159058	-0.005619602	-0.019486539	0.038130646	0.021512089	-0.022876838	0.065832242	0.026634519	-0.076394332	-0.142858637	-0.093881648	-0.024275951	-0.056310016	-0.02606596	0.027984761	0.128900007	0.081203019	-0.229378976	-0.125196384	0.393737285	0.345795515	-0.118262181	-0.160669874	0.055980241	0.054200897	0.05859273	-0.124250573	-0.087139874
1.95	-0.003168586	-0.004676746	0.000306226	0.00151907	-0.015804413	-0.018282912	0.001435222	0.008572022	0.00055158	0.007144327	-0.004077543	-0.024192661	0.004129658	0.057019881	0.046830003	-0.005724033	-0.005900442	0.005376703	-0.023990215	0.004035608	0.073337206	0.026511687	-0.054339884	-0.018819464	0.043417109	0.003507985	-0.025126435	0.073940723	0.004311382	-0.125460418	-0.10917693	-0.04449393	-0.054338711	-0.071737882	-0.001149491	0.031648543	0.173955544	0.047581625	-0.342861566	0.005712265	0.557547787	0.264882499	-0.20164843	-0.099335087	0.083886193	0.066700179	0.074938222	-0.153586593	-0.14252941
2	-0.010937844	-0.00514732	0.009155902	0.001945418	-0.021896466	-0.015636354	0.009616159	0.010873775	-0.000559813	0.007356151	-0.005018639	-0.026719933	0.022899515	0.077172714	0.043123564	-0.010459661	-0.002053478	0.004029609	-0.013272689	0.008338497	0.067877037	-0.018396585	-0.098610418	-0.017984728	0.039246162	-0.014510621	-0.022104137	0.067836635	-0.015456708	-0.1505013	-0.054257781	0.020580647	-0.070743868	-0.072398058	0.024236364	0.027858339	0.184440887	0.009436707	-0.38543244	0.12389092	0.605526343	0.137093775	-0.240373032	-0.017802779	0.092649959	0.067092376	0.07716697	-0.149258702	-0.173464568
2.05	-0.016913854	-0.004459404	0.016451827	0.002197083	-0.022309252	-0.008909578	0.015798418	0.011265887	-0.001340315	0.005835516	-0.004783168	-0.022763152	0.038158597	0.083004083	0.032312251	-0.01209425	0.001919959	0.001811891	0.001159315	0.010728801	0.045988947	-0.063180199	-0.12752646	-0.017621775	0.025669991	-0.029028403	-0.014702402	0.048638178	-0.029471713	-0.144274691	0.010447591	0.087747663	-0.066182449	-0.057105859	0.043482379	0.017020412	0.156378864	-0.023986473	-0.344414239	0.199651653	0.522281504	-0.009893116	-0.224901925	0.066188823	0.079892733	0.054667325	0.066055806	-0.110924368	-0.172880612
2.1	-0.019619283	-0.002903893	0.020635671	0.003015576	-0.016308457	0.000571554	0.018969243	0.00988926	-0.001775585	0.002789668	-0.003369455	-0.012768469	0.045186108	0.070607476	0.015545976	-0.01057255	0.005221993	-0.00053043	0.016540688	0.010725833	0.010886971	-0.09765528	-0.132130144	-0.01733349	0.004893425	-0.037454447	-0.004734626	0.020144903	-0.036253479	-0.106193251	0.071429864	0.14104315	-0.039017686	-0.027778771	0.051548973	0.001126232	0.09411185	-0.045907482	-0.225377009	0.216428025	0.320634703	-0.146474716	-0.157064954	0.134703598	0.047989713	0.031250285	0.044812042	-0.046140589	-0.139541704
2.15	-0.018219368	-0.00095818	0.020738209	0.004888783	-0.004856019	0.010723037	0.018758918	0.007188295	-0.001917399	-0.001229251	-0.001061464	0.001274291	0.04104546	0.040062586	-0.005013796	-0.006634192	0.007296631	-0.002286042	0.029732155	0.008379209	-0.030669115	-0.113230989	-0.108027793	-0.015772352	-0.019041519	-0.038637136	0.005510467	-0.011920193	-0.036059948	-0.043112495	0.116160562	0.166337493	0.005703689	0.01063245	0.046283665	-0.016629278	0.009680013	-0.053443136	-0.051615636	0.17448707	0.039928137	-0.247187701	-0.050094618	0.173485765	0.003673867	0.00094473	0.018150319	0.031359627	-0.078631493
2.2	-0.012791023	0.000845828	0.016627373	0.007765422	0.009510483	0.019178634	0.015442282	0.003778354	-0.001833465	-0.005406048	0.001656982	0.016212224	0.025544073	-0.004008759	-0.026431812	-0.001605202	0.007927305	-0.002977975	0.037865639	0.004202227	-0.069670855	-0.105100887	-0.057182476	-0.011167865	-0.041017621	-0.033011622	0.013803943	-0.041090444	-0.030486506	0.03170467	0.135880208	0.155434331	0.057132241	0.050795028	0.028978387	-0.032484008	-0.079570379	-0.047829864	0.140402491	0.089846736	-0.26151494	-0.295396588	0.073646987	0.174971874	-0.043318775	-0.030607221	-0.00882102	0.104822849	-0.001059035
2.25	-0.00437881	0.002064742	0.009081937	0.010945163	0.02322715	0.023856956	0.009810875	0.000290725	-0.001570799	-0.008808924	0.004225016	0.028434625	0.001516878	-0.053022991	-0.045371147	0.002956574	0.007235876	-0.002482792	0.038961475	-0.000973476	-0.09685249	-0.073659214	0.011735238	-0.002143883	-0.055917431	-0.022362296	0.018472877	-0.061507247	-0.021812884	0.101361108	0.127458773	0.108822396	0.101271909	0.084209151	0.004013528	-0.04287385	-0.154658058	-0.033491674	0.308733083	-0.011061209	-0.51837976	-0.285779265	0.186958543	0.139785171	-0.082306647	-0.057310848	-0.031626115	0.158272748	0.078475412
2.3	0.005198539	0.002459271	-0.000343059	0.013207792	0.032564906	0.023477221	0.002965024	-0.002762083	-0.001147461	-0.010580737	0.006128997	0.034746902	-0.025689475	-0.09612889	-0.058568436	0.005676209	0.00559313	-0.001040281	0.032386698	-0.00617617	-0.104928371	-0.024727323	0.084718268	0.011445685	-0.059792211	-0.009283386	0.018745082	-0.069152342	-0.012312135	0.149259974	0.093900044	0.036168089	0.124761317	0.10284515	-0.022313375	-0.04517809	-0.199117673	-0.016334429	0.415165087	-0.099274608	-0.672387497	-0.224345498	0.26339593	0.076403129	-0.104005622	-0.073836978	-0.047146972	0.180041937	0.144332258
2.35	0.013758981	0.00205037	-0.009643056	0.013168638	0.034596533	0.017890974	-0.003915837	-0.00506639	-0.000573254	-0.010140167	0.006999519	0.033200167	-0.049442745	-0.122680876	-0.063360651	0.005733494	0.00347532	0.000841669	0.019051954	-0.010465867	-0.090523594	0.031541493	0.145340153	0.027974064	-0.050862618	0.003503794	0.014871688	-0.062692298	-0.003716017	0.16325213	0.043417025	-0.045735778	0.118754698	0.100930498	-0.043451079	-0.0383	-0.202701314	-0.001836769	0.433918558	-0.15139626	-0.68539859	-0.126265391	0.283123732	-0.000899322	-0.102658135	-0.07672239	-0.053944597	0.165242793	0.183145414
2.4	0.019288699	0.001099744	-0.016815067	0.009767636	0.028023876	0.008143081	-0.009774481	-0.006517186	0.000114071	-0.007347538	0.006666024	0.02365904	-0.063473749	-0.124910213	-0.058191267	0.00309609	0.001314679	0.002552065	0.001294942	-0.013075485	-0.05528105	0.082874487	0.178593518	0.044041934	-0.030103235	0.013789093	0.008012824	-0.043750066	0.003043159	0.138913732	-0.012633713	-0.117107918	0.081782088	0.076513278	-0.054292851	-0.022966417	-0.163784274	0.006484943	0.357850282	-0.155637843	-0.54868449	-0.012190572	0.237794518	-0.075339792	-0.077470328	-0.065119471	-0.052190534	0.116677411	0.186711303
2.45	0.020456654	1.96E-05	-0.020326921	0.002742147	0.013641761	-0.003754883	-0.013818222	-0.00716552	0.000818965	-0.002589502	0.005168475	0.0079438	-0.063529852	-0.100107612	-0.04300836	-0.001450324	-0.000609576	0.003558702	-0.017538532	-0.01351253	-0.005805484	0.117705133	0.174714425	0.055119496	-0.001238094	0.020303169	-7.30E-05	-0.016543064	0.007794838	0.081031552	-0.062403983	-0.160314661	0.020699529	0.032399412	-0.052448066	-0.00167891	-0.08990719	0.007825188	0.200682876	-0.114261212	-0.28614547	0.096046932	0.133289858	-0.131385255	-0.033006204	-0.04102931	-0.043314781	0.044075193	0.153891331
2.5	0.016971276	-0.00076251	-0.019485946	-0.007080052	-0.005703403	-0.015281673	-0.015593751	-0.007131295	0.001385205	0.003251017	0.002735663	-0.010515582	-0.04859375	-0.051707307	-0.019464128	-0.006490353	-0.002208759	0.003553178	-0.033741194	-0.011621988	0.047614934	0.127927631	0.131985307	0.05672714	0.029901687	0.022843335	-0.007454065	0.013034346	0.010871138	0.002802152	-0.096131877	-0.164589168	-0.050653692	-0.023866939	-0.038753043	0.021689301	0.003701166	0.00391373	-0.005378959	-0.041977899	0.04953766	0.179482635	-0.010508635	-0.158112311	0.021599385	-0.008956861	-0.029519113	-0.038076394	0.091047777
2.55	0.009676075	-0.000944543	-0.014608039	-0.017792679	-0.025680164	-0.023978772	-0.015003076	-0.006519445	0.001629978	0.008948917	-0.000257075	-0.027451233	-0.021324509	0.011088209	0.009159154	-0.010346019	-0.003544588	0.002520602	-0.043992847	-0.007612612	0.093256815	0.110889549	0.057712157	0.045859464	0.056559322	0.022093149	-0.012463152	0.038684822	0.012759231	-0.077158936	-0.108057767	-0.129001679	-0.114828977	-0.081131809	-0.016907458	0.042591128	0.097323855	-0.001928622	-0.216260474	0.038966194	0.387321887	0.22511776	-0.163169889	-0.151413394	0.074490148	0.024952875	-0.01329589	-0.113565401	0.010846085
2.6	0.000350114	-0.000452395	-0.006936825	-0.026769796	-0.041450445	-0.02799724	-0.012276694	-0.005373928	0.001408475	0.013192901	-0.003340913	-0.038777367	0.012429176	0.075141383	0.038334576	-0.011535143	-0.004731596	0.000721355	-0.046057907	-0.002044425	0.120665046	0.070107351	-0.03299206	0.0222371	0.072536704	0.019222236	-0.014053148	0.055061742	0.013805996	-0.139309161	-0.097306056	-0.062822026	-0.155313225	-0.126764205	0.007628907	0.056679475	0.170991808	-0.006127057	-0.385503826	0.105414633	0.652800515	0.227648101	-0.289910897	-0.114575919	0.113635579	0.054128367	0.002954631	-0.167684661	-0.07036813
2.65	-0.0087393	0.000528476	0.001671749	-0.031308563	-0.048836119	-0.026490012	-0.007918734	-0.003687741	0.000686777	0.014890782	-0.006013384	-0.041607106	0.044953531	0.126288065	0.062968942	-0.009205226	-0.005821947	-0.00140052	-0.039282969	0.004229359	0.123158626	0.014504753	-0.120426571	-0.011032523	0.073653781	0.015411775	-0.011998787	0.058909126	0.014075649	-0.168054471	-0.067646169	0.016857157	-0.161011311	-0.149413147	0.029141166	0.060696377	0.208830189	-0.006121487	-0.474581361	0.139669306	0.784649214	0.189703198	-0.359354022	-0.05715625	0.129533979	0.072889039	0.017176931	-0.190018115	-0.136061955
2.7	-0.015414461	0.001606075	0.009219593	-0.029397083	-0.045391578	-0.019765498	-0.002632193	-0.001463666	-0.000407658	0.013451502	-0.007805162	-0.035004869	0.068518512	0.152641599	0.07828904	-0.003426887	-0.00671919	-0.003347618	-0.024781468	0.010172269	0.099512504	-0.043652938	-0.184800688	-0.047678116	0.058835693	0.011463289	-0.006912788	0.049741488	0.013390759	-0.155751846	-0.02631729	0.089599904	-0.129404604	-0.141790509	0.043129123	0.053200816	0.20255556	-0.001171393	-0.461733033	0.133870807	0.748881856	0.120736206	-0.351144934	0.007521188	0.117465828	0.077595457	0.027802294	-0.17629812	-0.173094568
2.75	-0.01814072	0.002306995	0.014067365	-0.020392666	-0.031110391	-0.009181747	0.002773501	0.001201806	-0.001585435	0.008969006	-0.008353444	-0.020272624	0.077291011	0.147483806	0.080788577	0.004739428	-0.007158629	-0.004696327	-0.005254712	0.014723958	0.054378847	-0.091623247	-0.210927434	-0.079434089	0.030544612	0.007611559	-8.40E-05	0.029918021	0.011513145	-0.104780038	0.017712758	0.136986908	-0.067460488	-0.102791797	0.047336497	0.034975879	0.153344308	0.007514917	-0.347287361	0.091360892	0.547574714	0.034892567	-0.261583847	0.065588619	0.078764727	0.067392671	0.033823934	-0.129067196	-0.174556061
2.8	-0.016406733	0.002237962	0.015331861	-0.005400328	-0.008573213	0.003176058	0.00749127	0.004051665	-0.00245709	0.002251605	-0.007475905	-0.000683689	0.068824382	0.111012351	0.069047566	0.013436146	-0.006769995	-0.005185793	0.015525148	0.016991185	-0.002682107	-0.119142563	-0.19194636	-0.097946447	-0.005588318	0.003589138	0.00681963	0.004097506	0.008369779	-0.027107294	0.055619527	0.147398718	0.010018203	-0.03835124	0.042083218	0.009007372	0.071647039	0.017304034	-0.154160827	0.024931126	0.21980479	-0.051708723	-0.105726588	0.10577948	0.020773075	0.044389819	0.034842601	-0.057107222	-0.141199383
2.85	-0.010830951	0.001234165	0.013073584	0.012790812	0.017525592	0.014945584	0.010834848	0.006656755	-0.002647448	-0.005323486	-0.00523108	0.019280588	0.044735801	0.050483652	0.044231519	0.020428009	-0.005209384	-0.00475077	0.033470492	0.016435863	-0.059346427	-0.120748877	-0.131129306	-0.096965892	-0.041891825	-0.001096223	0.012118732	-0.021805114	0.004216572	0.058566932	0.080341476	0.11894228	0.084196106	0.039315274	0.029862352	-0.019994199	-0.025026001	0.025085354	0.076712105	-0.047267353	-0.16577397	-0.123815279	0.084855998	0.121740992	-0.04456307	0.013235493	0.031093172	0.026203832	-0.081130208
2.9	-0.002970243	-0.000554714	0.008227046	0.030240173	0.041384516	0.023956756	0.012351101	0.008479775	-0.001930325	-0.012105816	-0.00194501	0.03500569	0.010385707	-0.021316721	0.010118477	0.023654695	-0.002321077	-0.003500888	0.04501689	0.013015182	-0.103337207	-0.096916217	-0.041292151	-0.074248283	-0.07031887	-0.006781734	0.01448503	-0.041931529	-0.0003378	0.131385618	0.087693036	0.05977179	0.137137122	0.11404671	0.014381755	-0.046461708	-0.11587622	0.028300178	0.295118994	-0.106816887	-0.525381965	-0.169563208	0.268457247	0.113004022	-0.103193976	-0.019826058	0.023432496	0.105303263	-0.00783993
2.95	0.005111247	-0.002673984	0.002299185	0.042752774	0.057412555	0.028622752	0.0119027	0.009007783	-0.000338127	-0.01655144	0.001815216	0.042861499	-0.026373004	-0.088929585	-0.027414136	0.021782643	0.001725631	-0.00166536	0.047866964	0.007230984	-0.125226952	-0.053755733	0.058068493	-0.032607119	-0.084279114	-0.013312684	0.013230137	-0.051775036	-0.0044677	0.173465348	0.076870164	-0.01422068	0.156510332	0.16921108	-0.000616737	-0.065072791	-0.181327221	0.025715741	0.452604492	-0.139672217	-0.77855609	-0.18231275	0.402492343	0.08446386	-0.142032026	-0.048224646	0.013252775	0.16522908	0.062931346
3	0.011390717	-0.004474735	-0.003073292	0.04692579	0.061552292	0.028186676	0.00969656	0.007917725	0.001797573	-0.017594445	0.005330572	0.041080391	-0.057070637	-0.137728133	-0.06139728	0.014613791	0.006378129	0.000470822	0.041477298	6.27E-05	-0.120561464	-0.00140345	0.145228506	0.020252637	-0.080212248	-0.01988089	0.008465203	-0.049174638	-0.007380686	0.174286518	0.050375082	-0.083661323	0.138769135	0.19154631	-0.012385055	-0.0718635	-0.207290105	0.01772298	0.513352484	-0.13919232	-0.866474701	-0.16153898	0.453552254	0.04461456	-0.151904048	-0.066398597	0.00229312	0.194342834	0.116737101
3.05	0.014402327	-0.00530032	-0.006578397	0.041073705	0.052291546	0.022799259	0.006242159	0.005220863	0.003900557	-0.01491567	0.007873799	0.030174572	-0.074655997	-0.157239685	-0.085107831	0.003236849	0.010755372	0.002616962	0.027179082	-0.007213286	-0.090807047	0.048463142	0.201204796	0.073186514	-0.058517057	-0.025114134	0.001100381	-0.034790666	-0.008589265	0.133244868	0.013462242	-0.130719633	0.089929436	0.174444458	-0.019743983	-0.06511312	-0.18824768	0.006112814	0.462441625	-0.106999176	-0.765911214	-0.112660161	0.405823839	0.003088892	-0.129713926	-0.070919083	-0.007646689	0.186552159	0.143526241
3.1	0.013584167	-0.004696989	-0.007565833	0.025778068	0.031112511	0.013440323	0.002241133	0.001330744	0.005296064	-0.009037175	0.008879602	0.012790226	-0.0751858	-0.143497855	-0.093475088	-0.010134351	0.013818593	0.004502768	0.007901954	-0.013282031	-0.042915944	0.085341545	0.214049758	0.114071081	-0.023589812	-0.027409442	-0.007319404	-0.011957266	-0.008098707	0.059749953	-0.026769311	-0.143570815	0.023750413	0.119835439	-0.023071658	-0.04579279	-0.128476177	-0.006541107	0.309544315	-0.051756979	-0.495425376	-0.045850232	0.265702468	-0.031796183	-0.079300288	-0.061172974	-0.015044197	0.142639149	0.139593805
3.15	0.009372874	-0.002585082	-0.006175169	0.003895647	0.002255477	0.001721106	-0.001569586	-0.00298217	0.005412782	-0.001214329	0.008097888	-0.006959082	-0.058751594	-0.099881689	-0.08425012	-0.02261444	0.014624326	0.005884649	-0.012442126	-0.01706654	0.012357951	0.102192072	0.18146573	0.132704833	0.017069283	-0.025420179	-0.014916646	0.014057077	-0.006432146	-0.029111894	-0.062518915	-0.119175713	-0.042146513	0.038131708	-0.023770874	-0.017455536	-0.04112847	-0.017652535	0.087141027	0.013507753	-0.112112072	0.025949685	0.061258963	-0.054838206	-0.010760266	-0.03946407	-0.01896365	0.070400152	0.107981271
3.2	0.003034763	0.000666225	-0.00322812	-0.020004625	-0.02816521	-0.010386877	-0.004581913	-0.0067525	0.003981241	0.006850832	0.005683057	-0.024505208	-0.029421692	-0.036267934	-0.058654916	-0.031295934	0.012596545	0.00654688	-0.029782318	-0.017952193	0.062965829	0.096781134	0.111160655	0.123427326	0.054499664	-0.018550066	-0.019868888	0.037220146	-0.004470999	-0.112722616	-0.086551347	-0.063755509	-0.091110931	-0.053842467	-0.023448474	0.014434669	0.054629037	-0.02528504	-0.156439638	0.074664621	0.300594422	0.08946098	-0.163547703	-0.064669339	0.061642525	-0.010512735	-0.019246488	-0.016533298	0.057327366
3.25	-0.003706101	0.004293028	7.16E-05	-0.040656466	-0.053500871	-0.020854509	-0.006442916	-0.009063254	0.001162929	0.013405018	0.002184087	-0.035925415	0.005776487	0.033275194	-0.021322019	-0.033943996	0.007741287	0.00631434	-0.04074042	-0.015901753	0.098284797	0.071830958	0.018921082	0.086767092	0.080305855	-0.007294587	-0.020809064	0.052081943	-0.003155517	-0.17182838	-0.093462433	0.009032784	-0.111888842	-0.136510342	-0.023123482	0.043608633	0.137805221	-0.028516718	-0.36765311	0.119471803	0.651431942	0.133489868	-0.358700462	-0.063310918	0.122540159	0.019541859	-0.016515505	-0.101098081	-0.000450682
3.3	-0.009132136	0.007315661	0.002532524	-0.053322322	-0.06806096	-0.027895967	-0.007106742	-0.009304304	-0.002440327	0.017049921	-0.001574242	-0.038854946	0.038570786	0.09368925	0.020515993	-0.029567339	0.000735039	0.005086263	-0.043325067	-0.011432577	0.111417576	0.034036195	-0.075081825	0.029647384	0.088594899	0.006693165	-0.017156822	0.055000543	-0.003143229	-0.192983949	-0.080780498	0.081632731	-0.101422001	-0.191951623	-0.022755267	0.064300287	0.190183739	-0.027444658	-0.499675256	0.139718801	0.861948176	0.150888179	-0.479719497	-0.054819643	0.158816932	0.044429823	-0.011976246	-0.166076439	-0.053007616
3.35	-0.011961628	0.008800504	0.00334047	-0.054930143	-0.068415113	-0.030240907	-0.006797333	-0.007367886	-0.005913515	0.017059226	-0.004696069	-0.032993078	0.061425773	0.132268624	0.058455789	-0.018719313	-0.007152997	0.002886898	-0.037319097	-0.005466545	0.100562313	-0.007724174	-0.150845907	-0.035968732	0.077366184	0.020859606	-0.009305054	0.044977279	-0.004543213	-0.171505232	-0.049701211	0.13686648	-0.06529027	-0.208012767	-0.021260325	0.072469689	0.200323559	-0.022900075	-0.522943163	0.132288764	0.884483728	0.139687327	-0.498225711	-0.043534626	0.162507593	0.059061428	-0.007062601	-0.197658322	-0.090239418
3.4	-0.011635658	0.00813449	0.00228807	-0.044837695	-0.054202168	-0.027351312	-0.005895273	-0.003715395	-0.008266597	0.013530444	-0.006452819	-0.020093185	0.069306028	0.141386657	0.084685347	-0.003444174	-0.01430199	-8.50E-05	-0.02428014	0.00090108	0.069184402	-0.044490908	-0.192887217	-0.095716124	0.049016555	0.032285351	0.001391414	0.023914926	-0.00682375	-0.112300783	-0.005244596	0.16188217	-0.015750815	-0.181124178	-0.017009064	0.066663593	0.166078244	-0.016035374	-0.431888791	0.099216844	0.71326637	0.103210616	-0.408857918	-0.032522295	0.132581037	0.060587518	-0.003027042	-0.188551966	-0.106173225
3.45	-0.008401831	0.005232918	-0.000194503	-0.025031621	-0.028255494	-0.019552221	-0.004787301	0.000715684	-0.008720262	0.00733886	-0.006487144	-0.00346045	0.060802179	0.120016192	0.09369554	0.013132116	-0.019095781	-0.003433541	-0.007161416	0.00664667	0.025012034	-0.069134039	-0.193422397	-0.136134884	0.009830103	0.038369404	0.012840449	-0.003761959	-0.008936253	-0.028492877	0.044323808	0.150875274	0.0319924	-0.117137059	-0.008621912	0.048314295	0.09507452	-0.007962475	-0.246303772	0.046991099	0.385956764	0.049184841	-0.230787098	-0.022717274	0.075201997	0.048986799	-0.000599379	-0.139905661	-0.099737033
3.5	-0.00319272	0.000614932	-0.003205129	0.000292204	0.003989227	-0.008042855	-0.003730115	0.004748796	-0.006955315	-8.86E-05	-0.004918949	0.012898253	0.038368	0.073752076	0.083546809	0.027480065	-0.020311083	-0.006593944	0.010356198	0.01101044	-0.021856275	-0.07766403	-0.153739491	-0.147848939	-0.031437186	0.037486373	0.022619724	-0.032045865	-0.009627545	0.06173697	0.088838455	0.106066329	0.064177608	-0.029975831	0.004225883	0.021405159	0.003038848	0.000432511	-0.006992813	-0.014641397	-0.024781089	-0.011918713	-0.003394397	-0.013005913	0.002407093	0.027054438	0.000179383	-0.061486746	-0.074384042
3.55	0.002650268	-0.004685057	-0.005671101	0.025668507	0.035672976	0.005239049	-0.002775717	0.007288101	-0.00324638	-0.007118379	-0.002315482	0.025249433	0.007639793	0.013389343	0.056380046	0.036459392	-0.017439642	-0.008920501	0.024667975	0.013590613	-0.061261845	-0.069731981	-0.083555009	-0.127834582	-0.065551447	0.029440548	0.02849028	-0.054642887	-0.007849185	0.139263154	0.118192991	0.036874622	0.072277419	0.061563552	0.020293435	-0.008421526	-0.089664002	0.008471941	0.233319631	-0.074184387	-0.427757634	-0.068934011	0.22286977	-0.001175097	-0.07050954	-0.00020929	-0.000104111	0.030084201	-0.03682697
3.6	0.007723696	-0.009356466	-0.006687616	0.045598565	0.060014499	0.017906735	-0.001784429	0.007631022	0.00156932	-0.012285439	0.000472804	0.030992032	-0.023969648	-0.047574735	0.01802444	0.038040678	-0.010857591	-0.00982471	0.033006126	0.014329204	-0.08518128	-0.048320649	0.001390387	-0.080213628	-0.084908457	0.015589854	0.028907886	-0.066346434	-0.003137874	0.18812078	0.124565909	-0.042362314	0.055158285	0.138091269	0.036770398	-0.035108265	-0.16251958	0.015539991	0.421774095	-0.120131796	-0.733955092	-0.112007744	0.398226813	0.014645702	-0.128315249	-0.026685073	-0.000501893	0.114792455	0.004690781
3.65	0.010888647	-0.012144757	-0.005789457	0.055789806	0.071796703	0.027541358	-0.000520631	0.005680967	0.006290019	-0.014610033	0.002566793	0.029202188	-0.049045345	-0.095931295	-0.023237608	0.031784139	-0.001790221	-0.008931668	0.033993493	0.013415007	-0.089336823	-0.018806621	0.082883174	-0.015366219	-0.085262561	-0.001402905	0.023413666	-0.064189681	0.00415348	0.198712017	0.104423223	-0.115504304	0.019076663	0.183951522	0.049831065	-0.053490411	-0.199389053	0.020938528	0.517178009	-0.142868749	-0.876629445	-0.13418469	0.485053724	0.034593534	-0.159121495	-0.046467633	-8.49E-05	0.173684129	0.042130498
3.7	0.011503474	-0.012189859	-0.003078732	0.054110723	0.068506779	0.032170888	0.001204213	0.001993448	0.0096655	-0.013784307	0.003328991	0.02075392	-0.061884162	-0.121583602	-0.05848654	0.01895979	0.007929301	-0.006210741	0.027876992	0.011153906	-0.073911943	0.01232276	0.144122701	0.052429706	-0.066675823	-0.018137881	0.012803868	-0.048125581	0.012850665	0.169501447	0.059776662	-0.167852429	-0.024386013	0.19058656	0.055614996	-0.060369757	-0.192070258	0.023870618	0.499148489	-0.136579071	-0.826168203	-0.132329015	0.466339947	0.056271362	-0.156903845	-0.055161507	0.001693361	0.193305705	0.069040951
3.75	0.009522334	-0.009277828	0.000819921	0.041045708	0.050878819	0.030713351	0.003395486	-0.002364067	0.010744337	-0.01019561	0.002566128	0.008014501	-0.059754087	-0.119612498	-0.080154901	0.002277808	0.016256256	-0.002036674	0.016401853	0.007861415	-0.043276787	0.038797209	0.173120508	0.108267056	-0.033472306	-0.031229639	-0.000976252	-0.021085209	0.021187982	0.106968139	-0.0017139	-0.188893128	-0.061775557	0.158183637	0.051358308	-0.055115483	-0.142105916	0.023608392	0.372534642	-0.100846593	-0.596325431	-0.10731636	0.349133605	0.074893182	-0.122712418	-0.050857922	0.00477644	0.169037314	0.081401863
3.8	0.005456411	-0.003932921	0.004951453	0.019555805	0.022723352	0.023274971	0.005800682	-0.006103579	0.009152121	-0.004793319	0.000598071	-0.005786455	-0.043429208	-0.091179555	-0.083730512	-0.014709813	0.021393957	0.002847551	0.002367737	0.003816318	-0.004844224	0.055689251	0.164954005	0.140006431	0.006782308	-0.038060926	-0.015206598	0.011600675	0.027212549	0.023966262	-0.067961789	-0.174104119	-0.081580632	0.095287564	0.036338869	-0.03967096	-0.060438936	0.01980139	0.166145281	-0.041500647	-0.240511523	-0.063592876	0.16226439	0.084423249	-0.064326203	-0.034574376	0.008503428	0.106431193	0.077919799
3.85	0.000225528	0.002681394	0.008302909	-0.005609899	-0.00991255	0.011211447	0.007930861	-0.008078742	0.00521722	0.001157872	-0.001833562	-0.017346911	-0.016911014	-0.043122647	-0.068772844	-0.028397899	0.022206829	0.007468533	-0.011024509	-0.00071607	0.032650953	0.060182542	0.122493438	0.141001188	0.04502837	-0.037358729	-0.026960973	0.043295146	0.029253343	-0.063051687	-0.124843009	-0.125614017	-0.07734721	0.016555942	0.012340317	-0.017987967	0.035007047	0.012792743	-0.073887133	0.029754474	0.160848709	-0.008298093	-0.050949862	0.079421562	0.005544766	-0.01005093	0.01182822	0.020121194	0.059893243
3.9	-0.005054426	0.009032563	0.010071693	-0.028984721	-0.040064414	-0.003091609	0.009180291	-0.007614872	-9.70E-05	0.006373333	-0.003794118	-0.024050843	0.013564155	0.013628212	-0.038998893	-0.035924951	0.018486949	0.010833743	-0.020885518	-0.005415253	0.061060062	0.051921114	0.0555461	0.111525512	0.072774758	-0.029459048	-0.033745487	0.067432183	0.026330615	-0.137326002	-0.159278373	-0.051717904	-0.049287387	-0.060738681	-0.0165289	0.004956998	0.123282867	0.003774663	-0.294556953	0.097200063	0.518824033	0.049831039	-0.243104866	0.057047766	0.072085465	0.017063721	0.013681168	-0.069528742	0.030805093
3.95	-0.009299331	0.013593226	0.009854801	-0.045589622	-0.061356685	-0.016694861	0.009011079	-0.004711681	-0.005439109	0.009823238	-0.004454701	-0.024527334	0.040977766	0.066453636	-0.001413371	-0.035796197	0.011009106	0.012165342	-0.025252843	-0.009838231	0.074515366	0.032948805	-0.0213339	0.058600837	0.083998947	-0.016204867	-0.034059054	0.07888634	0.018403906	-0.184947253	-0.162308891	0.034591984	-0.00404316	-0.120597231	-0.044644422	0.024318543	0.185025565	-0.005347133	-0.44784958	0.144350084	0.755999056	0.101606561	-0.37362875	0.018576334	0.121588699	0.040467128	0.013344458	-0.141275331	-0.004234025
4	-0.01165851	0.01522328	0.007715777	-0.052005274	-0.069368092	-0.026743168	0.007144346	-5.96E-05	-0.009428319	0.010929323	-0.003369332	-0.018900448	0.059101647	0.10375335	0.035315116	-0.028193765	0.001360721	0.011095649	-0.023479767	-0.013403135	0.070579472	0.007288496	-0.091890674	-0.005701139	0.076455236	-0.00051021	-0.027741915	0.075047251	0.006407002	-0.197327946	-0.13140911	0.117822074	0.047212159	-0.151673688	-0.0661095	0.036436435	0.206704405	-0.012406534	-0.501327322	0.158007098	0.823422106	0.138499535	-0.417614902	-0.030125483	0.144344426	0.05462665	0.010706093	-0.178162853	-0.03914129
4.05	-0.011661508	0.013460116	0.004127053	-0.047081701	-0.062563555	-0.03111826	0.003693348	0.005136191	-0.011025933	0.009649534	-0.000642616	-0.008696173	0.063844639	0.117400862	0.062850949	-0.014909342	-0.008412692	0.007770917	-0.016322036	-0.015455238	0.050643433	-0.019770792	-0.141458569	-0.067050427	0.052107852	0.014300366	-0.016026074	0.056375233	-0.00792216	-0.172609775	-0.071423742	0.182583338	0.091725722	-0.149423865	-0.076119356	0.039552545	0.183564628	-0.015640959	-0.44507268	0.132138698	0.710725866	0.153694116	-0.370596925	-0.079430768	0.136586373	0.056054075	0.006300039	-0.171700161	-0.067626473
4.1	-0.009294113	0.008641175	-0.000178517	-0.032142523	-0.042597665	-0.028943388	-0.000810459	0.009475092	-0.009814863	0.006444027	0.00306827	0.003551777	0.054096588	0.104446803	0.075093179	0.001077775	-0.016262371	0.002833367	-0.005714802	-0.015413345	0.01952391	-0.042597094	-0.159877131	-0.11208183	0.01661248	0.025220787	-0.001272307	0.026324608	-0.02235901	-0.115833874	0.006175707	0.216253348	0.118340581	-0.1166335	-0.072100861	0.034047805	0.120626758	-0.014348761	-0.29348735	0.070411221	0.447342915	0.143081401	-0.248375369	-0.117995986	0.101102052	0.044138854	0.001117132	-0.123964344	-0.084084442
4.15	-0.004997839	0.001827323	-0.00439288	-0.010653348	-0.013931693	-0.020805613	-0.00551474	0.011735091	-0.006110361	0.002141097	0.006723247	0.014896363	0.031914643	0.067729259	0.069539629	0.016274866	-0.020585156	-0.002716212	0.00570129	-0.01295834	-0.015633974	-0.056243614	-0.143492113	-0.13131388	-0.022012746	0.030196969	0.01354584	-0.009346133	-0.034574242	-0.037903475	0.085611312	0.211314377	0.120090682	-0.062329798	-0.05434475	0.022177018	0.031535104	-0.009283313	-0.081635238	-0.013603566	0.094830444	0.106140659	-0.082239779	-0.135545577	0.046417027	0.021340188	-0.003744182	-0.047067252	-0.084577001
4.2	0.000405525	-0.005452217	-0.007800686	0.012562273	0.01714738	-0.008629044	-0.009444332	0.011198676	-0.000872883	-0.002260626	0.009193675	0.022637826	0.002040676	0.015268964	0.047802942	0.027446314	-0.020564105	-0.007741263	0.015194157	-0.00820047	-0.046911727	-0.057440416	-0.095876406	-0.121127904	-0.055208127	0.028530412	0.02548967	-0.043731636	-0.042500065	0.046455416	0.150196959	0.166981732	0.09564596	0.000562022	-0.025983104	0.007397494	-0.064472539	-0.002583726	0.1429436	-0.098991371	-0.26767397	0.046565298	0.089002753	-0.125678786	-0.015222116	-0.007320036	-0.007457073	0.039896619	-0.067766275
4.25	0.005855933	-0.011566691	-0.009892887	0.032383853	0.043891927	0.004778104	-0.011744937	0.007843728	0.004549918	-0.005809138	0.009595171	0.024912292	-0.029126499	-0.041429561	0.015172438	0.032308333	-0.016326836	-0.011221633	0.020557123	-0.001758248	-0.06731137	-0.045372669	-0.027132377	-0.084408218	-0.07576741	0.020974787	0.032282864	-0.070164321	-0.04462571	0.121389845	0.186034961	0.089776377	0.04938925	0.058213913	0.007667894	-0.006525158	-0.146788833	0.002813987	0.331018265	-0.162486234	-0.56137827	-0.027593139	0.228132766	-0.087922281	-0.070588895	-0.03536191	-0.009730725	0.115641791	-0.035568461
4.3	0.010247016	-0.015168565	-0.010414433	0.04450343	0.060549984	0.016393122	-0.011902228	0.002351848	0.008778365	-0.007791757	0.007559857	0.021091874	-0.054879732	-0.089827664	-0.020658672	0.02999849	-0.008891958	-0.012473178	0.020594238	0.005297154	-0.072245584	-0.022056464	0.04811012	-0.029755392	-0.079387406	0.009518339	0.032775092	-0.083542621	-0.04019995	0.172829179	0.185143044	-0.007191668	-0.009739639	0.09885465	0.040227858	-0.016412473	-0.197913372	0.004154543	0.442578451	-0.18474641	-0.725042025	-0.104510507	0.307594839	-0.028412147	-0.108326095	-0.056307418	-0.010854315	0.16198694	0.006735324
4.35	0.012640985	-0.015500756	-0.009357516	0.046349444	0.063602666	0.023696835	-0.009873266	-0.004062511	0.010755191	-0.007868618	0.003366512	0.011920826	-0.069596993	-0.119050904	-0.051389206	0.021225314	7.69E-05	-0.011283917	0.015370994	0.011638098	-0.060521567	0.007841206	0.113643466	0.030504285	-0.065543779	-0.00308868	0.02714127	-0.081334165	-0.02934409	0.191117815	0.147272163	-0.106265762	-0.070238026	0.115080114	0.065564514	-0.020364295	-0.207197226	-6.60E-05	0.455428526	-0.156218319	-0.727694886	-0.17006805	0.314802973	0.041072262	-0.12128752	-0.065165289	-0.011495939	0.168291395	0.051127301
4.4	0.012469449	-0.012554125	-0.00692418	0.037632505	0.052519615	0.025258307	-0.006093865	-0.009951392	0.010005596	-0.006125308	-0.002110536	-0.000635844	-0.069905676	-0.122271557	-0.070004606	0.008076008	0.008648123	-0.007939841	0.006179715	0.01597701	-0.034613371	0.037797334	0.155030009	0.08304598	-0.0375236	-0.013952779	0.016782577	-0.064054775	-0.013087392	0.172897583	0.079988324	-0.188383667	-0.120364817	0.105094727	0.079004178	-0.018102159	-0.173047086	-0.009311564	0.369602609	-0.080800914	-0.574256883	-0.21018927	0.253723809	0.105571685	-0.107890591	-0.059597803	-0.012326562	0.133910536	0.08824862
4.45	0.009677371	-0.007043843	-0.003481053	0.020399795	0.029870826	0.021040505	-0.00136295	-0.013979894	0.006739365	-0.003038423	-0.007619157	-0.013800577	-0.055394075	-0.098261725	-0.072335977	-0.006465764	0.015042276	-0.003142623	-0.004768781	0.017386077	-0.000157043	0.060758752	0.162691918	0.116411995	-0.001633894	-0.020668865	0.003967206	-0.03513297	0.006672506	0.121858593	-0.002992302	-0.236810289	-0.150318035	0.072721909	0.078193918	-0.010911207	-0.10313296	-0.020828281	0.206726647	0.024016832	-0.303128449	-0.213732979	0.142719496	0.150354138	-0.072229778	-0.040494581	-0.013613325	0.068085189	0.10936194
4.5	0.004770734	-0.000219668	0.000482598	-0.001413505	0.000768329	0.012356418	0.003359376	-0.015232025	0.001777162	0.000636707	-0.011850748	-0.024568985	-0.02873363	-0.051763626	-0.057940872	-0.019180658	0.018004218	0.002152885	-0.01485638	0.015548515	0.035239548	0.070757181	0.134098232	0.123417298	0.034218854	-0.021834217	-0.008692744	-0.000195223	0.027299948	0.048150435	-0.084812863	-0.240734694	-0.153915903	0.026279951	0.063467537	-0.001221577	-0.012590436	-0.03023578	0.004611931	0.130945643	0.0233825	-0.175376548	0.009468638	0.164445501	-0.022976041	-0.011812827	-0.014951387	-0.012635668	0.10846347
4.55	-0.001256334	0.006435282	0.004396677	-0.022843067	-0.028247003	0.001497967	0.007180601	-0.013404992	-0.003669742	0.004033212	-0.013773826	-0.030358199	0.004815488	0.007434075	-0.030129753	-0.027308459	0.017049313	0.006938198	-0.021657106	0.010864023	0.063634373	0.064447714	0.074545578	0.102615415	0.062256904	-0.017341595	-0.018800708	0.034076054	0.04567084	-0.033514038	-0.149121196	-0.19792065	-0.129591638	-0.023371602	0.037685285	0.008051796	0.079351364	-0.032798746	-0.191573799	0.209865592	0.333410686	-0.097761553	-0.115660933	0.143404729	0.028655031	0.020286423	-0.015266332	-0.088699032	0.084001413
4.6	-0.007113472	0.011539924	0.007664333	-0.038984956	-0.050638797	-0.008856121	0.009468665	-0.008854717	-0.008301725	0.006361755	-0.012888368	-0.029586648	0.038429187	0.066547619	0.004838973	-0.029130456	0.012538136	0.010342424	-0.02349115	0.004370475	0.078495055	0.04216338	-0.003710816	0.058551163	0.076492782	-0.008393663	-0.024645887	0.061275216	0.058563209	-0.106759611	-0.183514602	-0.115707707	-0.080647076	-0.065182	0.005623433	0.014246362	0.153549651	-0.025041444	-0.339484365	0.236201386	0.561352164	0.007805348	-0.206231238	0.09063242	0.071397799	0.048811094	-0.013128932	-0.142416365	0.039682982
4.65	-0.011492519	0.014105792	0.009739181	-0.046084499	-0.061321692	-0.016295352	0.00996208	-0.002494642	-0.011035764	0.0070835	-0.009336166	-0.022061409	0.065087129	0.112557054	0.039188813	-0.024320905	0.005571293	0.011779274	-0.019809887	-0.002503228	0.07617165	0.008149375	-0.083881176	0.000774252	0.073976708	0.002764092	-0.025490408	0.076524561	0.06317829	-0.156907778	-0.182022782	-0.009965659	-0.014793529	-0.090185326	-0.026937548	0.015594967	0.195010729	-0.006206379	-0.408811064	0.198355748	0.661681523	0.122565218	-0.244967825	0.016852411	0.096346895	0.067504407	-0.007309077	-0.162137852	-0.015957594
4.7	-0.01337258	0.013721649	0.010224417	-0.042388237	-0.057805501	-0.019230294	0.00877888	0.004416463	-0.011241242	0.006030713	-0.003846544	-0.009081651	0.079023455	0.13508052	0.065345788	-0.013999624	-0.002266662	0.011030047	-0.011325602	-0.008288353	0.056765968	-0.030178385	-0.148175957	-0.058170564	0.055379674	0.013339452	-0.021629994	0.077391959	0.057729759	-0.174095602	-0.146118459	0.09794229	0.056952411	-0.093277538	-0.0542462	0.011634073	0.195959912	0.020953789	-0.387515657	0.101949977	0.617889121	0.223476546	-0.226676732	-0.062149739	0.098776582	0.072243212	0.002604609	-0.144717415	-0.07124309
4.75	-0.012277104	0.010601509	0.008975144	-0.028567699	-0.04078041	-0.017215195	0.006336711	0.010541783	-0.008859573	0.003447727	0.002456334	0.006779347	0.076971725	0.128725582	0.077568748	-0.000480033	-0.009256237	0.008259361	0.000143567	-0.011835767	0.024186357	-0.06385374	-0.181725548	-0.10536744	0.02480607	0.02061949	-0.014239356	0.06429464	0.041983996	-0.155450025	-0.08410196	0.18563622	0.121922791	-0.074179915	-0.07156028	0.003294793	0.157283292	0.050404644	-0.283795755	-0.030592198	0.444837016	0.287867483	-0.158487186	-0.129022686	0.079007029	0.061946954	0.015741818	-0.09575419	-0.113950192
4.8	-0.008413113	0.005499334	0.006171144	-0.007611681	-0.014003107	-0.010980153	0.003219199	0.014729111	-0.004393297	-5.95E-05	0.008323186	0.022183983	0.058938904	0.094376498	0.073146427	0.013231546	-0.013910855	0.003972429	0.012079018	-0.012585251	-0.014647632	-0.084508147	-0.176020511	-0.130243399	-0.011110045	0.022597794	-0.005058368	0.040317432	0.017600061	-0.105777047	-0.00907773	0.23467538	0.167855926	-0.037427428	-0.075929406	-0.007333626	0.088079041	0.074141769	-0.123498949	-0.16529844	0.184313948	0.298626244	-0.057622986	-0.168771117	0.042169166	0.038792653	0.029842253	-0.027703104	-0.134197254
4.85	-0.002647843	-0.000477881	0.002324867	0.015802241	0.01650518	-0.002189907	3.24E-05	0.016219138	0.001219043	-0.003657043	0.01265126	0.033735399	0.028321655	0.039101868	0.052926422	0.024080253	-0.015288106	-0.001071937	0.021826118	-0.010673134	-0.051294119	-0.086513787	-0.13106098	-0.126829847	-0.044626629	0.018467852	0.003999004	0.010496515	-0.011874941	-0.036538603	0.063960781	0.234832393	0.185122443	0.008606234	-0.066676232	-0.017507525	0.003475016	0.084308248	0.056267653	-0.265503617	-0.104972094	0.248707428	0.05265488	-0.172191784	-0.003044718	0.007695995	0.041604249	0.043512291	-0.126880088
4.9	0.003681523	-0.006110033	-0.001797595	0.03632977	0.043783828	0.006989103	-0.002711585	0.014767937	0.006805012	-0.006473451	0.014692449	0.038730193	-0.008697549	-0.025326247	0.021090825	0.029617489	-0.013181869	-0.005978582	0.027189842	-0.006854145	-0.077650427	-0.068546299	-0.055654372	-0.095110132	-0.068533905	0.008867854	0.011227186	-0.019268919	-0.041441496	0.036711891	0.121260228	0.186610037	0.168773803	0.053464212	-0.045514731	-0.024483671	-0.078759331	0.075555787	0.215760574	-0.301945469	-0.360595809	0.143752051	0.148031066	-0.138026729	-0.046349549	-0.024809304	0.047451736	0.1024208	-0.093001133
4.95	0.00908432	-0.010304729	-0.005338589	0.04915566	0.061493893	0.014395745	-0.004662841	0.010672035	0.011191847	-0.007803304	0.014159631	0.035789964	-0.044386751	-0.084991975	-0.015749955	0.028530902	-0.008156907	-0.009851829	0.026926333	-0.00226663	-0.087770758	-0.034111065	0.034295654	-0.041159919	-0.077673963	-0.004191959	0.015431756	-0.04343887	-0.065499192	0.097878401	0.152975087	0.10129861	0.119983021	0.086813669	-0.016286005	-0.026178536	-0.142035746	0.046954726	0.321443803	-0.261258599	-0.529863922	0.001967241	0.208067442	-0.073336915	-0.078120858	-0.052024285	0.04453802	0.137447575	-0.039517935
5	0.012281807	-0.012294736	-0.007559337	0.051096994	0.065366423	0.018336066	-0.005653856	0.004701155	0.013428653	-0.007277887	0.011226699	0.025220333	-0.071099411	-0.126909189	-0.049941338	0.020938777	-0.001418843	-0.01193884	0.021018935	0.001886912	-0.079222953	0.009163222	0.119196982	0.023982999	-0.070028122	-0.017723253	0.01610738	-0.057926459	-0.078978282	0.134029037	0.154849874	-0.001543608	0.046448857	0.100677883	0.01566413	-0.021685037	-0.174368015	0.00283138	0.35307226	-0.150367086	-0.580633197	-0.148973981	0.220195291	0.007990128	-0.091453211	-0.068530234	0.031706569	0.143095539	0.022267762
5.05	0.012527352	-0.011762497	-0.008040288	0.041360914	0.0542058	0.01790859	-0.005684314	-0.002044807	0.012963644	-0.004960289	0.006446041	0.009001498	-0.082966028	-0.141915561	-0.074358219	0.008384638	0.005454586	-0.011766453	0.010677112	0.004652202	-0.053665735	0.051327397	0.180140173	0.086529578	-0.047149107	-0.028406515	0.013474826	-0.060835204	-0.078511405	0.138362094	0.128644739	-0.098652308	-0.038533068	0.091238675	0.044392747	-0.011529739	-0.170673912	-0.047818194	0.307511422	0.004630378	-0.507293818	-0.277515405	0.182089662	0.088262219	-0.083597757	-0.07130052	0.010110405	0.120487802	0.079364089
5.1	0.009796175	-0.00887864	-0.006806826	0.021776095	0.030209925	0.013145803	-0.00488951	-0.008331014	0.009753505	-0.001340236	0.000621552	-0.009602742	-0.077261325	-0.1267257	-0.083854158	-0.006471679	0.010866068	-0.009251455	-0.001939014	0.005544555	-0.016504662	0.08256401	0.203235151	0.132810863	-0.013847653	-0.033358662	0.00838618	-0.052695305	-0.063354003	0.111690853	0.081321967	-0.168580273	-0.118362044	0.059811882	0.064427203	0.002391948	-0.133513024	-0.093291778	0.198588091	0.164944748	-0.330832421	-0.35511641	0.102037068	0.149858618	-0.056491581	-0.060242734	-0.016735412	0.076355174	0.120092877
5.15	0.004792476	-0.004255915	-0.004332166	-0.00356581	-0.001478286	0.00496993	-0.0035059	-0.013006845	0.004290972	0.002772627	-0.005326677	-0.026739446	-0.05511321	-0.084670158	-0.076305554	-0.020407436	0.013560674	-0.004758911	-0.014202423	0.004626941	0.024300961	0.09564603	0.182884527	0.152229598	0.022805788	-0.030849747	0.002125624	-0.036169985	-0.035787351	0.062064953	0.023268252	-0.196813582	-0.176464736	0.012742609	0.071819528	0.017196075	-0.072173111	-0.12206639	0.053191835	0.289264362	-0.093197779	-0.362885166	-0.002757959	0.179102671	-0.016284641	-0.038077652	-0.043546158	0.020931171	0.136671752
5.2	-0.00122975	0.001169217	-0.001405022	-0.029187356	-0.033896584	-0.005004734	-0.001837641	-0.015216894	-0.002455942	0.00643323	-0.010483781	-0.038810082	-0.021351937	-0.024948408	-0.053052591	-0.030323036	0.012917636	0.000916678	-0.023597921	0.00243658	0.060008516	0.08774126	0.123187038	0.139662209	0.05496292	-0.020795053	-0.003855897	-0.01532312	-0.000843417	0.002617069	-0.033999163	-0.179177454	-0.200004241	-0.03981957	0.064987409	0.029629708	-0.000379327	-0.125852404	-0.09531894	0.34482844	0.152592163	-0.296330834	-0.109636012	0.169282488	0.028022257	-0.009619318	-0.064401061	-0.034582283	0.126744172
5.25	-0.006785696	0.006307681	0.001106051	-0.049428296	-0.059815058	-0.014773218	-0.000219145	-0.014568967	-0.009192007	0.008780025	-0.014042783	-0.043267927	0.016509185	0.039432953	-0.018653731	-0.033917481	0.009103704	0.006663089	-0.028262734	-0.000205442	0.083032322	0.061072694	0.037095534	0.096763181	0.075659364	-0.004888786	-0.008228248	0.005364014	0.034645825	-0.051816611	-0.080133486	-0.122642676	-0.183084489	-0.086060035	0.045149779	0.036797591	0.066813863	-0.101972413	-0.214795249	0.31632473	0.354297514	-0.166997828	-0.19510438	0.12216356	0.066533966	0.019345904	-0.074152083	-0.080323386	0.093539709
5.3	-0.010534442	0.010116538	0.002521955	-0.059703492	-0.073359569	-0.022292616	0.001033702	-0.011225006	-0.014518015	0.009236165	-0.015395423	-0.039181134	0.049959601	0.094562685	0.020001581	-0.030207652	0.003047263	0.011251274	-0.027367996	-0.002438517	0.088607673	0.022259509	-0.056507876	0.031832682	0.080309891	0.013677748	-0.010046114	0.021988738	0.063492255	-0.08843102	-0.107809302	-0.043308808	-0.128571308	-0.115123555	0.016220184	0.036834568	0.116238577	-0.054372328	-0.281284805	0.210114392	0.471614925	-0.00045652	-0.239759856	0.047666517	0.090598428	0.043305429	-0.069747644	-0.109380998	0.044731812
5.35	-0.011610996	0.01179612	0.002569365	-0.05752995	-0.071332995	-0.025839135	0.001685071	-0.005888322	-0.017201943	0.007645046	-0.01421856	-0.02742804	0.071466351	0.128703712	0.055057159	-0.019774724	-0.003768606	0.013596039	-0.021260547	-0.00359034	0.075800896	-0.019468992	-0.137145127	-0.041790981	0.067718316	0.030873108	-0.008944966	0.032005631	0.079761218	-0.099576879	-0.113806597	0.037917034	-0.047911677	-0.119648202	-0.015878448	0.029368237	0.139240902	0.007070245	-0.283801631	0.052596382	0.484252402	0.169002891	-0.232537765	-0.038222916	0.0946769	0.058108812	-0.051115358	-0.118510152	-0.009600228
5.4	-0.009830206	0.010953418	0.001469076	-0.043089693	-0.053930189	-0.024327974	0.001643454	0.000323249	-0.016453591	0.004308596	-0.010553037	-0.010480662	0.076268397	0.134850633	0.079273306	-0.004676505	-0.009653165	0.013022777	-0.011342629	-0.003331159	0.047645228	-0.054681271	-0.187455422	-0.108520562	0.040378306	0.042722262	-0.005230452	0.034621288	0.080153543	-0.084475016	-0.099199879	0.100808469	0.041190471	-0.097611368	-0.044385003	0.01565798	0.133188869	0.06881093	-0.225935795	-0.116823782	0.395291185	0.305813421	-0.173370276	-0.116869011	0.077554984	0.061676012	-0.021352333	-0.108024897	-0.059302739
5.45	-0.005713007	0.007699939	-0.000139969	-0.019202667	-0.024685911	-0.017556016	0.001007568	0.006104452	-0.012144833	-7.94E-05	-0.004856253	0.008166862	0.063543016	0.11219773	0.087521533	0.011964177	-0.013117692	0.009472515	0.000271817	-0.00172501	0.010389588	-0.076102591	-0.197157197	-0.153909933	0.003986713	0.046239153	0.000164508	0.030741048	0.064804254	-0.049100842	-0.068716261	0.131017387	0.118807683	-0.053012546	-0.063137099	-0.001633249	0.101603865	0.116909071	-0.124130169	-0.256183688	0.229306134	0.381007166	-0.07359328	-0.171002023	0.042638089	0.054210897	0.01385163	-0.081123594	-0.096165867
5.5	-0.000333938	0.002658144	-0.001423428	0.009279823	0.01032337	-0.006325723	6.91E-05	0.010249011	-0.004915012	-0.004587464	0.00200182	0.024782361	0.036635162	0.066207697	0.077888406	0.026613112	-0.013249951	0.003581243	0.011236387	0.000819924	-0.027946881	-0.080284954	-0.165306931	-0.167894177	-0.033741765	0.040170929	0.005859672	0.022518024	0.037278639	-0.004312852	-0.029481098	0.123596118	0.167586167	0.004832547	-0.067963279	-0.018993928	0.052973882	0.14045124	-0.003217317	-0.331922727	0.025897458	0.378688031	0.046125973	-0.188480069	-0.002736602	0.03792923	0.047432325	-0.042959191	-0.115193073
5.55	0.004964227	-0.003136254	-0.00165204	0.036518781	0.043828258	0.007589744	-0.0007451	0.011931992	0.003884914	-0.008251248	0.008828292	0.036201758	0.002266221	0.007294896	0.052149483	0.036082317	-0.00995831	-0.003406448	0.019473264	0.003674249	-0.05936723	-0.06816325	-0.100321586	-0.14712697	-0.064716014	0.025364459	0.010321516	0.012651648	0.003747795	0.037231614	0.010539542	0.08391412	0.177076419	0.063286174	-0.057698393	-0.03282703	-0.001407904	0.134226924	0.109604532	-0.327352184	-0.169719621	0.299583348	0.160031659	-0.164987845	-0.048835539	0.016418159	0.072517612	0.00029074	-0.114962003
5.6	0.008910217	-0.008428924	-0.000479969	0.056930064	0.068946113	0.021667549	-0.000989067	0.010916019	0.012424189	-0.010281309	0.014294397	0.040468547	-0.031103981	-0.051551657	0.015489342	0.038226826	-0.004017754	-0.009888961	0.023584668	0.006143093	-0.077621075	-0.044406445	-0.017784329	-0.095841668	-0.082217311	0.004650882	0.01221894	0.00363716	-0.028461657	0.064514822	0.044073193	0.025754729	0.146414998	0.109247329	-0.034552548	-0.040249082	-0.050043527	0.099958086	0.190897974	-0.246405347	-0.316835281	0.16084619	0.242859703	-0.105077953	-0.085596623	-0.006189087	0.083959462	0.042222877	-0.097197558
5.65	0.010609868	-0.012007871	0.001897007	0.06634958	0.080628407	0.03304104	-0.000347746	0.007620007	0.018770522	-0.010229031	0.017201024	0.037167783	-0.055365507	-0.097652713	-0.024507251	0.032425826	0.003102913	-0.014277376	0.023091348	0.00761524	-0.079477911	-0.01582206	0.063400593	-0.024990551	-0.082374101	-0.017740491	0.010764979	-0.00283393	-0.052584186	0.07101789	0.065774739	-0.032842656	0.084568626	0.132214534	-0.003703588	-0.039739467	-0.083672438	0.045778629	0.22583099	-0.111814718	-0.387788291	-0.007831036	0.275545313	-0.021303616	-0.104797784	-0.02602582	0.079461642	0.076868706	-0.065871871
5.7	0.009743036	-0.012979173	0.004765678	0.062871694	0.076658164	0.039046004	0.001225402	0.003019904	0.021339972	-0.008076826	0.016770012	0.027398562	-0.064774253	-0.121382702	-0.059412155	0.019738724	0.009597538	-0.01539683	0.018459848	0.007677556	-0.065285896	0.010668045	0.125537804	0.050179222	-0.065032628	-0.037110629	0.005960276	-0.006177321	-0.063968252	0.056250531	0.072976948	-0.074804512	0.007996986	0.126810588	0.027830694	-0.031485244	-0.097034151	-0.015868012	0.210743808	0.041562546	-0.373114643	-0.170864878	0.249731879	0.068404461	-0.101865533	-0.040129629	0.060041642	0.09927976	-0.026199539
5.75	0.006609819	-0.010994262	0.007104823	0.04719361	0.057999899	0.037815079	0.003434149	-0.001604457	0.019311372	-0.004237446	0.012884459	0.01342086	-0.057380212	-0.118178316	-0.081748199	0.002698081	0.013777614	-0.012814512	0.010930227	0.006182006	-0.038727086	0.029868006	0.156236465	0.11357183	-0.033820513	-0.04934541	-0.001333615	-0.006869858	-0.061079596	0.025586602	0.065888627	-0.088827307	-0.06368959	0.094131678	0.052798493	-0.017336601	-0.089617719	-0.071329255	0.153034455	0.176242179	-0.282350965	-0.294632512	0.16996045	0.144581368	-0.076929733	-0.0468111	0.029737686	0.106093199	0.016188827
5.8	0.002025094	-0.006368583	0.007919196	0.022413853	0.028464987	0.028791135	0.005668285	-0.005016114	0.012891918	0.000533237	0.006198795	-0.00191143	-0.03549638	-0.089399057	-0.086639073	-0.015217754	0.014510558	-0.00699912	0.00219854	0.003265409	-0.005865385	0.039445643	0.151083074	0.151907026	0.00462268	-0.051845434	-0.009529017	-0.006101861	-0.0457159	-0.011483461	0.047277459	-0.072410119	-0.112917762	0.041556785	0.065421353	-0.000380453	-0.065314764	-0.10901392	0.06860249	0.261730015	-0.140586105	-0.354720051	0.052921752	0.190475482	-0.034882917	-0.045737037	-0.005340911	0.096062448	0.05578377
5.85	-0.002901773	-5.13E-05	0.00659127	-0.006647412	-0.006186405	0.013021004	0.007145406	-0.006367882	0.003346583	0.005288978	-0.001936262	-0.015778929	-0.005081499	-0.041890967	-0.072941701	-0.030317717	0.01152556	0.000744793	-0.005965538	-0.000671062	0.02626432	0.040094765	0.114279575	0.157727142	0.042086285	-0.044108307	-0.016643343	-0.005258131	-0.022402411	-0.044141893	0.021754287	-0.032276742	-0.128757051	-0.018968424	0.062783381	0.015768127	-0.031144466	-0.121995102	-0.022370214	0.281679457	0.018178745	-0.340945374	-0.076154768	0.195771948	0.015589496	-0.037776708	-0.038369391	0.070446246	0.087512388
5.9	-0.007040228	0.006560745	0.003131951	-0.034442199	-0.039469651	-0.006880273	0.0071374	-0.005448006	-0.00724076	0.009079682	-0.009741466	-0.025937217	0.025807893	0.013611706	-0.043583314	-0.039476536	0.005502263	0.008565939	-0.012080029	-0.005015208	0.051191153	0.034765631	0.05715771	0.131018011	0.070584319	-0.027825522	-0.020761662	-0.005398509	0.002849433	-0.063267618	-0.005180212	0.017895913	-0.109657526	-0.073771767	0.045548449	0.027788253	0.004585663	-0.109324684	-0.100206611	0.236853979	0.159137408	-0.259092528	-0.18918826	0.158952504	0.063820361	-0.024696711	-0.063238628	0.033090656	0.10700758
5.95	-0.009496018	0.011931556	-0.001760658	-0.05578542	-0.06544073	-0.027137475	0.005219079	-0.002745935	-0.016435219	0.011136144	-0.015419547	-0.031061144	0.04909653	0.064871088	-0.00499251	-0.040789401	-0.002086921	0.014515066	-0.015218733	-0.009025302	0.064327536	0.027292192	-0.004986811	0.079048526	0.084104793	-0.006475569	-0.020523592	-0.006897496	0.024080154	-0.063856912	-0.028155473	0.061746375	-0.063552545	-0.110723487	0.017813246	0.033393611	0.034221742	-0.075811513	-0.149959172	0.143437375	0.25431188	-0.129081219	-0.261680337	0.08773243	0.09943809	-0.008795152	-0.075738791	-0.009947699	0.111001198
6	-0.009794796	0.014749165	-0.006865376	-0.066822492	-0.079741372	-0.043546366	0.00145937	0.00069115	-0.022040856	0.01101986	-0.017608849	-0.030849025	0.058761408	0.100790328	0.034281679	-0.033962866	-0.009344544	0.01704144	-0.015141132	-0.01193681	0.063803751	0.020911009	-0.056889944	0.01447354	0.079917955	0.015482133	-0.015510477	-0.009344663	0.036814561	-0.046205778	-0.042862035	0.085219775	-0.005313109	-0.122119161	-0.013878628	0.031816209	0.052362472	-0.030431554	-0.164172971	0.027547768	0.288024235	0.019886295	-0.278344822	-0.002565553	0.114623299	0.007454749	-0.074258417	-0.051293084	0.097898236
6.05	-0.007957349	0.014254716	-0.010782845	-0.065696618	-0.080246421	-0.052385807	-0.003515965	0.003577877	-0.022662777	0.008711893	-0.01575619	-0.025908852	0.05235885	0.11375787	0.065473399	-0.020362348	-0.014432003	0.015406102	-0.012272188	-0.013088729	0.050673445	0.017167198	-0.087113516	-0.047820426	0.059147655	0.033613175	-0.006424428	-0.011722155	0.039032557	-0.015590389	-0.04676754	0.080801609	0.047693062	-0.106452676	-0.04212053	0.023923155	0.056786758	0.016120047	-0.143708726	-0.082223381	0.259155272	0.156000397	-0.236556548	-0.092372317	0.105850022	0.021713972	-0.059895665	-0.083560752	0.06842201
6.1	-0.004460707	0.010451628	-0.012357187	-0.05281208	-0.06724704	-0.051302664	-0.008627128	0.004796342	-0.018088247	0.004624989	-0.010296799	-0.017497589	0.031617288	0.101212373	0.081599803	-0.002713101	-0.016042623	0.009897903	-0.007551048	-0.012056316	0.02849196	0.015545067	-0.090691586	-0.094330772	0.026478883	0.044472187	0.005002237	-0.012789118	0.031461486	0.019390777	-0.039526293	0.049742652	0.080634369	-0.068636514	-0.060427996	0.011947051	0.048565707	0.054047039	-0.09664082	-0.162061965	0.179972617	0.251787229	-0.146776427	-0.162229949	0.074717896	0.032031413	-0.036021279	-0.100834145	0.02607714
6.15	-0.00010551	0.004134561	-0.011040953	-0.030674838	-0.043209865	-0.039945625	-0.01259527	0.003765526	-0.009374658	-0.000464896	-0.002576799	-0.00720469	0.001953344	0.066123252	0.079089806	0.015473741	-0.013738378	0.001788121	-0.002190811	-0.008767286	0.002403114	0.013902843	-0.070003752	-0.116106354	-0.010926034	0.046302157	0.016361233	-0.011541438	0.017161623	0.049289228	-0.023026703	0.001621352	0.085370564	-0.018625887	-0.064776284	-0.001095176	0.031416775	0.076574144	-0.035687197	-0.198077999	0.072126312	0.289780639	-0.029869092	-0.197156247	0.027673433	0.037048297	-0.007447491	-0.099958444	-0.022869613
6.2	0.004172255	-0.00327797	-0.007083808	-0.003369539	-0.012226399	-0.020169009	-0.014285489	0.000656408	0.001391932	-0.00555863	0.005475129	0.003339084	-0.028948603	0.016308972	0.058645889	0.030622317	-0.008060847	-0.006971311	0.002596096	-0.003571624	-0.022036661	0.009519422	-0.033719432	-0.110678992	-0.045047635	0.039319657	0.025110122	-0.007596324	0.000560863	0.066374368	-0.001059476	-0.048617532	0.062531992	0.031184724	-0.05450712	-0.012146444	0.010528692	0.081104671	0.025082488	-0.188255615	-0.038992467	0.265742668	0.087987118	-0.190002417	-0.025338899	0.03615662	0.020580731	-0.08130112	-0.070104459
6.25	0.007500456	-0.010072585	-0.00147936	0.024210947	0.020704142	0.004273833	-0.013039729	-0.003623242	0.01161364	-0.009623875	0.011846223	0.012678074	-0.0531123	-0.037250308	0.025114929	0.039806782	-0.000388071	-0.014231292	0.00585118	0.00276377	-0.040031238	0.000364238	0.005848539	-0.08229735	-0.06878931	0.025543192	0.029172382	-0.00137936	-0.013774411	0.066594556	0.021365205	-0.085255895	0.020953129	0.069109258	-0.032388271	-0.018832937	-0.008812842	0.069246974	0.073431289	-0.141135905	-0.130081549	0.188853214	0.181500469	-0.143009879	-0.073015035	0.029599584	0.04335283	-0.04874304	-0.106688481
6.3	0.00924013	-0.01465294	0.004318441	0.047237522	0.050428353	0.02850007	-0.008897101	-0.007681592	0.018840187	-0.011802376	0.014973728	0.019662324	-0.064284614	-0.082751588	-0.013622163	0.041314355	0.007422192	-0.018185954	0.007054225	0.009152703	-0.048471478	-0.013860836	0.036248481	-0.040447462	-0.077508714	0.008232899	0.027445924	0.005943699	-0.022299387	0.050439546	0.038969019	-0.096644266	-0.025312731	0.087045349	-0.003831701	-0.019994035	-0.02245526	0.045854113	0.101325351	-0.072078713	-0.184620157	0.078983921	0.23202703	-0.067190952	-0.105155443	0.018485232	0.057445102	-0.008860316	-0.124942649
6.35	0.009095552	-0.015931382	0.008822983	0.061769701	0.072336428	0.04755978	-0.00262793	-0.010065188	0.021394832	-0.011595019	0.014164275	0.02351184	-0.059476968	-0.110079562	-0.048493044	0.034949757	0.013505238	-0.017828824	0.006206478	0.014375484	-0.046443354	-0.03127185	0.048321751	0.002908318	-0.06995759	-0.008903013	0.020089512	0.0127678	-0.023293892	0.022545967	0.047283984	-0.078830246	-0.061448289	0.082343924	0.024506958	-0.015898824	-0.028191708	0.017453934	0.106059597	0.001502267	-0.195522236	-0.038199135	0.231500243	0.020320943	-0.114909348	0.004678587	0.061159221	0.030521416	-0.120339013
6.4	0.00715072	-0.013599834	0.010952538	0.065403991	0.082953244	0.057538827	0.004437994	-0.009725885	0.018796796	-0.008984605	0.009777081	0.023846413	-0.039657969	-0.112976276	-0.071375519	0.022032195	0.016451495	-0.013205877	0.003799911	0.017323414	-0.035245497	-0.048108218	0.038672313	0.036612396	-0.048432271	-0.022536541	0.008511359	0.017488812	-0.017136863	-0.009758588	0.043665539	-0.036867684	-0.076418658	0.05821619	0.046371626	-0.008109174	-0.026011873	-0.009453572	0.09005338	0.064477156	-0.16543728	-0.13712731	0.183651643	0.100311355	-0.1002938	-0.009449358	0.05462493	0.062041828	-0.092855008
6.45	0.003832869	-0.008209016	0.010339066	0.05765127	0.080397413	0.056433013	0.010745562	-0.006386499	0.011865185	-0.004464311	0.00311566	0.020705616	-0.009451515	-0.090422807	-0.077024013	0.005099859	0.015637734	-0.005401053	0.00068106	0.017250716	-0.017950565	-0.059708961	0.010548012	0.05322746	-0.018126139	-0.030392453	-0.004940081	0.018949788	-0.006030894	-0.038504088	0.028022594	0.016609285	-0.066226379	0.022614367	0.057366255	0.000964343	-0.017797876	-0.029797942	0.059552928	0.106839071	-0.104967717	-0.19788477	0.102370148	0.155933199	-0.064639174	-0.021405291	0.03960656	0.080356489	-0.047335846
6.5	-0.000184081	-0.001034309	0.007410721	0.039992237	0.064685587	0.044579348	0.014916226	-0.0006844	0.00247795	0.001043375	-0.003942993	0.014562875	0.024048314	-0.046937778	-0.06431244	-0.012606976	0.01134684	0.003738871	-0.002162003	0.013972397	0.001364673	-0.061863005	-0.027077569	0.050815166	0.014138887	-0.031627584	-0.017506945	0.016761758	0.006703197	-0.057128759	0.003066155	0.065144316	-0.034909456	-0.014074481	0.055872387	0.008696088	-0.006605766	-0.040758002	0.022700286	0.124617276	-0.02950305	-0.210235598	0.007778304	0.176483859	-0.015852079	-0.029036543	0.019089233	0.083141232	0.007340601
6.55	-0.004114891	0.006238029	0.003224036	0.01560734	0.037844901	0.024542995	0.016100566	0.005963306	-0.006944142	0.006369094	-0.009475912	0.006315178	0.053018745	0.008290117	-0.036488122	-0.027775376	0.004655886	0.012065064	-0.003844889	0.007952653	0.018537752	-0.052123908	-0.061973575	0.033127634	0.041486925	-0.026859733	-0.026642707	0.01140884	0.017545883	-0.061993077	-0.026047936	0.093441698	0.0069746	-0.041877812	0.043222092	0.012910631	0.004241936	-0.04192007	-0.012490557	0.119097968	0.044436163	-0.175317568	-0.078856098	0.159607185	0.035345257	-0.030981285	-0.003267377	0.071329526	0.060162074
6.6	-0.007211723	0.011923984	-0.000896582	-0.011175478	0.003781207	0.000497787	0.01417893	0.011744117	-0.014082562	0.010347188	-0.012046636	-0.002782187	0.070759184	0.063283378	-0.000372475	-0.037638636	-0.002864776	0.017651727	-0.00381083	0.000251084	0.030188157	-0.030695934	-0.082029679	0.00820096	0.058495917	-0.017874567	-0.030570948	0.004113935	0.023665848	-0.053013317	-0.052682891	0.092087877	0.045856542	-0.053860871	0.023130163	0.012420462	0.012007389	-0.034878999	-0.039772066	0.095047076	0.102506826	-0.10473788	-0.140041213	0.111423205	0.07780531	-0.026995074	-0.023724092	0.048581322	0.100485895
6.65	-0.008900437	0.014748798	-0.003791607	-0.035629247	-0.032145728	-0.022734941	0.009754747	0.01497553	-0.01731592	0.012080805	-0.011090172	-0.011260817	0.073204464	0.105804833	0.035297118	-0.040471318	-0.00955116	0.019251518	-0.00198115	-0.00767201	0.034359741	-0.000631888	-0.078672792	-0.01422178	0.062298797	-0.007108731	-0.028650293	-0.003488419	0.023562383	-0.033341036	-0.070141714	0.060587225	0.069524339	-0.047837483	0.000583913	0.0073125	0.015130468	-0.022503099	-0.055608509	0.058767447	0.134911098	-0.017380698	-0.16563384	0.044620607	0.102435325	-0.018055178	-0.039032599	0.02018956	0.120492581
6.7	-0.008881781	0.014145446	-0.004828137	-0.053453251	-0.063853527	-0.040744881	0.003949717	0.014614666	-0.016104255	0.011158875	-0.007042727	-0.017666018	0.059764646	0.126019469	0.061978729	-0.035876307	-0.014034509	0.016570458	0.001207134	-0.014253729	0.030821671	0.03271411	-0.0494386	-0.025693014	0.053050179	0.002953294	-0.021467054	-0.009772717	0.017334271	-0.008276404	-0.073255625	0.007773828	0.07097161	-0.026746175	-0.019480378	-0.001078091	0.013450919	-0.008112944	-0.059341024	0.016643407	0.137561575	0.065275692	-0.154329844	-0.024936043	0.104204793	-0.006189237	-0.04691673	-0.008236492	0.116929133
6.75	-0.007180917	0.010372023	-0.004072247	-0.061537226	-0.085520968	-0.050432621	-0.001929011	0.010594535	-0.011066697	0.00776863	-0.001184773	-0.020833982	0.033340101	0.118723362	0.073375053	-0.024821386	-0.015522521	0.010302499	0.004892512	-0.018164197	0.020989369	0.062828883	0.000982788	-0.021633126	0.033690742	0.010327125	-0.010648205	-0.013516918	0.006549976	0.016216623	-0.059765918	-0.050570431	0.050524933	0.002361382	-0.033351442	-0.010494952	0.008053739	0.005223856	-0.052691372	-0.025554065	0.112091945	0.124231422	-0.112937484	-0.082168409	0.083225721	0.005956677	-0.046406876	-0.031950224	0.091680401
6.8	-0.004137332	0.004423695	-0.002218001	-0.058528577	-0.09268615	-0.050551309	-0.006742533	0.003878115	-0.00374632	0.00266942	0.004749599	-0.02015807	-0.000434949	0.08464017	0.066923153	-0.009428728	-0.01391458	0.001927616	0.007994838	-0.018601613	0.007507395	0.083476994	0.061536972	-0.002743363	0.009108219	0.013907447	0.00154393	-0.014166821	-0.006210112	0.034967892	-0.031129292	-0.096236632	0.015602412	0.030400901	-0.039271986	-0.018308992	0.00082715	0.015171043	-0.03886372	-0.062733054	0.064969751	0.147268351	-0.053871897	-0.116285645	0.044664321	0.015722152	-0.037978114	-0.047835785	0.051047358
6.85	-0.000337312	-0.002232064	-0.000301564	-0.045092897	-0.083247842	-0.041795734	-0.009786443	-0.003794394	0.003855797	-0.002973162	0.009077381	-0.015769044	-0.034496072	0.030462951	0.044368985	0.007436834	-0.009743549	-0.00666405	0.009491632	-0.015476288	-0.006396804	0.090074825	0.117290849	0.025142955	-0.015073428	0.013612983	0.01272568	-0.011911137	-0.018002562	0.044672284	0.007516402	-0.113955973	-0.021794238	0.048812219	-0.037571873	-0.022160892	-0.006116967	0.020358201	-0.021551341	-0.090315187	0.006044097	0.131520755	0.008298316	-0.122957679	-0.002488164	0.021064375	-0.02345926	-0.054651347	0.003985813
6.9	0.00349854	-0.00802447	0.000698375	-0.02380742	-0.058126798	-0.026465661	-0.010895769	-0.010395719	0.009834956	-0.007857554	0.010636496	-0.008564275	-0.061875275	-0.032422293	0.011298439	0.022702108	-0.003983681	-0.013620881	0.008698584	-0.009438813	-0.01763878	0.080686595	0.153049973	0.052734583	-0.033776201	0.010288829	0.02088863	-0.007565775	-0.026198589	0.044369794	0.048295642	-0.096057836	-0.049040148	0.051893695	-0.030231809	-0.020551159	-0.010996244	0.020418392	-0.004111802	-0.104272766	-0.053174352	0.083756892	0.06029744	-0.104684443	-0.047495919	0.021054245	-0.005709401	-0.052805582	-0.040152492
6.95	0.006651828	-0.01165709	0.000234132	0.001306628	-0.021375414	-0.00783238	-0.010372367	-0.014195089	0.012867309	-0.010856529	0.009087847	-5.52E-05	-0.077112709	-0.090305923	-0.024247516	0.033644977	0.002206203	-0.017540195	0.005481176	-0.00174429	-0.023925715	0.056443049	0.157247752	0.070016579	-0.043528007	0.005409076	0.024769519	-0.002318054	-0.029041991	0.035315496	0.082283094	-0.045051759	-0.05703402	0.038300379	-0.020061414	-0.013243533	-0.012750736	0.015896651	0.010933085	-0.101616972	-0.101294523	0.018346357	0.092772945	-0.069391336	-0.080327382	0.016099373	0.011900535	-0.043851581	-0.073723458
7	0.008541103	-0.012401097	-0.001594474	0.025535606	0.020376308	0.010606513	-0.008779166	-0.014260093	0.012497004	-0.011289942	0.004971323	0.007948197	-0.077278176	-0.13013503	-0.053726	0.038379281	0.007730043	-0.017747819	0.000336464	0.006017066	-0.024196597	0.021331329	0.125149758	0.069277841	-0.043081743	0.000660096	0.024026291	0.002586692	-0.025981639	0.020379328	0.101558946	0.026649271	-0.04321078	0.011337089	-0.00976979	-0.001387872	-0.011202257	0.008081348	0.022046207	-0.081277011	-0.128761449	-0.046571687	0.101639301	-0.027759248	-0.093909546	0.00782454	0.026118884	-0.029925266	-0.092183794
7.05	0.008829153	-0.01023724	-0.004058298	0.044370629	0.059100259	0.025800038	-0.006688077	-0.010724269	0.009164535	-0.009089707	-0.000487216	0.013747642	-0.062439039	-0.142460473	-0.070135374	0.036179701	0.011735826	-0.014393818	-0.005686004	0.012262161	-0.018774336	-0.018559438	0.060546676	0.047574451	-0.03349412	-0.002496691	0.019206616	0.006129575	-0.017730408	0.003206567	0.101129295	0.099836821	-0.012458338	-0.021989333	-0.001214006	0.012671767	-0.006977555	-0.001220577	0.028556927	-0.045022712	-0.129406834	-0.093776882	0.088071116	0.009886145	-0.08567598	-0.001367986	0.034439154	-0.01331034	-0.094485797
7.1	0.007482505	-0.005821166	-0.006049308	0.054375909	0.086972676	0.03561081	-0.004478319	-0.004738052	0.003993754	-0.004813642	-0.005748762	0.016159514	-0.035537893	-0.123681946	-0.069658544	0.027590143	0.013705951	-0.008359639	-0.011214096	0.015753829	-0.009215417	-0.056158892	-0.02455705	0.007917049	-0.017695826	-0.00318528	0.011544294	0.00770842	-0.006060637	-0.012621256	0.080214141	0.153617523	0.024365897	-0.052866256	0.004965992	0.025870814	-0.001253089	-0.00996586	0.030419594	0.00205284	-0.101691972	-0.111357433	0.057427226	0.036230875	-0.058065556	-0.008945864	0.035589807	0.003792923	-0.082525951
7.15	0.004772414	-0.000291837	-0.006480786	0.053853025	0.098064933	0.039020763	-0.002256539	0.001883037	-0.001577723	0.000495883	-0.009397291	0.014803233	-0.001754528	-0.077051474	-0.052523541	0.014298222	0.013464782	-0.001015741	-0.014882245	0.015862104	0.002093026	-0.084684185	-0.112286601	-0.041186114	0.000304866	-0.001321021	0.002651499	0.007205042	0.006605211	-0.024244171	0.042549377	0.171132685	0.053871911	-0.072991753	0.009251755	0.035084916	0.004585712	-0.016214	0.027990888	0.051893211	-0.049428074	-0.095705868	0.017582123	0.048467821	-0.017874499	-0.012928012	0.029775282	0.019333563	-0.059993794
7.2	0.001218326	0.005020433	-0.004701845	0.043163127	0.089730082	0.036098261	8.07E-05	0.007206474	-0.006203923	0.0055716	-0.01051279	0.010193732	0.032496351	-0.012157432	-0.022894301	-0.00119858	0.011134156	0.006102002	-0.015678155	0.012692298	0.012489202	-0.098843197	-0.182807894	-0.08775042	0.016376612	0.00238218	-0.00581501	0.004938741	0.01771713	-0.029913152	-0.004401471	0.144322492	0.064467999	-0.076697617	0.012764617	0.037839047	0.00927371	-0.018495911	0.021914403	0.094810871	0.018288285	-0.052354628	-0.022843783	0.048305732	0.025371554	-0.012412519	0.018605178	0.031426725	-0.031115961
7.25	-0.002513909	0.008910057	-0.000782756	0.024637793	0.063332991	0.027802763	0.002678562	0.009760544	-0.008954455	0.009231496	-0.008882835	0.003608026	0.060742465	0.057049049	0.012161143	-0.016070431	0.007073268	0.01161926	-0.013216139	0.007053686	0.019620792	-0.095790538	-0.218939149	-0.119388784	0.027157251	0.006605557	-0.012446021	0.001542387	0.025126724	-0.02911415	-0.05114203	0.076434178	0.050240391	-0.062344542	0.01659105	0.032909829	0.011909654	-0.01614773	0.013121127	0.121560081	0.08814832	0.005584632	-0.055992908	0.040625637	0.061637625	-0.007803802	0.004719179	0.038446332	0.000252231
7.3	-0.005738485	0.01056079	0.004432232	0.002094911	0.024108416	0.015719191	0.005528926	0.008966504	-0.009478162	0.010659488	-0.005008811	-0.003242415	0.07761261	0.115282547	0.044362417	-0.027684255	0.001828373	0.014584953	-0.007861822	0.000276522	0.021934729	-0.075696609	-0.210382506	-0.126629156	0.030701668	0.009778334	-0.016286363	-0.002192795	0.02751896	-0.022487733	-0.088316662	-0.018409954	0.013163325	-0.03266889	0.021161934	0.020681622	0.012078317	-0.00951979	0.002881344	0.125609566	0.144778775	0.0610058	-0.075851542	0.031314347	0.082675754	-0.000674883	-0.008810775	0.039257579	0.030943941
7.35	-0.007876328	0.009702382	0.009532685	-0.019940673	-0.019866306	0.001794765	0.008339102	0.005294884	-0.007985684	0.009586611	7.50E-05	-0.008647779	0.079800751	0.149343744	0.066159681	-0.034082568	-0.003902957	0.014621932	-0.000670317	-0.006083615	0.018977682	-0.04183419	-0.156532999	-0.105585134	0.026775858	0.010510178	-0.016938897	-0.005464978	0.024662046	-0.01162008	-0.108807098	-0.118478193	-0.037079314	0.005955825	0.025907409	0.0031637	0.009855034	2.39E-05	-0.007194629	0.104940567	0.17376638	0.097508873	-0.078910272	0.025023038	0.083874353	0.006696391	-0.019163137	0.033551759	0.058251753
7.4	-0.008558708	0.006633414	0.012952645	-0.037149933	-0.059379825	-0.01188899	0.010531806	0.000100718	-0.005087371	0.006331357	0.005101095	-0.011328733	0.066690754	0.151155464	0.07247298	-0.03432093	-0.009308338	0.011949625	0.006850832	-0.010592042	0.011456905	-0.000136742	-0.067115193	-0.059247113	0.016773762	0.008000114	-0.014571169	-0.007580851	0.017425053	0.001238788	-0.109223909	-0.199678473	-0.085661023	0.045104929	0.029314691	-0.016353992	0.005724897	0.010357494	-0.015297792	0.06279606	0.165054584	0.103986479	-0.064499403	0.023579677	0.065249187	0.011985576	-0.024373882	0.022151181	0.079451155
7.45	-0.007689825	0.002117792	0.01345829	-0.046277352	-0.086097404	-0.023316248	0.011392727	-0.004809181	-0.001561118	0.001696609	0.008894202	-0.010745007	0.040537829	0.119704471	0.061834231	-0.028602396	-0.01352291	0.007289059	0.013095245	-0.012258626	0.001062009	0.041752925	0.039611167	0.002982136	0.003311746	0.002316557	-0.009842275	-0.008043197	0.007558089	0.013506286	-0.090440297	-0.241442205	-0.116848816	0.076303336	0.029383007	-0.03394927	0.000459299	0.019065627	-0.019736923	0.007111299	0.115957229	0.077854971	-0.034881681	0.025540996	0.031367492	0.013487469	-0.023726959	0.007110055	0.09149186
7.5	-0.005458492	-0.002809962	0.010558579	-0.045759298	-0.09440963	-0.030737107	0.010322959	-0.007742612	0.001866559	-0.003242084	0.01063588	-0.007205345	0.006154817	0.061415471	0.036686242	-0.018189674	-0.015736662	0.001681396	0.016737341	-0.010768541	-0.009905577	0.075840161	0.140755486	0.067423144	-0.010388763	-0.005534057	-0.003770582	-0.006614683	-0.002720586	0.02264647	-0.057087062	-0.231764131	-0.118683343	0.092937514	0.024338562	-0.045890857	-0.005014662	0.024031663	-0.019379848	-0.051241519	0.032942033	0.026007435	0.004898528	0.026983712	-0.009757999	0.010601294	-0.017842837	-0.008526062	0.091201614
7.55	-0.002298209	-0.00707955	0.004706121	-0.035999919	-0.082685203	-0.032889549	0.007107459	-0.00764845	0.004663008	-0.007396671	0.010011186	-0.001756306	-0.029881898	-0.011162058	0.002790899	-0.005121452	-0.015345981	-0.003737384	0.017040549	-0.006566353	-0.019015381	0.095340366	0.213959374	0.119400579	-0.021193968	-0.013786421	0.002439163	-0.003364764	-0.011241327	0.026590864	-0.016212598	-0.170174142	-0.086735474	0.091636033	0.013383151	-0.049459515	-0.009734279	0.023982887	-0.014091782	-0.100902652	-0.06852422	-0.036852432	0.047498861	0.023228538	-0.048537097	0.003999874	-0.008457199	-0.021330104	0.076111121
7.6	0.00119639	-0.009806501	-0.002780624	-0.019246959	-0.053632345	-0.029234049	0.002095502	-0.004443842	0.006530964	-0.009907883	0.007222397	0.004112302	-0.060412011	-0.082083732	-0.032100887	0.008201785	-0.01212218	-0.007960568	0.014016638	-0.000767829	-0.024207107	0.096154607	0.24262101	0.146837803	-0.02669165	-0.020318569	0.007592774	0.001303369	-0.016385542	0.024163592	0.024475299	-0.067969251	-0.0258308	0.07284109	-0.002770718	-0.043581228	-0.012811823	0.018832105	-0.00500295	-0.132485902	-0.166397188	-0.092134722	0.084211492	0.010890247	-0.07599871	-0.004561132	0.002041255	-0.028355406	0.0456955
7.65	0.004381614	-0.010456975	-0.010056742	0.00089744	-0.01368531	-0.020152433	-0.003788096	0.000954838	0.007365914	-0.010312074	0.002892388	0.008860208	-0.079077243	-0.135553446	-0.060006346	0.01947388	-0.006347984	-0.010293498	0.008399815	0.005090292	-0.024212568	0.077922993	0.219917721	0.143246186	-0.025656591	-0.023190466	0.010709048	0.006661196	-0.017451981	0.015431611	0.058289856	0.054275975	0.050786845	0.04051008	-0.021770921	-0.029120503	-0.013546631	0.009704752	0.005543968	-0.140407925	-0.236517573	-0.122547879	0.106386748	-0.010455958	-0.085817606	-0.012735035	0.011189521	-0.02800734	0.002561221
7.7	0.006685384	-0.008929774	-0.015253957	0.020223931	0.028436674	-0.007034641	-0.009228136	0.006903492	0.007174763	-0.008603476	-0.00209693	0.011281079	-0.0816642	-0.159480596	-0.07449953	0.026889688	0.001133883	-0.010465272	0.001449229	0.009415133	-0.018823924	0.044351203	0.15060978	0.109343628	-0.018275105	-0.021186391	0.011202846	0.011720172	-0.014791724	0.001871977	0.080744746	0.171258047	0.12465465	0.001094227	-0.039981912	-0.008753861	-0.01154615	-0.001366566	0.014437048	-0.123686346	-0.258293974	-0.117151214	0.107223472	-0.03757827	-0.075720687	-0.018234039	0.017001333	-0.020630642	-0.046997413
7.75	0.007714583	-0.005549553	-0.016999436	0.034766952	0.063659268	0.007822395	-0.012860174	0.011519803	0.006007801	-0.005191925	-0.006782627	0.010781073	-0.067122013	-0.148240774	-0.072140091	0.029428154	0.009002168	-0.008653105	-0.005362075	0.010958628	-0.008959815	0.002629946	0.050119551	0.052890069	-0.006098932	-0.014213845	0.009016831	0.015369243	-0.009670734	-0.013745445	0.090002924	0.258447315	0.17679238	-0.037910747	-0.053264517	0.013561596	-0.006847636	-0.011993635	0.018578461	-0.085658105	-0.220316986	-0.074854243	0.08359867	-0.064139915	-0.047968472	-0.019453216	0.018365378	-0.008570057	-0.093529961
7.8	0.007328524	-0.000982776	-0.01479808	0.041590876	0.084527406	0.02154388	-0.013669502	0.013242912	0.003939949	-0.000781793	-0.010279677	0.007489077	-0.037998086	-0.104006072	-0.053237846	0.026969392	0.015678271	-0.005418355	-0.010687436	0.009159454	0.003484963	-0.038028143	-0.05896127	-0.01321298	0.008258812	-0.00343648	0.004667418	0.016580612	-0.003888968	-0.027809728	0.086610725	0.297289382	0.192635764	-0.069488135	-0.057991096	0.033414278	-1.15E-05	-0.020063318	0.015830147	-0.032893413	-0.124430914	-0.005305582	0.037454348	-0.08237885	-0.008817646	-0.015897165	0.0152149	0.004389303	-0.126183777
7.85	0.005663034	0.003900028	-0.009168285	0.039361157	0.086783101	0.031210794	-0.011322467	0.01129799	0.001106843	0.003787978	-0.01190516	0.002185217	-0.000127957	-0.036334359	-0.021796957	0.020241062	0.019654329	-0.001568627	-0.013590301	0.004334995	0.015984715	-0.068469652	-0.152139351	-0.074068086	0.021634005	0.008919404	-0.000821877	0.014652703	0.000746922	-0.036615994	0.072747155	0.278998465	0.16588301	-0.088376255	-0.052031414	0.04687633	0.007858244	-0.024253432	0.005853023	0.026238345	0.013015693	0.073209833	-0.023764941	-0.085432765	0.032902933	-0.008298976	0.008456225	0.0140936	-0.135382259
7.9	0.003098219	0.008186707	-0.001495727	0.028595932	0.07021144	0.034502258	-0.006318304	0.005932341	-0.002230115	0.007702434	-0.011268593	-0.003917912	0.038434201	0.039899203	0.015340737	0.010623338	0.019856415	0.002025886	-0.01370773	-0.002339881	0.025867841	-0.081827916	-0.208801767	-0.116369822	0.030943289	0.020059763	-0.006106828	0.009434606	0.002953985	-0.037267942	0.051332043	0.206217628	0.100251311	-0.09187613	-0.035440188	0.051341482	0.015209921	-0.024278326	-0.009447342	0.082910648	0.163446292	0.138430902	-0.08797955	-0.06960918	0.067777415	0.00158906	-0.000298129	0.017307744	-0.115735456
7.95	0.000174332	0.011082159	0.006347091	0.011555799	0.038596947	0.030295418	9.88E-05	-0.001640179	-0.005634882	0.010298237	-0.00833502	-0.00947339	0.069078596	0.10777168	0.049966723	-0.000135323	0.015949038	0.004623974	-0.011267606	-0.009082522	0.030858586	-0.075322611	-0.217095229	-0.131531626	0.033827914	0.027307472	-0.0098066	0.001464818	0.002354542	-0.028517654	0.025318943	0.092321483	0.008718437	-0.08010272	-0.010646984	0.046071121	0.020281387	-0.020800984	-0.026083604	0.128835191	0.291722837	0.17016918	-0.14069157	-0.035894446	0.087905354	0.011462272	-0.009108428	0.012817349	-0.068282553
8	-0.002527829	0.012039334	0.012501565	-0.008203464	-0.001164999	0.019055232	0.00625453	-0.009563801	-0.008508056	0.011146967	-0.003461507	-0.013298426	0.084566089	0.152058221	0.074279412	-0.010231244	0.008491181	0.005771964	-0.00697416	-0.013937211	0.029575291	-0.051108779	-0.176686609	-0.117582317	0.029189064	0.0288028	-0.010832515	-0.008033552	-0.000408118	-0.011301166	-0.002634436	-0.041368151	-0.089505173	-0.055717727	0.017926022	0.032325248	0.02146236	-0.01506351	-0.038819923	0.156913176	0.364154011	0.156133696	-0.168200326	0.009797232	0.088657226	0.019051024	-0.016105446	0.001965954	-0.00123875
8.05	-0.004515692	0.010845515	0.015600121	-0.026530024	-0.040578005	0.002880545	0.010500483	-0.015836482	-0.010180688	0.010095267	0.002604706	-0.014605352	0.080784903	0.162625488	0.082588064	-0.018092736	-0.001114492	0.005393628	-0.00180797	-0.015296609	0.021882623	-0.015865886	-0.098706291	-0.079392136	0.017501414	0.024028257	-0.008685496	-0.017327998	-0.003865274	0.011223122	-0.0301168	-0.16979775	-0.173453728	-0.023272335	0.044746561	0.01305333	0.017720725	-0.008384991	-0.042539484	0.161748732	0.357056519	0.095902961	-0.161105743	0.057774999	0.069699796	0.022668142	-0.019828784	-0.011598619	0.071219014
8.1	-0.005491939	0.007654218	0.015089578	-0.039497164	-0.07133474	-0.014847733	0.011681126	-0.018834862	-0.010079011	0.007271022	0.008787894	-0.013124647	0.057900858	0.136724165	0.072589205	-0.022601725	-0.010886129	0.003789791	0.003199364	-0.012376726	0.009011971	0.020852332	-0.002882114	-0.027222343	0.000821395	0.014002638	-0.00364103	-0.024503811	-0.006185153	0.034210706	-0.054706835	-0.268958234	-0.225183778	0.011670083	0.064354585	-0.007776131	0.008990673	-0.001719557	-0.033822897	0.140279533	0.263733095	0.001850474	-0.117187827	0.096858917	0.035070721	0.021578718	-0.019458037	-0.022952627	0.132033159
8.15	-0.005411923	0.002960399	0.011321361	-0.044194231	-0.087010151	-0.030165884	0.009472255	-0.017726042	-0.007915049	0.003064796	0.013825165	-0.009112317	0.020572064	0.079674966	0.045943023	-0.023228348	-0.018690162	0.001546458	0.007160919	-0.005510207	-0.006599029	0.049127913	0.087414392	0.025984087	-0.017541316	0.001072685	0.003241947	-0.02787816	-0.00577559	0.052165577	-0.073770049	-0.320321016	-0.23369263	0.043464457	0.072566589	-0.026045624	-0.003596644	0.004559307	-0.012297302	0.092642695	0.097911713	-0.103385661	-0.042795768	0.117208394	-0.007709453	0.016113736	-0.014921604	-0.027427082	0.165526389
8.2	-0.004474886	-0.002476596	0.005399809	-0.039337968	-0.084324778	-0.039423817	0.004489829	-0.012662804	-0.003838607	-0.001909942	0.016489973	-0.00326177	-0.022897468	0.003792166	0.008016841	-0.020073028	-0.022733771	-0.000627196	0.009465531	0.003841174	-0.021743188	0.06139045	0.150953953	0.067849942	-0.033652432	-0.011659688	0.010312927	-0.026403234	-0.001851088	0.06024814	-0.084538801	-0.314162226	-0.197104897	0.06723319	0.06741774	-0.03835513	-0.017743095	0.010571463	0.018684429	0.023126484	-0.107594551	-0.192369123	0.047810637	0.112931893	-0.049290233	0.007524005	-0.006891585	-0.022183087	0.161719831
8.25	-0.003049735	-0.007751519	-0.001152189	-0.025583021	-0.06375088	-0.040163848	-0.001865724	-0.004723886	0.00151098	-0.006880732	0.01587091	0.003443946	-0.062336266	-0.074231962	-0.033169653	-0.013821491	-0.022001488	-0.002090821	0.009834935	0.013385303	-0.033090166	0.054567615	0.173801695	0.089520529	-0.043773926	-0.021131816	0.015695492	-0.019953608	0.005211215	0.055533877	-0.084569287	-0.251243569	-0.122738929	0.079541367	0.049621929	-0.042691429	-0.030325375	0.016583973	0.052342699	-0.059215205	-0.30713704	-0.239925533	0.13521622	0.083767022	-0.080545669	-0.002361508	0.003316893	-0.007326162	0.119459969
8.3	-0.001555334	-0.011956853	-0.006805363	-0.005460821	-0.029373037	-0.031758622	-0.007786847	0.004369039	0.007089028	-0.011009438	0.011646918	0.00990193	-0.088044146	-0.136929649	-0.06859855	-0.005624028	-0.016523961	-0.002445291	0.008319262	0.020555357	-0.037919383	0.031028366	0.152540849	0.087608518	-0.04521196	-0.025124629	0.017749242	-0.009416228	0.013849447	0.037887195	-0.072481515	-0.14261614	-0.025200888	0.078841385	0.022446901	-0.038762261	-0.038021427	0.022558524	0.079813698	-0.140843196	-0.452271562	-0.229969107	0.199176294	0.035365361	-0.094580559	-0.011567405	0.013925283	0.013832714	0.047353889
8.35	-0.00033033	-0.014331035	-0.010397572	0.017058125	0.011942809	-0.015637783	-0.011551281	0.012671063	0.011660159	-0.013515304	0.004279321	0.015052567	-0.093153548	-0.169883564	-0.090178992	0.003086359	-0.007405872	-0.001639267	0.005253823	0.023189678	-0.034780049	-0.002007303	0.094782547	0.064692615	-0.037000778	-0.022854308	0.015515893	0.003450336	0.021659482	0.010196162	-0.048724884	-0.007621594	0.076902822	0.06565424	-0.008960001	-0.027943045	-0.038108385	0.027799543	0.092304845	-0.205356089	-0.503399495	-0.160264309	0.223509715	-0.02191286	-0.088249378	-0.01838144	0.022938964	0.035514598	-0.037916877
8.4	0.000466855	-0.014388787	-0.011374689	0.037311898	0.051897436	0.004966358	-0.011991814	0.01845778	0.01409492	-0.013816829	-0.004956867	0.018020418	-0.075435433	-0.164960036	-0.092547018	0.010818302	0.003400968	2.00E-05	0.001198087	0.020155935	-0.0239165	-0.034479794	0.01688752	0.028319883	-0.020248929	-0.015181694	0.009030674	0.016360672	0.026026798	-0.02212916	-0.016041395	0.129553632	0.164797825	0.04247004	-0.038635278	-0.012875917	-0.029250057	0.03088733	0.083564823	-0.236535433	-0.440223656	-0.04378149	0.200322775	-0.075397018	-0.062855011	-0.021654892	0.028451431	0.051046217	-0.115595643
8.45	0.000894201	-0.012012203	-0.009851514	0.050873411	0.082366714	0.025702791	-0.008815117	0.020586942	0.013669508	-0.011667898	-0.014149694	0.018227813	-0.038075576	-0.122248356	-0.074352287	0.016264015	0.013529872	0.001956108	-0.00313317	0.011740173	-0.007334721	-0.056381664	-0.060451904	-0.011160865	0.001962998	-0.004373726	-0.000594401	0.026970482	0.024883456	-0.052301057	0.020643905	0.244189545	0.223068966	0.013366576	-0.061010339	0.003164087	-0.012063088	0.029984012	0.052012274	-0.222359632	-0.268303241	0.093831439	0.132422597	-0.113092995	-0.023872824	-0.020950567	0.028983763	0.054834924	-0.166165368
8.5	0.001183454	-0.007485907	-0.006499627	0.054478974	0.09697687	0.042055864	-0.002686986	0.018704799	0.010282686	-0.007253929	-0.021128918	0.015479819	0.01082342	-0.05026411	-0.038732696	0.018525826	0.020736109	0.003490115	-0.006949101	-0.000325985	0.011539773	-0.060703453	-0.117580672	-0.043332877	0.025146203	0.006523037	-0.011355635	0.033354743	0.017380377	-0.073675642	0.055002853	0.31548175	0.242221283	-0.016628382	-0.072007487	0.016979879	0.010723347	0.023460137	0.001878985	-0.159017438	-0.019763447	0.220129912	0.033193726	-0.126511913	0.020241702	-0.016541286	0.023817142	0.044161208	-0.176551771
8.55	0.001629367	-0.001467643	-0.002314324	0.046769413	0.092363185	0.050343904	0.004932263	0.013270145	0.004523336	-0.00121371	-0.023977504	0.010016065	0.059956467	0.035672382	0.00716632	0.017287971	0.023411572	0.004038815	-0.009481419	-0.013232871	0.028566378	-0.045560961	-0.140795826	-0.060303937	0.044330983	0.014525365	-0.020783415	0.034382576	0.004277759	-0.081282065	0.080621507	0.330357123	0.21992101	-0.042364765	-0.069797724	0.026083903	0.034618646	0.010654415	-0.057079469	-0.05366167	0.252460294	0.303688571	-0.076154406	-0.112647607	0.059902598	-0.009294697	0.013253311	0.020231475	-0.143758263
8.6	0.002446072	0.005104209	0.001663041	0.028678427	0.068881494	0.048529823	0.012151563	0.005413864	-0.002437583	0.005435285	-0.021554464	0.002518302	0.097386656	0.116592083	0.053575203	0.012894431	0.020955956	0.00328968	-0.010107235	-0.02377781	0.039814692	-0.014849462	-0.125562686	-0.058526713	0.055162888	0.017537454	-0.026515928	0.029906212	-0.012074566	-0.072983839	0.092516194	0.285960016	0.160887804	-0.059473129	-0.055083272	0.029129171	0.054216053	-0.007501955	-0.111405955	0.075261898	0.485887679	0.321908891	-0.171376297	-0.074637937	0.086495789	-0.000492647	-0.001274759	-0.011866354	-0.075870908
8.65	0.003640912	0.011153948	0.004591647	0.003364424	0.030630765	0.036662588	0.017112796	-0.003316483	-0.009107818	0.011467624	-0.013884455	-0.005941612	0.113386792	0.173945217	0.090135724	0.006304047	0.013917809	0.00130272	-0.008486786	-0.029195271	0.04250086	0.022803948	-0.077272389	-0.039446322	0.054917903	0.014924055	-0.026884141	0.020733699	-0.028187933	-0.049989819	0.088406275	0.190312448	0.075665255	-0.065186732	-0.030876016	0.026075466	0.064382928	-0.028258175	-0.146983998	0.200754051	0.622871532	0.266851744	-0.230873337	-0.020981031	0.094272239	0.00837365	-0.017310586	-0.044345446	0.009913095
8.7	0.004955328	0.015641341	0.005992264	-0.024328552	-0.015239769	0.016862097	0.018436643	-0.011264155	-0.014021646	0.015689093	-0.002287524	-0.014025397	0.102876684	0.19374108	0.108179374	-0.001083945	0.003873518	-0.001490507	-0.004688395	-0.027908984	0.035705114	0.056509985	-0.009450055	-0.008888258	0.043190948	0.007670781	-0.021361177	0.008412271	-0.04022183	-0.016598515	0.069344523	0.060958809	-0.021363664	-0.058910635	-0.001846927	0.018088409	0.061537548	-0.047375585	-0.152617402	0.292870561	0.624760612	0.147612131	-0.240868731	0.036469056	0.081613745	0.015808957	-0.031732163	-0.068743152	0.0917466
8.75	0.005904255	0.017736619	0.005800163	-0.04879514	-0.059838133	-0.007131093	0.015546123	-0.016963416	-0.016085073	0.017193591	0.01081897	-0.020323103	0.066853548	0.169865165	0.102758399	-0.007711083	-0.006926831	-0.004392139	0.000740546	-0.019993962	0.020678909	0.076292722	0.060010097	0.024587995	0.02207861	-0.001912911	-0.010757025	-0.00510582	-0.044918809	0.020748066	0.039487792	-0.078222744	-0.114326474	-0.042389994	0.026601126	0.007220653	0.044700352	-0.060012491	-0.123246729	0.326070378	0.482365528	-0.011384337	-0.198776389	0.085221333	0.051389706	0.020512457	-0.04133211	-0.07822889	0.148887092
8.8	0.005914327	0.016968963	0.00431821	-0.064803498	-0.094230352	-0.030724241	0.008800993	-0.019386952	-0.014830444	0.015575938	0.022428402	-0.023598355	0.012434144	0.105808571	0.07396007	-0.012194337	-0.016065137	-0.006619852	0.006798157	-0.00720946	0.000641459	0.076028784	0.113521374	0.051910897	-0.004207655	-0.010862276	0.002900843	-0.017823407	-0.040453961	0.054858632	0.005053523	-0.20149087	-0.188242403	-0.01939856	0.049346618	-0.004043368	0.016030099	-0.061972294	-0.061910937	0.286455882	0.219952452	-0.175770703	-0.113909711	0.114930652	0.010323003	0.021567451	-0.043522857	-0.069543323	0.167171921
8.85	0.004526167	0.013323	0.002099845	-0.068609158	-0.111221711	-0.049382448	-0.000575014	-0.018111675	-0.010518483	0.011044663	0.02965553	-0.023042344	-0.048553035	0.01434437	0.027162276	-0.013639719	-0.021498018	-0.007516399	0.012172915	0.007419983	-0.019910604	0.055267094	0.138151835	0.065731499	-0.030225185	-0.016406282	0.016783648	-0.028002061	-0.026980826	0.079295756	-0.027236738	-0.286155271	-0.231181601	0.005028231	0.062460927	-0.013286961	-0.019344159	-0.050983673	0.020184498	0.176815054	-0.108575316	-0.309020272	-0.005342552	0.119610822	-0.032497528	0.018612332	-0.037012852	-0.044008986	0.142710821
8.9	0.001598815	0.007265222	-0.000200399	-0.058807701	-0.106866324	-0.059489961	-0.010746021	-0.013387699	-0.004067474	0.004401107	0.03047571	-0.018480456	-0.102144115	-0.084894024	-0.027896361	-0.011856413	-0.022015539	-0.006730358	0.015501435	0.02037139	-0.036231483	0.019377568	0.128559635	0.062146241	-0.050485124	-0.01675625	0.027882793	-0.034359346	-0.006726783	0.089643572	-0.051765908	-0.316964301	-0.236009719	0.025676991	0.063866473	-0.018619092	-0.054225061	-0.027631666	0.105683547	0.017748105	-0.430805688	-0.380764204	0.10255302	0.098808218	-0.067630367	0.01196596	-0.022276385	-0.007311	0.082789782
8.95	-0.002554936	-0.000307406	-0.001974877	-0.036730664	-0.081381443	-0.059001744	-0.019633878	-0.006104301	0.003165864	-0.003115742	0.024296474	-0.01047473	-0.135418395	-0.169516059	-0.079097084	-0.007410654	-0.017514725	-0.004319715	0.015693684	0.028533724	-0.044450605	-0.022018023	0.087869048	0.041540729	-0.060666232	-0.011612949	0.033692524	-0.036151995	0.016400576	0.084276906	-0.065213409	-0.289064052	-0.201548208	0.038324653	0.053646225	-0.019021187	-0.080831033	0.004377427	0.174834696	-0.155897073	-0.671944835	-0.373694697	0.18579562	0.057525899	-0.087374329	0.002665555	-0.001663797	0.031906411	0.003762254
9	-0.007159861	-0.008192638	-0.002785315	-0.006280166	-0.039243677	-0.047782691	-0.025329607	0.002346602	0.009694041	-0.010084772	0.012197275	-0.00028156	-0.139554687	-0.219337122	-0.114585866	-0.00149556	-0.009027788	-0.000750943	0.012248349	0.030013566	-0.042517472	-0.057857077	0.026416065	0.008414143	-0.058574545	-0.002253457	0.032792322	-0.033173701	0.037616721	0.064508173	-0.067009955	-0.208896587	-0.132981163	0.04071564	0.033972611	-0.014533508	-0.092552104	0.038768775	0.21015628	-0.302778141	-0.772306665	-0.287483239	0.226327044	0.00497646	-0.087475895	-0.007626077	0.020928463	0.064248402	-0.073456449
9.05	-0.011119219	-0.015066298	-0.0024461	0.026783607	0.011595991	-0.027600799	-0.02647076	0.010300152	0.0142184	-0.015198866	-0.00324656	0.010345059	-0.112048985	-0.221126548	-0.125514233	0.004359313	0.001501921	0.003205897	0.005468194	0.024614756	-0.030728036	-0.078835741	-0.041156179	-0.02971939	-0.044625589	0.008820664	0.025189912	-0.025713874	0.052295604	0.034143718	-0.058986232	-0.092826828	-0.041355708	0.03309787	0.008683403	-0.006252749	-0.08557441	0.0679979	0.200885662	-0.385243775	-0.702035636	-0.138882376	0.216070417	-0.047509036	-0.068069935	-0.016867552	0.04080163	0.081980754	-0.129019801
9.1	-0.013282191	-0.019698246	-0.001061392	0.055967755	0.061252883	-0.001802934	-0.022521152	0.016118249	0.015888263	-0.017532093	-0.018531639	0.019476096	-0.057551957	-0.172036697	-0.108244745	0.008669965	0.011649105	0.006658703	-0.003501112	0.013861312	-0.011693435	-0.080030276	-0.099593182	-0.064063555	-0.021740469	0.018569546	0.012342296	-0.014517652	0.05700426	-0.001390031	-0.044413591	0.03622879	0.057904292	0.018162224	-0.017418516	0.003865129	-0.059972227	0.085007562	0.146066433	-0.379347836	-0.469427378	0.041920734	0.158584931	-0.08892996	-0.033642898	-0.023024169	0.053472063	0.080991963	-0.149347573
9.15	-0.012771197	-0.02116833	0.000988215	0.075356656	0.099904156	0.025253348	-0.013907577	0.018517508	0.014448804	-0.016717324	-0.030055623	0.025392119	0.012911187	-0.080833423	-0.065471337	0.010374094	0.019049485	0.008805539	-0.012845749	0.000561337	0.010250014	-0.062160188	-0.136539305	-0.086505156	0.005312815	0.024241116	-0.003151399	-0.000761982	0.05030262	-0.036118642	-0.026822785	0.153464659	0.147401378	0.000373985	-0.039427788	0.013376961	-0.01996866	0.085007778	0.055408186	-0.281934208	-0.120606959	0.217793922	0.06799108	-0.110893654	0.007974656	-0.024526613	0.055733438	0.061788277	-0.130490239
9.2	-0.00927587	-0.019046793	0.00311216	0.080833066	0.119820381	0.048913977	-0.001988662	0.016865557	0.01025776	-0.012998062	-0.035002483	0.026944801	0.084210193	0.033502707	-0.005923411	0.009101235	0.021939296	0.009125383	-0.020452853	-0.011961565	0.030050433	-0.031140862	-0.145036438	-0.091390587	0.030971836	0.024109671	-0.018114138	0.013970129	0.033126404	-0.064554231	-0.009029674	0.237151052	0.210802728	-0.015158297	-0.053224575	0.019849278	0.026750957	0.066812235	-0.052424749	-0.112666122	0.26968851	0.35250491	-0.034501674	-0.109262365	0.047362522	-0.020697059	0.046499859	0.029278638	-0.078807679
9.25	-0.003220766	-0.013505518	0.004627804	0.070951266	0.116988036	0.064983029	0.011146848	0.011375981	0.004181883	-0.007150618	-0.032057258	0.023809738	0.140395688	0.145646625	0.057363034	0.005262605	0.019572094	0.007502409	-0.024397526	-0.020751542	0.043124958	0.003893248	-0.124535408	-0.076756578	0.050077988	0.017930665	-0.02948175	0.027759819	0.008662298	-0.082510353	0.007317767	0.272854387	0.236011431	-0.024003269	-0.056242326	0.021398505	0.070566722	0.033359686	-0.153802009	0.089846509	0.614362378	0.418217534	-0.125583387	-0.084867366	0.075621492	-0.0120206	0.027199798	-0.008560322	-0.008879077
9.3	0.004256711	-0.005334038	0.004918311	0.047274838	0.091956146	0.070415295	0.023030897	0.003138975	-0.002593052	-0.000303556	-0.021762776	0.016567179	0.168283327	0.229514058	0.109882666	-6.56E-05	0.012416437	0.004256288	-0.023430397	-0.023972921	0.046431555	0.033444055	-0.08037568	-0.044784165	0.058948254	0.006999217	-0.034962285	0.038513502	-0.018265552	-0.087600606	0.021583954	0.256042717	0.217817023	-0.023581801	-0.047978738	0.017167995	0.101979044	-0.008752083	-0.225509612	0.277079634	0.833653204	0.401101234	-0.185152563	-0.043192159	0.08636929	-0.000160494	0.001589747	-0.042753099	0.060674118
9.35	0.01153045	0.004152869	0.003604946	0.014104626	0.049709984	0.063852684	0.031268313	-0.006047868	-0.008793716	0.006297747	-0.006420619	0.006587115	0.160529865	0.264342096	0.138995232	-0.005434788	0.002082272	7.37E-05	-0.017337692	-0.021329552	0.039170672	0.050474957	-0.022072155	-0.001402398	0.0560898	-0.006189756	-0.03351621	0.044239366	-0.042174145	-0.079410938	0.033546708	0.192577354	0.159362404	-0.013886738	-0.030143385	0.007627604	0.113735942	-0.050642447	-0.250255287	0.402593669	0.873756176	0.303989726	-0.200730616	0.006866133	0.077176004	0.012327116	-0.025002336	-0.065563834	0.112227534
9.4	0.016865329	0.013311739	0.000694177	-0.022348867	-0.001402939	0.045923253	0.034017251	-0.014038893	-0.013287679	0.011527135	0.010444704	-0.00425758	0.117487243	0.239843164	0.136988514	-0.009411982	-0.009018421	-0.004141197	-0.007070491	-0.014048859	0.022953922	0.05232981	0.03901655	0.044871264	0.042420051	-0.018576795	-0.025554182	0.043420642	-0.058063618	-0.059397844	0.042699905	0.097065736	0.071938995	0.002453921	-0.00638825	-0.005399811	0.102541524	-0.083123385	-0.220949686	0.43391152	0.719983907	0.145674131	-0.170027406	0.054876505	0.05011766	0.022542527	-0.046846362	-0.072323363	0.133655739
9.45	0.018857394	0.020447162	-0.003346721	-0.055178399	-0.051449203	0.019241813	0.030406276	-0.018827067	-0.015272807	0.01456771	0.024927053	-0.013984059	0.047377279	0.159141922	0.103121349	-0.010956848	-0.018211114	-0.00746424	0.005404942	-0.004454547	0.001410119	0.041180179	0.092019657	0.084628006	0.020973799	-0.027294185	-0.012816117	0.035417186	-0.062484444	-0.030590017	0.047839937	-0.010485445	-0.027032557	0.020805779	0.01836031	-0.019031852	0.069934865	-0.098807483	-0.142679738	0.361127019	0.40125123	-0.042910314	-0.101163221	0.091005859	0.011322651	0.027937816	-0.059121501	-0.062402771	0.121121771
9.5	0.016816296	0.024126017	-0.007625176	-0.078129929	-0.090980843	-0.011917055	0.020792884	-0.01904976	-0.014403509	0.015026727	0.033676077	-0.020906897	-0.035303142	0.038663404	0.044103165	-0.009684167	-0.023183355	-0.009152401	0.017512588	0.004733428	-0.020664758	0.022919405	0.128394542	0.109477478	-0.00380734	-0.030348084	0.002031694	0.020788745	-0.054303348	0.002836968	0.047194776	-0.108931664	-0.117535822	0.035703732	0.038867771	-0.029914193	0.022110033	-0.093843916	-0.031833952	0.199900403	-0.015374019	-0.224778266	-0.010592892	0.107982376	-0.030390385	0.026983949	-0.059051937	-0.039138639	0.079519722
9.55	0.01098211	0.023472884	-0.010986727	-0.086816994	-0.112933041	-0.042256744	0.006786482	-0.014383512	-0.010841215	0.012966655	0.034697898	-0.023966096	-0.112838031	-0.095163808	-0.027182721	-0.005942822	-0.022552764	-0.008808393	0.026636928	0.01116287	-0.038402286	0.004922222	0.143015609	0.113800606	-0.02702569	-0.027062643	0.01598299	0.001423835	-0.034999258	0.036069299	0.039115024	-0.180227453	-0.181282331	0.042282922	0.050680547	-0.034995745	-0.031311187	-0.068865929	0.087470158	-0.01204023	-0.439019644	-0.364071748	0.080726974	0.102515588	-0.065482548	0.019625158	-0.046583666	-0.008796065	0.020619216
9.6	0.002510661	0.018385862	-0.012287832	-0.07955979	-0.113933879	-0.066333398	-0.008999406	-0.005710354	-0.005225798	0.008860937	0.027822635	-0.022903349	-0.168160479	-0.211752079	-0.094486626	-0.000695371	-0.016240872	-0.00647408	0.030721859	0.013461484	-0.047941085	-0.00655669	0.134496091	0.095992719	-0.044306559	-0.018192906	0.026326433	-0.019613536	-0.008413827	0.064226466	0.023082003	-0.212762963	-0.20582612	0.037600227	0.051114738	-0.032318508	-0.079299032	-0.028922635	0.18884267	-0.224054718	-0.775130687	-0.432983961	0.152038824	0.075909278	-0.085836207	0.007379655	-0.024427909	0.021107688	-0.040416853
9.65	-0.006776563	0.009619629	-0.01072107	-0.05769014	-0.094766664	-0.079536271	-0.023441107	0.005013057	0.001427804	0.003493045	0.014728037	-0.018253586	-0.18868042	-0.283449194	-0.141920615	0.004760568	-0.00555241	-0.002633454	0.028752169	0.011536333	-0.047247575	-0.008474858	0.104906778	0.058926047	-0.052608784	-0.005701035	0.031189722	-0.038543992	0.020007409	0.082979467	0.000604083	-0.203176408	-0.187440784	0.021502754	0.039917977	-0.021620303	-0.111785801	0.01759101	0.249678981	-0.385068391	-0.946841693	-0.41717747	0.187324006	0.033758837	-0.086592373	-0.006965477	0.002547417	0.043662131	-0.089081974
9.7	-0.014817522	-0.001296939	-0.006106962	-0.025273532	-0.059937503	-0.078998804	-0.033555907	0.015177443	0.007896082	-0.002179835	-0.001479762	-0.011165134	-0.169203544	-0.292212623	-0.157743933	0.009144475	0.007076109	0.001877578	0.020999775	0.006497567	-0.036507363	-0.001902781	0.059128125	0.009500299	-0.050724748	0.007728883	0.029880961	-0.051581337	0.044338573	0.089179111	-0.024451082	-0.156388391	-0.131983104	-0.003189199	0.019428392	-0.004572023	-0.121857889	0.060759564	0.256380473	-0.456168128	-0.912713374	-0.318719847	0.178730846	-0.015201908	-0.067273684	-0.020006923	0.028434492	0.054142377	-0.11502418
9.75	-0.019801442	-0.012310272	0.000940389	0.011685202	-0.016512994	-0.064252515	-0.03717003	0.022146595	0.012956364	-0.007179271	-0.017018746	-0.003102869	-0.113255032	-0.234220521	-0.137291528	0.011516919	0.018616512	0.006039758	0.008975461	0.00025305	-0.018023833	0.008540937	0.00404083	-0.042671002	-0.039403941	0.019308047	0.022966106	-0.055751385	0.059433408	0.081420773	-0.046380749	-0.083998614	-0.053452909	-0.031245171	-0.005844837	0.015451955	-0.107277569	0.091312196	0.207497512	-0.420107695	-0.676712289	-0.155976569	0.12820377	-0.060877692	-0.031938715	-0.028566583	0.047640904	0.050955543	-0.114133013
9.8	-0.020601113	-0.021224181	0.009045224	0.046388654	0.027450636	-0.037464099	-0.033442747	0.023934954	0.015609598	-0.010658058	-0.02832889	0.004486308	-0.032467157	-0.121217257	-0.084305131	0.011487299	0.026162076	0.008866955	-0.00490036	-0.005090517	0.004326619	0.016502939	-0.052333095	-0.087203483	-0.021111799	0.026745041	0.012082482	-0.049631308	0.062053658	0.060436487	-0.059021949	-0.001513871	0.029444839	-0.056205486	-0.030163573	0.034056532	-0.070992004	0.102642935	0.11405409	-0.285356873	-0.288039279	0.039594443	0.047011316	-0.093864333	0.011674216	-0.030503203	0.05615669	0.035787807	-0.088830904
9.85	-0.017036353	-0.026146217	0.01632324	0.072520702	0.064502513	-0.003166834	-0.023106726	0.019758739	0.015279055	-0.012037474	-0.032897916	0.010463113	0.05587584	0.021846744	-0.010290876	0.009256446	0.027647578	0.009628665	-0.017826854	-0.00784026	0.025941559	0.016326397	-0.101721789	-0.115123907	0.000501411	0.028703597	-0.000454661	-0.033814999	0.051613685	0.029192972	-0.057636269	0.074928231	0.097887493	-0.071896267	-0.047838109	0.046824274	-0.020515121	0.092243674	-0.003010185	-0.083775508	0.169289743	0.229268745	-0.046701767	-0.107370145	0.053832843	-0.025275644	0.052432319	0.012989876	-0.046717249
9.9	-0.009905564	-0.025907375	0.020816589	0.085406231	0.089071745	0.032500832	-0.008346325	0.010304584	0.011944734	-0.011112344	-0.029821679	0.014176431	0.132616224	0.162418883	0.068001413	0.005496839	0.022398222	0.008031721	-0.027225933	-0.007173842	0.042448606	0.005268151	-0.136556137	-0.120818359	0.021307327	0.0250309	-0.012155533	-0.010958556	0.030361556	-0.00739897	-0.040714608	0.131642235	0.137494673	-0.073911164	-0.054555499	0.050394503	0.033679326	0.062245767	-0.117660475	0.137361355	0.594864686	0.374529701	-0.131821996	-0.09861814	0.084960884	-0.014101448	0.0376677	-0.011590313	0.001857896
9.95	-0.000784009	-0.02035967	0.021011467	0.082845194	0.098199902	0.062925766	0.007675545	-0.002372246	0.006178948	-0.008104492	-0.019975564	0.015504348	0.180987706	0.267912777	0.132419067	0.001120841	0.011361745	0.004318083	-0.031281186	-0.003327022	0.050571764	-0.01525683	-0.150985042	-0.103294337	0.037452848	0.016727583	-0.020856557	0.014646825	0.002934156	-0.043188993	-0.011049389	0.159704913	0.141672512	-0.060701878	-0.048441557	0.043348128	0.080396232	0.018964976	-0.204703533	0.326861354	0.894209863	0.444843906	-0.188830809	-0.069436541	0.097780779	0.000337805	0.01546035	-0.032017933	0.046504127
10	0.008353167	-0.0104736	0.016301271	0.065476537	0.091672639	0.082303563	0.021538388	-0.015310996	-0.000935813	-0.003645937	-0.005769268	0.014764398	0.190398692	0.313441668	0.167671302	-0.002983602	-0.003050383	-0.000751221	-0.029295974	0.0025183	0.048744399	-0.039840556	-0.141869632	-0.066436423	0.046037066	0.005685159	-0.02511636	0.037911585	-0.024636826	-0.071832223	0.024413204	0.156137899	0.112874937	-0.034017555	-0.030585081	0.026656942	0.110096217	-0.0284414	-0.245452071	0.441712837	1	0.424217979	-0.204086165	-0.025903267	0.088974333	0.014569795	-0.00908322	-0.043596922	0.079044586
10.05	0.015584211	0.001804426	0.007257319	0.036617549	0.07164458	0.086810156	0.030358857	-0.025361639	-0.008001776	0.001319349	0.009444526	0.012535383	0.158857611	0.287835534	0.164997157	-0.006168028	-0.017491814	-0.006033945	-0.021801593	0.008592953	0.03736806	-0.060631169	-0.109573315	-0.018158017	0.045609003	-0.005741044	-0.024436465	0.054023164	-0.046260961	-0.087998991	0.056072843	0.123877079	0.061483709	0.001407001	-0.004871729	0.003558943	0.1168949	-0.069912727	-0.231818851	0.456843137	0.887355968	0.315117786	-0.172925948	0.022898173	0.059987018	0.025205755	-0.03054475	-0.043838617	0.094827832
10.1	0.019458877	0.013922644	-0.004390552	0.001620075	0.041951555	0.075407712	0.032459265	-0.029972932	-0.013581626	0.005710852	0.022160014	0.009452296	0.093463792	0.196449291	0.124341551	-0.008131129	-0.028464655	-0.010246926	-0.010406085	0.013033637	0.018689979	-0.069788296	-0.058306794	0.031383307	0.036412468	-0.015230577	-0.019279647	0.059518078	-0.057170621	-0.088499832	0.074219392	0.070690756	0.0026657	0.038834413	0.02285977	-0.02113208	0.099759072	-0.09660832	-0.167936114	0.370318611	0.579721374	0.138736661	-0.100913315	0.066766407	0.016785878	0.029784588	-0.044409403	-0.032904593	0.092968637
10.15	0.019286976	0.023255797	-0.016087878	-0.033130046	0.007329459	0.050101988	0.027738187	-0.027846374	-0.016500197	0.008538997	0.029519686	0.00603626	0.008829067	0.060038956	0.054493506	-0.008901129	-0.033171835	-0.01226247	0.00256921	0.014374389	-0.003658607	-0.062070244	0.004186115	0.072098637	0.020339247	-0.020969086	-0.010903202	0.053095939	-0.0550275	-0.07305878	0.071935569	0.007384637	-0.047879897	0.070944417	0.046155821	-0.042123759	0.06265658	-0.102774092	-0.068988645	0.202994234	0.143932716	-0.068722552	-0.002902883	0.096525754	-0.03139035	0.027366467	-0.048019442	-0.013476184	0.075719534
10.2	0.015242214	0.027687613	-0.025040918	-0.061383847	-0.027286255	0.015584487	0.017648167	-0.019281978	-0.016105498	0.00913919	0.029945424	0.002604085	-0.076223124	-0.090056669	-0.028870749	-0.008717962	-0.030227859	-0.011394855	0.014577586	0.01191528	-0.025366821	-0.036730664	0.067693149	0.096251557	0.000591597	-0.022003115	-0.001059535	0.035971796	-0.040485735	-0.044520354	0.047484722	-0.054290831	-0.078082475	0.091362638	0.059466684	-0.054878318	0.013646832	-0.086968155	0.04240571	-0.006996674	-0.324466777	-0.26324359	0.09995136	0.10597293	-0.074026497	0.018726866	-0.041064526	0.009884644	0.047377004
10.25	0.008274887	0.026111971	-0.028914102	-0.078157822	-0.057294993	-0.021673147	0.004789905	-0.006122432	-0.012426542	0.007354799	0.023463203	-0.0007269	-0.142927512	-0.219281343	-0.106789441	-0.007871527	-0.020045289	-0.007605354	0.02335385	0.005890535	-0.042260564	0.001885385	0.121248336	0.100146368	-0.018901479	-0.018412851	0.00836411	0.011667509	-0.017063421	-0.008391943	0.005391875	-0.103635647	-0.082427412	0.095959474	0.059477454	-0.056670601	-0.036874826	-0.052393066	0.141388052	-0.213341413	-0.722409243	-0.402328653	0.18468206	0.093205641	-0.101639722	0.00611222	-0.025526976	0.031733137	0.013152439
10.3	-0.000128785	0.018729942	-0.026458281	-0.080618709	-0.078806526	-0.05468538	-0.007765287	0.00869085	-0.006186079	0.003614001	0.011659188	-0.003954612	-0.176829055	-0.297997952	-0.16141123	-0.006562036	-0.004790244	-0.00156638	0.027340327	-0.002585945	-0.051087522	0.045254967	0.155194208	0.084796146	-0.03422566	-0.011270188	0.015693221	-0.014724866	0.009663657	0.028222345	-0.044232917	-0.132597291	-0.062897784	0.083648013	0.045921969	-0.047204075	-0.078391656	-0.006262806	0.20641746	-0.371958701	-0.962239367	-0.454505167	0.231570565	0.061036985	-0.107893189	-0.007364414	-0.005130491	0.046897415	-0.021690886
10.35	-0.008273984	0.007059941	-0.017895629	-0.068568734	-0.088924763	-0.077315729	-0.01724188	0.021833022	0.001340964	-0.001134586	-0.002710921	-0.007069069	-0.171030148	-0.308433061	-0.180142211	-0.004834669	0.012093961	0.005445111	0.025956619	-0.011767811	-0.05013462	0.082848767	0.163145942	0.055408545	-0.042254309	-0.002388513	0.01974062	-0.037647408	0.033367039	0.058086786	-0.088073601	-0.136799543	-0.027776696	0.056535687	0.021674648	-0.028634918	-0.102464987	0.041673284	0.223950648	-0.450336511	-0.991253865	-0.406830063	0.228688353	0.016394328	-0.091041302	-0.018518027	0.015551333	0.051574657	-0.052343405
10.4	-0.014595725	-0.006358237	-0.004943977	-0.044447932	-0.08601326	-0.085455872	-0.021813215	0.03039521	0.008595664	-0.005628185	-0.016362027	-0.009941576	-0.127680396	-0.248765835	-0.158562581	-0.002609212	0.026687191	0.011813769	0.019673059	-0.019650236	-0.03956757	0.104933263	0.143383959	0.019841903	-0.041305581	0.006089017	0.019970504	-0.052297853	0.0484638	0.075377805	-0.1131142	-0.11596012	0.011218739	0.019433867	-0.007906306	-0.00501109	-0.10445975	0.081155874	0.191234824	-0.433860609	-0.803444145	-0.268508394	0.174873157	-0.031175886	-0.054374811	-0.024865724	0.032108241	0.044165207	-0.07470047
10.45	-0.017942504	-0.018511788	0.009543809	-0.012856827	-0.069970229	-0.077785985	-0.020976558	0.032562606	0.014070895	-0.008598599	-0.026221014	-0.012271533	-0.057370908	-0.133405819	-0.101431274	0.000212058	0.035525429	0.015957623	0.0098857	-0.024388602	-0.021424527	0.10519858	0.099309571	-0.0135367	-0.031541067	0.012180425	0.016539489	-0.055687468	0.051448364	0.076950612	-0.110324676	-0.073747294	0.042538646	-0.021134115	-0.036224783	0.018714705	-0.0844469	0.103580383	0.116657732	-0.328028859	-0.440794621	-0.06953385	0.080388525	-0.071575257	-0.00555301	-0.025186468	0.041203325	0.025684176	-0.085560791
10.5	-0.017760923	-0.026597483	0.022246162	0.020311026	-0.04246647	-0.055975962	-0.015567535	0.028003766	0.016638374	-0.009109794	-0.030104141	-0.013615806	0.023410065	0.0105612	-0.021558142	0.003605271	0.036438547	0.01671907	-0.001375417	-0.024681972	0.000748213	0.082474524	0.038818931	-0.037997774	-0.015000491	0.014529838	0.010224003	-0.047291602	0.041732976	0.063025931	-0.077475759	-0.01717164	0.058040005	-0.058193438	-0.056977074	0.037834586	-0.04711152	0.10385389	0.017652217	-0.156419257	0.016156001	0.145605212	-0.034995621	-0.096338583	0.045041412	-0.019740178	0.041198682	-0.000343434	-0.082942334
10.55	-0.014162426	-0.028681153	0.030180285	0.048966529	-0.007032887	-0.024306598	-0.007433216	0.017885651	0.015791903	-0.0068342	-0.027184297	-0.013497242	0.096147898	0.149855014	0.063169228	0.007314286	0.029086176	0.013676486	-0.011847274	-0.020055438	0.022566719	0.041079356	-0.027277795	-0.05001206	0.004765311	0.012738159	0.002258261	-0.029144734	0.021788587	0.037125254	-0.020236813	0.04438609	0.054943028	-0.085581149	-0.065595435	0.048904873	-0.000703017	0.081548701	-0.08331755	0.044842154	0.466359002	0.327892598	-0.146178479	-0.100452712	0.086567113	-0.010115425	0.032393466	-0.028511667	-0.066547667
10.6	-0.00787546	-0.024174676	0.031443813	0.067950081	0.031139961	0.011193688	0.001125541	0.004530362	0.011751546	-0.00218583	-0.018151567	-0.011561442	0.144580461	0.252820222	0.133887614	0.010819193	0.015058153	0.007291458	-0.019471249	-0.010995206	0.03967197	-0.010252701	-0.087422731	-0.049816504	0.023413822	0.007472927	-0.005885504	-0.005361963	-0.003451551	0.005260711	0.048829976	0.100425236	0.036030474	-0.098974633	-0.060261988	0.050394146	0.044741398	0.041091254	-0.163767042	0.234756667	0.81083158	0.435176084	-0.228288532	-0.083404848	0.110106106	0.001229302	0.016860841	-0.052596352	-0.038235683
10.65	-0.000101575	-0.014008632	0.025697028	0.073976057	0.065788976	0.043912204	0.007976881	-0.009178728	0.005406532	0.00373841	-0.005039117	-0.00773261	0.158382663	0.296708774	0.175023316	0.013407754	-0.002487054	-0.001155736	-0.022789164	0.001088218	0.048621874	-0.060524577	-0.131552141	-0.040866585	0.0367463	0.000316514	-0.012741249	0.018798227	-0.027781978	-0.02543524	0.113183941	0.140776306	0.008185975	-0.096521024	-0.04226351	0.042832576	0.07952472	-0.009081253	-0.206096362	0.375650046	0.974672936	0.442261215	-0.262383254	-0.049229841	0.110628563	0.011595354	-0.002049371	-0.066866452	-0.00223228
10.7	0.007697637	-0.000448705	0.014258207	0.066221275	0.090552249	0.067885356	0.011675541	-0.020476846	-0.00188755	0.009407505	0.009240924	-0.002316056	0.135409681	0.272728146	0.177739602	0.014337871	-0.019559162	-0.009836878	-0.021226588	0.014070718	0.047629168	-0.099097515	-0.152905591	-0.028387865	0.041658797	-0.006626273	-0.017085953	0.038111088	-0.045219331	-0.048320257	0.15639815	0.157155615	-0.020125689	-0.078999546	-0.015624696	0.028475264	0.096328044	-0.058247764	-0.20134294	0.440338708	0.92356892	0.347182635	-0.239949842	-0.005553919	0.088095981	0.018680268	-0.020419749	-0.067386653	0.035192008
10.75	0.014051782	0.013410386	-0.000214276	0.046447989	0.100197834	0.078873779	0.011748402	-0.027310526	-0.008608618	0.013239642	0.021545536	0.00399223	0.082005482	0.187735681	0.141800848	0.013046976	-0.032270173	-0.016792911	-0.015208918	0.025476381	0.036977989	-0.118088596	-0.149033579	-0.017504367	0.036887505	-0.011275968	-0.018139641	0.048532885	-0.051438058	-0.058716607	0.1663643	0.14467254	-0.041548634	-0.049542456	0.013866842	0.010616948	0.091738936	-0.095670412	-0.151008312	0.417037642	0.671099112	0.171989917	-0.165098185	0.038138877	0.047451683	0.021071423	-0.034538954	-0.05302576	0.066713264
10.8	0.017737462	0.024359134	-0.014371327	0.018639254	0.091855122	0.075093958	0.008696736	-0.028708642	-0.01339588	0.014023042	0.029189243	0.010202949	0.011346318	0.062284334	0.075473126	0.00934609	-0.037741237	-0.020396947	-0.006082812	0.032940537	0.019008447	-0.113972439	-0.121864154	-0.011539902	0.02336034	-0.012147658	-0.015701847	0.048061287	-0.044802091	-0.054909901	0.138505444	0.103065902	-0.051827548	-0.013011761	0.0399912	-0.007229722	0.066956364	-0.112928432	-0.066608549	0.311261745	0.275260764	-0.042284623	-0.053852029	0.072615753	-0.002498985	0.018497674	-0.041597996	-0.025917492	0.085511503
10.85	0.018002503	0.029827168	-0.024986624	-0.011782954	0.065931494	0.057492067	0.00374667	-0.024868241	-0.015332692	0.011261269	0.030523174	0.015221146	-0.059751886	-0.074412283	-0.00646095	0.003537882	-0.034766741	-0.019747631	0.004149994	0.034697578	-0.002352375	-0.088078055	-0.076934397	-0.01102344	0.004050455	-0.00879013	-0.010201705	0.037123303	-0.02674931	-0.03845068	0.07715397	0.037388128	-0.050534752	0.024832002	0.057459884	-0.022072382	0.027525868	-0.105812777	0.032919389	0.144507777	-0.174923044	-0.24534238	0.069370567	0.090897281	-0.051061855	0.01180694	-0.040194485	0.008783394	0.087036687
10.9	0.014721427	0.028494929	-0.029726812	-0.039006602	0.026419849	0.029528965	-0.001555414	-0.01697185	-0.014124688	0.005345355	0.025281031	0.018080442	-0.114786937	-0.191334658	-0.086074288	-0.003581498	-0.024081159	-0.01489297	0.013242146	0.029997823	-0.022430941	-0.045986082	-0.02207909	-0.013700165	-0.016656211	-0.001966176	-0.002646227	0.018416894	-0.001445655	-0.013706531	-0.005263014	-0.042146199	-0.04043814	0.05822572	0.063002564	-0.031928377	-0.01784373	-0.075352127	0.125379147	-0.04997701	-0.579602022	-0.389670184	0.177307193	0.089703329	-0.088027772	0.002703008	-0.030570747	0.043858893	0.070458923
10.95	0.008448504	0.020613256	-0.027686443	-0.057943652	-0.019580481	-0.00347364	-0.005775536	-0.006818616	-0.010139008	-0.002501176	0.014620492	0.018164988	-0.141354248	-0.2627031	-0.14626586	-0.010844706	-0.008171176	-0.006827261	0.019176116	0.019354563	-0.036843648	0.003900122	0.03405391	-0.015526433	-0.033946675	0.006493537	0.005536158	-0.003742788	0.02519804	0.013210855	-0.091020484	-0.121343683	-0.025889601	0.082238139	0.055952573	-0.035994233	-0.05914143	-0.027716653	0.190149769	-0.233580788	-0.850478489	-0.441946714	0.246134073	0.070031729	-0.105904171	-0.006677232	-0.01455685	0.071539042	0.039279773
11	0.000346219	0.007951242	-0.019561025	-0.065194746	-0.063119902	-0.035307737	-0.007935421	0.003614239	-0.004302175	-0.010497889	0.000855587	0.015361341	-0.13389702	-0.27361132	-0.174441361	-0.016933405	0.009315938	0.002738043	0.020607796	0.004542786	-0.042495407	0.052183871	0.083334372	-0.012310127	-0.043694499	0.014144807	0.012742031	-0.024412778	0.046904713	0.035878634	-0.161168228	-0.184258024	-0.010927354	0.093445451	0.038238475	-0.034524272	-0.087208596	0.027014152	0.212666894	-0.36975971	-0.930295591	-0.390958317	0.260978745	0.036767287	-0.101498805	-0.014242384	0.004766196	0.085255635	0.000776494
11.05	-0.008012366	-0.006616354	-0.007427627	-0.059678899	-0.095213322	-0.060008001	-0.007690635	0.012566284	0.002115611	-0.016736874	-0.013057308	0.010099845	-0.094822237	-0.223035709	-0.165116229	-0.020644563	0.024423108	0.011770931	0.017179333	-0.011683191	-0.038302774	0.090266769	0.119129402	-0.001447416	-0.043436654	0.018586112	0.017494222	-0.039118612	0.058477586	0.049018518	-0.199876937	-0.216210494	0.002163804	0.090381073	0.013830172	-0.028522214	-0.095734267	0.076980281	0.18760107	-0.431201734	-0.80507798	-0.250058029	0.219326625	-0.002553503	-0.076506098	-0.018379923	0.023627825	0.081237947	-0.035706388
11.1	-0.014941628	-0.019782252	0.005797384	-0.042807847	-0.108823607	-0.072944664	-0.005324541	0.018765787	0.007779371	-0.019656361	-0.024164601	0.003273679	-0.033774095	-0.123652554	-0.120919741	-0.02114071	0.033791728	0.018382803	0.009624026	-0.026121548	-0.025459635	0.11176687	0.136893757	0.016830268	-0.032976072	0.018145742	0.01874462	-0.04481368	0.056981489	0.049647948	-0.198023842	-0.207085644	0.013311643	0.073718735	-0.012196196	-0.019378799	-0.082662218	0.111118526	0.120055458	-0.405383229	-0.506473678	-0.053596746	0.131492557	-0.03950537	-0.036983542	-0.018265028	0.038264859	0.059553014	-0.061219696
11.15	-0.018988395	-0.02857699	0.017076396	-0.018173655	-0.100542792	-0.07169178	-0.001591813	0.021549022	0.011570331	-0.018435546	-0.030149759	-0.003944566	0.034718576	0.001368443	-0.051842788	-0.018128561	0.035417198	0.0212455	-0.000371498	-0.035804372	-0.007168382	0.113388305	0.134455309	0.039135918	-0.014460123	0.012408419	0.01611554	-0.040497047	0.042398098	0.037684226	-0.155207917	-0.15418161	0.024018764	0.046169955	-0.034744526	-0.008569344	-0.050695055	0.121625297	0.024517451	-0.2973791	-0.103834261	0.151704371	0.018050063	-0.066638907	0.00813403	-0.013997555	0.045640089	0.024297867	-0.069734636
11.2	-0.019251242	-0.031050839	0.023961473	0.009186533	-0.07153944	-0.056511955	0.00252138	0.020844559	0.012810244	-0.013207872	-0.029819406	-0.010343057	0.094644666	0.123768575	0.027050615	-0.011930376	0.029081815	0.019863405	-0.010527813	-0.038676628	0.012111049	0.095221206	0.112123633	0.059679886	0.008087969	0.002423042	0.010020381	-0.027367777	0.01762256	0.015893568	-0.079788644	-0.063844672	0.035951773	0.012099344	-0.04969921	0.00252841	-0.006765972	0.105751166	-0.078229421	-0.12922072	0.311993026	0.3181985	-0.095136538	-0.079017916	0.049113867	-0.006553905	0.044056568	-0.01715969	-0.059948894
11.25	-0.015598033	-0.02670599	0.025127881	0.033801922	-0.027497217	-0.03035507	0.006045953	0.017070099	0.011384452	-0.005037939	-0.023338687	-0.014909225	0.132170425	0.216536967	0.098916629	-0.003438553	0.016372951	0.014643614	-0.018481523	-0.034103197	0.027720765	0.060550514	0.072705898	0.071901295	0.029674698	-0.009486224	0.00162371	-0.008499263	-0.0121796	-0.010773682	0.012987114	0.048727965	0.049393075	-0.02311091	-0.054648044	0.012699512	0.039430876	0.066508932	-0.165590737	0.064272274	0.64934275	0.408664605	-0.183042827	-0.075100452	0.077601684	0.002428507	0.033547652	-0.055763953	-0.035757373
11.3	-0.00872253	-0.016581792	0.020614429	0.050854934	0.022492539	0.001652368	0.008228325	0.010995597	0.007741586	0.004330575	-0.012169874	-0.017011559	0.138732307	0.259772607	0.148712072	0.006031236	0.000290962	0.006760649	-0.02232823	-0.023062435	0.035919094	0.015283169	0.021414563	0.070497387	0.045463789	-0.020275649	-0.007366291	0.011878623	-0.040697417	-0.036291418	0.1042858	0.161775371	0.062259481	-0.053880394	-0.04921516	0.020892028	0.07755094	0.012111915	-0.218091444	0.242527629	0.836123628	0.404759559	-0.227270213	-0.056808619	0.088391868	0.010991235	0.015950835	-0.082834714	-0.00515649
11.35	-1.59E-05	-0.002982337	0.011733999	0.057128231	0.067863178	0.033158191	0.008648136	0.003611636	0.002774006	0.012889444	0.001266242	-0.01648763	0.112890229	0.244830103	0.166312842	0.014955928	-0.015456049	-0.002137393	-0.021071985	-0.007955867	0.03477777	-0.032915633	-0.034447124	0.05322996	0.051860371	-0.026969665	-0.015040749	0.029321247	-0.061826643	-0.05485746	0.175652895	0.251111045	0.070189077	-0.075327252	-0.034981844	0.02622084	0.098898405	-0.045757919	-0.223685197	0.367782077	0.835341429	0.310594482	-0.22009092	-0.028833547	0.080402186	0.017257452	-0.005376016	-0.0921267	0.022156791
11.4	0.008725511	0.011077804	0.000699263	0.051624583	0.098897878	0.057816137	0.007253518	-0.00398325	-0.002392206	0.018836214	0.014126832	-0.013627748	0.060560972	0.175925264	0.148540659	0.02185017	-0.027305185	-0.010300203	-0.014871622	0.007938191	0.024641922	-0.075715835	-0.086173812	0.021937831	0.047302426	-0.027474044	-0.019700034	0.040125667	-0.070957326	-0.062110009	0.212790112	0.295355133	0.067794156	-0.084102422	-0.015053593	0.028024958	0.098404202	-0.094485401	-0.180489985	0.413368398	0.652381783	0.15077055	-0.165818994	0.002601209	0.056666655	0.019823909	-0.02616956	-0.081375861	0.037789885
11.45	0.015692758	0.022569389	-0.009928107	0.035737383	0.108908092	0.070568301	0.004331306	-0.010685258	-0.006650376	0.02098268	0.023760975	-0.009070535	-0.006384301	0.068943531	0.099708012	0.025502455	-0.032644218	-0.016233179	-0.005020937	0.021240801	0.008040405	-0.105385198	-0.124814021	-0.017589611	0.032586158	-0.021191484	-0.020239893	0.042098301	-0.065930653	-0.056021557	0.208383626	0.281110824	0.050717408	-0.079006921	0.006611884	0.025985639	0.075828769	-0.123305387	-0.097321544	0.369841665	0.332634802	-0.036364548	-0.079263411	0.031185463	0.023399705	0.018066569	-0.042107233	-0.052928838	0.037326193
11.5	0.019463489	0.029118348	-0.017825305	0.012939316	0.095751711	0.068718306	0.000435203	-0.015496439	-0.009153542	0.019003914	0.028266981	-0.003646195	-0.072819039	-0.052213439	0.030599299	0.025170931	-0.030388755	-0.018965268	0.006336415	0.029282531	-0.010929716	-0.116115292	-0.142734948	-0.056888719	0.010666349	-0.009262229	-0.016421728	0.034978535	-0.047477132	-0.037309447	0.163458655	0.206798141	0.017778755	-0.061254272	0.025974269	0.020265856	0.035896918	-0.125711926	0.008131198	0.247420007	-0.04973348	-0.208322313	0.018248718	0.05182675	-0.011599287	0.012294037	-0.049722728	-0.013267208	0.021786788
11.55	0.019312318	0.029497213	-0.021399002	-0.011946661	0.062330728	0.052557458	-0.003710276	-0.017655096	-0.009489257	0.013474453	0.026874793	0.001789603	-0.123745462	-0.160909419	-0.043877887	0.02071573	-0.021204401	-0.018181823	0.016691424	0.03073424	-0.027591288	-0.105225226	-0.135340672	-0.086917898	-0.014004683	0.005650666	-0.008957119	0.020441591	-0.019059578	-0.009303187	0.087051175	0.084051565	-0.027606841	-0.034292757	0.039637414	0.011602107	-0.012692211	-0.100946151	0.113122532	0.073987335	-0.409081951	-0.328430536	0.104206552	0.061533191	-0.040791571	0.003706798	-0.047194993	0.028488267	-0.002640021
11.6	0.015356708	0.023836644	-0.020080042	-0.033745473	0.015950215	0.025384092	-0.007321292	-0.016775837	-0.007751021	0.005693779	0.020076192	0.006494161	-0.14761741	-0.233538558	-0.107872839	0.012651631	-0.007328628	-0.014215591	0.023738759	0.025888108	-0.037805221	-0.073984055	-0.102521972	-0.100398917	-0.036435598	0.019989615	0.00062174	0.001694927	0.013834638	0.022689502	-0.00568366	-0.063901757	-0.077375093	-0.003185747	0.045415176	0.001280685	-0.059179223	-0.05421648	0.194836826	-0.111067671	-0.667603215	-0.37372238	0.160244668	0.059728726	-0.058551033	-0.005842713	-0.034823348	0.062745748	-0.026577835
11.65	0.008506045	0.013527407	-0.014377247	-0.04799357	-0.033310349	-0.007121339	-0.009677989	-0.012966735	-0.004492013	-0.002645064	0.009481957	0.009926736	-0.138881048	-0.254556845	-0.147940734	0.002110504	0.007962538	-0.007921698	0.025895447	0.016512243	-0.038948889	-0.027776062	-0.049357913	-0.093751459	-0.05213254	0.030188777	0.0102831	-0.017233654	0.044800467	0.052390316	-0.096521943	-0.206746288	-0.12033145	0.026353385	0.042654185	-0.009036364	-0.093161326	0.004412429	0.23544238	-0.265865056	-0.772255754	-0.339042032	0.176170989	0.048010807	-0.062253876	-0.014249555	-0.015056127	0.081753748	-0.040562417
11.7	0.0002322	0.000856352	-0.005701979	-0.051850235	-0.074832904	-0.03806057	-0.010253177	-0.006877675	-0.000574158	-0.009855041	-0.002555684	0.011784659	-0.099189339	-0.219736732	-0.155865337	-0.009290813	0.021118313	-0.000481837	0.022648311	0.005320784	-0.030525042	0.024588679	0.014310854	-0.068081806	-0.057992349	0.033589437	0.017938243	-0.032358089	0.067794887	0.07374573	-0.167776034	-0.313577006	-0.144927235	0.049086542	0.032274346	-0.017617289	-0.106962319	0.062224209	0.226071764	-0.355814757	-0.705617827	-0.236733454	0.151788976	0.029495439	-0.052596295	-0.019633303	0.007966191	0.081477365	-0.038280453
11.75	-0.007775396	-0.011523451	0.003978684	-0.044669076	-0.099788972	-0.060786779	-0.008830157	0.000360846	0.003049602	-0.014623975	-0.013467716	0.011997973	-0.037035242	-0.136981084	-0.130366381	-0.019672212	0.029131496	0.006813851	0.014653151	-0.004789726	-0.014266406	0.072437519	0.075561481	-0.028953094	-0.052878193	0.029143589	0.02190451	-0.040563238	0.078333403	0.082097571	-0.205760403	-0.359928824	-0.142526322	0.061297578	0.016532842	-0.02302758	-0.097404114	0.106660345	0.168813463	-0.361796448	-0.48845606	-0.092419322	0.096208739	0.007973437	-0.03312907	-0.020783044	0.029279358	0.062560542	-0.018878021
11.8	-0.013981084	-0.021160526	0.012574811	-0.028111618	-0.103035556	-0.070360972	-0.005582482	0.007323987	0.005565877	-0.016268615	-0.021023525	0.010700457	0.034110996	-0.024542278	-0.077329752	-0.027182496	0.030223845	0.012768445	0.00357025	-0.011520816	0.006275154	0.105449098	0.121092986	0.014995213	-0.037782857	0.017717771	0.021281259	-0.040231452	0.074366763	0.07512165	-0.203455145	-0.333643118	-0.110177832	0.061522625	-0.001439707	-0.024455074	-0.06655788	0.128104478	0.076243231	-0.284682818	-0.173738381	0.061730637	0.024982927	-0.012890589	-0.009184354	-0.017458294	0.044195776	0.030122626	0.012465022
11.85	-0.017311057	-0.02628733	0.018300823	-0.00577977	-0.084166801	-0.064664887	-0.001084433	0.012580793	0.006487377	-0.014824159	-0.023796518	0.008192335	0.098753532	0.092967837	-0.008504795	-0.0303255	0.024241967	0.01644074	-0.008316409	-0.013749649	0.026545303	0.116060218	0.140380706	0.054196682	-0.015575215	0.001912977	0.016151532	-0.031544114	0.05666604	0.053362304	-0.161850959	-0.238082091	-0.052005632	0.050787951	-0.018245623	-0.021893576	-0.02128707	0.12201225	-0.031413145	-0.145013589	0.166255298	0.194407243	-0.044080845	-0.030142011	0.013501082	-0.010461518	0.049387972	-0.007565197	0.045956239
11.9	-0.017332114	-0.026125401	0.020017114	0.017555211	-0.047512335	-0.044906046	0.003770366	0.015022522	0.005750203	-0.010962766	-0.021442345	0.00490103	0.142768958	0.189927655	0.061061595	-0.028266731	0.012674049	0.017260503	-0.018600786	-0.011745875	0.042011469	0.101465405	0.128482373	0.080494372	0.00959408	-0.014557231	0.007563966	-0.016405949	0.028642617	0.020251647	-0.089703404	-0.091807938	0.021288388	0.032290685	-0.030858651	-0.016124026	0.028320963	0.089903106	-0.130842205	0.022165306	0.456593716	0.281491759	-0.095313244	-0.041824829	0.030117574	-0.001451971	0.043693938	-0.041187697	0.0702187
11.95	-0.0142742	-0.0209693	0.017430195	0.036964098	-0.001114735	-0.015383824	0.00794258	0.014144934	0.003700258	-0.005775637	-0.014734373	0.001336663	0.156508354	0.245272966	0.116307783	-0.02105725	-0.001714416	0.01509658	-0.025259915	-0.006978233	0.04915876	0.06462495	0.087684759	0.089049808	0.033095923	-0.02777344	-0.002698255	0.001981911	-0.004356617	-0.018416081	-0.001729416	0.075294296	0.094752805	0.010592807	-0.037176077	-0.008494109	0.071271891	0.038988444	-0.200879355	0.17604161	0.63627749	0.31006172	-0.118698749	-0.046998783	0.037764673	0.007461644	0.028436397	-0.062735803	0.075991653
12	-0.008912015	-0.012055662	0.011124864	0.048396741	0.0450589	0.017444344	0.010483559	0.010199784	0.000976589	-0.000482184	-0.005354595	-0.001965929	0.136920778	0.247081713	0.145444821	-0.009714595	-0.015538919	0.010278341	-0.027052581	-0.001583062	0.046240118	0.01389481	0.027411607	0.079346199	0.050678536	-0.034572102	-0.012505296	0.01980387	-0.036131447	-0.055490659	0.084406817	0.22857848	0.152741183	-0.009477832	-0.036379383	-0.000560981	0.098185137	-0.019477624	-0.227206849	0.28015791	0.671067677	0.279563052	-0.111733642	-0.045582253	0.03589229	0.014249552	0.007157787	-0.067492263	0.059313098
12.05	-0.002353433	-0.001264898	0.002431361	0.049524364	0.081261732	0.04639153	0.010777921	0.004160304	-0.001673167	0.003858923	0.004508735	-0.004523737	0.088225077	0.19517342	0.142522732	0.003879916	-0.025592405	0.003566704	-0.023734152	0.002335163	0.033628813	-0.038764937	-0.037753711	0.055067422	0.059224112	-0.03331994	-0.019835161	0.033421792	-0.060862282	-0.08379425	0.151711175	0.336329037	0.182717454	-0.023948538	-0.029033712	0.006294932	0.103422518	-0.072745031	-0.205427525	0.311336944	0.559867238	0.20037271	-0.079320179	-0.038143879	0.026157293	0.017471702	-0.015185912	-0.055140811	0.023121472
12.1	0.004202976	0.009271945	-0.00684377	0.040208842	0.100001968	0.065139744	0.008722954	-0.002503895	-0.003592754	0.006569442	0.012663945	-0.005995143	0.02097413	0.101138755	0.10869913	0.01727342	-0.029591618	-0.003932454	-0.016057094	0.003356342	0.013715288	-0.080646687	-0.091555096	0.02293982	0.057282826	-0.024308827	-0.0231933	0.04011368	-0.074238863	-0.097536719	0.187327194	0.376741913	0.178265753	-0.030566563	-0.016908947	0.011169848	0.086323031	-0.109425712	-0.141817092	0.265132659	0.333507646	0.0905129	-0.031899276	-0.025741044	0.011794171	0.016631821	-0.033391581	-0.02971863	-0.023304677
12.15	0.009684256	0.017581549	-0.01477402	0.022501909	0.09754728	0.069640601	0.004784552	-0.008190549	-0.004377889	0.007456972	0.017405424	-0.006263363	-0.050286914	-0.014228354	0.051918466	0.027885666	-0.02669748	-0.010917028	-0.0055751	0.001156708	-0.009610736	-0.101522612	-0.120222399	-0.009110704	0.045303563	-0.009676964	-0.021908848	0.038610695	-0.074250669	-0.093541173	0.185113715	0.342544385	0.140503569	-0.029196308	-0.002564643	0.013766493	0.05125912	-0.122006314	-0.051614353	0.156436125	0.046530005	-0.02848583	0.017564392	-0.009843675	-0.003299325	0.01227552	-0.043256839	0.001560931	-0.0669632
12.2	0.013296041	0.022200308	-0.019693754	0.000179941	0.074609753	0.058996757	-9.94E-05	-0.011571026	-0.003956152	0.006791982	0.017879971	-0.005484968	-0.110248379	-0.125546214	-0.014930379	0.03352574	-0.017688375	-0.01609299	0.005692962	-0.003434123	-0.031769426	-0.096383349	-0.116206518	-0.033977226	0.02553075	0.007118092	-0.016251183	0.029328303	-0.061481872	-0.072013102	0.146773496	0.242215542	0.077575302	-0.021662466	0.011206674	0.014329406	0.006516569	-0.108442996	0.044702804	0.015142248	-0.235914519	-0.135635529	0.056910869	0.007685802	-0.015518644	0.005804083	-0.042600645	0.030288158	-0.095024234
12.25	0.014600613	0.022415953	-0.020535138	-0.022078951	0.03610427	0.035626469	-0.004752409	-0.011926475	-0.002570025	0.005173825	0.014248786	-0.004075135	-0.146224188	-0.208490407	-0.07695887	0.032873875	-0.004749323	-0.018410165	0.015662136	-0.008733822	-0.04841675	-0.066903122	-0.080435498	-0.047043535	0.001588121	0.022138757	-0.007352581	0.01425126	-0.038865263	-0.036655824	0.081291628	0.097632981	0.00245829	-0.011101375	0.021951861	0.013427125	-0.037715247	-0.072484274	0.126233152	-0.121915791	-0.452920001	-0.213783518	0.077600073	0.024632817	-0.022328971	-0.000942874	-0.031796637	0.049100428	-0.098794682
12.3	0.013529868	0.018366892	-0.017056732	-0.039692142	-0.009935144	0.004684045	-0.008068672	-0.009318785	-0.000675956	0.003328183	0.007611079	-0.002614906	-0.150932728	-0.24520273	-0.120647582	0.025816142	0.009067066	-0.017287289	0.022564267	-0.012760215	-0.056299741	-0.021157118	-0.022383489	-0.047109408	-0.022181411	0.031909683	0.003036113	-0.00349718	-0.01097097	0.005942178	0.002826714	-0.061150984	-0.070229978	-0.001013817	0.028017969	0.011672299	-0.071744712	-0.022669385	0.17639361	-0.220586812	-0.561048694	-0.251810639	0.076394936	0.038575126	-0.022710108	-0.006214948	-0.013677104	0.053585532	-0.076491396
12.35	0.01035372	0.010989871	-0.009914341	-0.04912587	-0.054034194	-0.02711699	-0.009310309	-0.004548643	0.001203756	0.001891854	-0.000289257	-0.001690101	-0.124038545	-0.228236595	-0.136859451	0.013542741	0.020573351	-0.012773476	0.025248851	-0.01385881	-0.053877354	0.028412799	0.042182886	-0.03638626	-0.041509802	0.034233561	0.012898766	-0.02030833	0.016992504	0.047566861	-0.072445631	-0.202642627	-0.127512332	0.005711753	0.028804778	0.00948644	-0.088587571	0.029738254	0.186466851	-0.25802332	-0.543038763	-0.245685096	0.055629096	0.047178759	-0.01721367	-0.00883499	0.007176205	0.04334089	-0.033922414
12.4	0.00562314	0.001828002	-0.00055085	-0.048601272	-0.087201401	-0.052996403	-0.00830215	0.001084318	0.002628147	0.001240448	-0.007501329	-0.001699309	-0.072108436	-0.162135769	-0.12280291	-0.001631731	0.027194481	-0.005596395	0.023358598	-0.011212774	-0.041595317	0.0682892	0.095271753	-0.019627054	-0.052994191	0.028687481	0.020342483	-0.032826708	0.040230662	0.080049287	-0.129800362	-0.300514494	-0.160574068	0.007537732	0.024766879	0.006993049	-0.085462003	0.073376013	0.157156622	-0.228069231	-0.410247231	-0.198489043	0.022140907	0.048625808	-0.007670868	-0.00849918	0.025580281	0.021921889	0.017167839
12.45	9.76E-05	-0.007269061	0.009083782	-0.038409542	-0.102713114	-0.067570373	-0.00546355	0.006146045	0.003340137	0.001401121	-0.01234215	-0.002688985	-0.007005398	-0.06228466	-0.082503092	-0.016705256	0.027550452	0.002932786	0.017361605	-0.005087666	-0.021772562	0.087552455	0.121504916	-0.002667033	-0.054737835	0.016688663	0.023948123	-0.038622775	0.055236661	0.096996824	-0.158950871	-0.338609597	-0.165990457	0.004586878	0.017187077	0.004069894	-0.064235317	0.099337087	0.097863041	-0.142095239	-0.198564216	-0.119581835	-0.014741465	0.0420824	0.003339944	-0.00580861	0.037048186	-0.004279001	0.062590314
12.5	-0.005343825	-0.014503557	0.016934105	-0.020783145	-0.097419646	-0.067960715	-0.00166626	0.009448838	0.003299037	0.002069565	-0.013792625	-0.004277607	0.05688979	0.04869771	-0.025698762	-0.028599628	0.021739859	0.011154716	0.008444874	0.003249393	0.001869948	0.080919591	0.112424409	0.009219773	-0.046713312	0.001124089	0.023023166	-0.03666439	0.060313009	0.095194037	-0.155909209	-0.313377747	-0.145557883	-0.00153843	0.007798276	0.000528263	-0.030755403	0.103059542	0.023957617	-0.025218711	0.040974109	-0.023042626	-0.045602615	0.028066922	0.013121833	-0.002029625	0.038904017	-0.027887032	0.089952923
12.55	-0.009812493	-0.01848428	0.021282702	0.000630864	-0.072333559	-0.0543213	0.002037009	0.01033894	0.002643016	0.002723298	-0.011718121	-0.005712864	0.10596632	0.146172653	0.034540823	-0.034816746	0.011266565	0.017396625	-0.001707822	0.01189572	0.024941751	0.050279363	0.069058254	0.012723185	-0.030764192	-0.01435781	0.017718924	-0.027495147	0.055666283	0.075335201	-0.123370124	-0.233480592	-0.105034932	-0.008345569	-0.001637369	-0.003662727	0.006724354	0.085130046	-0.04718322	0.090913417	0.254488245	0.074481758	-0.063143525	0.008575651	0.01944206	0.001337469	0.030929189	-0.042602128	0.092324923
12.6	-0.01254199	-0.018509623	0.021139198	0.021564876	-0.032401764	-0.029696131	0.004726785	0.008814556	0.001605169	0.002798515	-0.006861372	-0.006068507	0.130405016	0.209082284	0.084885611	-0.033993235	-0.001359676	0.020334505	-0.011217223	0.018841563	0.043233416	0.00425814	0.001976906	0.007317244	-0.010229204	-0.026218049	0.008998359	-0.013089305	0.043109048	0.041891812	-0.069642075	-0.116984581	-0.052351779	-0.013254631	-0.00968354	-0.008206856	0.039604049	0.050858117	-0.100356233	0.176714886	0.397518968	0.156355784	-0.063710136	-0.013128263	0.020958706	0.003044581	0.015374969	-0.04488161	0.070184673
12.65	-0.013028199	-0.014717551	0.016482577	0.038010686	0.01448327	0.000722748	0.005873563	0.005453628	0.000420397	0.001880975	-0.000613909	-0.004540603	0.126235074	0.224629143	0.11475978	-0.026223645	-0.013240051	0.019296375	-0.018342876	0.022499017	0.053520437	-0.044099491	-0.07125734	-0.004683714	0.010747727	-0.031851404	-0.001536096	0.003580022	0.025492782	0.002119239	-0.006489708	0.012952887	0.004122031	-0.014368972	-0.015441058	-0.012446372	0.060957492	0.008779568	-0.12589087	0.21226676	0.444431873	0.208684346	-0.047872776	-0.033067595	0.017428548	0.002486004	-0.00365782	-0.03479105	0.031065419
12.7	-0.011150036	-0.008061659	0.008292108	0.046996616	0.059037623	0.030742653	0.005456792	0.001190394	-0.000740593	-0.00014279	0.005370279	-0.000761722	0.095973019	0.190960173	0.118598954	-0.013071285	-0.021765045	0.014429052	-0.021798411	0.022081915	0.054164524	-0.080914152	-0.130627388	-0.018822576	0.028084477	-0.030170986	-0.011925672	0.019164515	0.006042315	-0.035581661	0.053526547	0.13280968	0.05683092	-0.010992071	-0.018587037	-0.015490917	0.067026561	-0.031498787	-0.121420657	0.191947748	0.392932204	0.222782055	-0.020017972	-0.04734828	0.009683868	-0.000125296	-0.021304525	-0.015812162	-0.012947618
12.75	-0.007234013	-0.00010639	-0.001651546	0.047108328	0.092406259	0.054455657	0.003913015	-0.002976437	-0.001788557	-0.003018047	0.009613755	0.004968572	0.047743214	0.117269309	0.096855739	0.002744488	-0.025191876	0.006681895	-0.020994681	0.017744057	0.04539477	-0.095329635	-0.158999942	-0.029759012	0.038619052	-0.021820615	-0.020204839	0.030623722	-0.012243274	-0.063565191	0.09957693	0.222851457	0.099669108	-0.003759309	-0.019266141	-0.016474809	0.057858812	-0.061560033	-0.091741188	0.124994565	0.262899961	0.196889424	0.012871683	-0.053020283	-0.00059168	-0.003844038	-0.033198325	0.006301212	-0.049034699
12.8	-0.002029861	0.007323954	-0.011158423	0.038666356	0.107901065	0.067388238	0.001938467	-0.006246926	-0.002685026	-0.006160573	0.011188962	0.011627479	-0.006852375	0.021356986	0.055581505	0.017921317	-0.02299234	-0.002393609	-0.016163692	0.010462592	0.029213725	-0.082566665	-0.146832774	-0.032769544	0.040765543	-0.008972824	-0.02476196	0.035825905	-0.027008773	-0.076646028	0.124433458	0.270043727	0.128132782	0.005622418	-0.01789735	-0.01485547	0.036989284	-0.075994354	-0.046933769	0.032063166	0.090140199	0.136681186	0.042922167	-0.048785073	-0.011228972	-0.007307465	-0.036574005	0.025258326	-0.067538379
12.85	0.003416881	0.012568444	-0.018128119	0.02355321	0.102321933	0.067295115	0.000220688	-0.00817677	-0.00338586	-0.008795283	0.009926629	0.017634327	-0.055556299	-0.074711533	0.004760536	0.02928281	-0.015905322	-0.010982197	-0.00833145	0.001728659	0.008949238	-0.045312414	-0.094961582	-0.025112899	0.034813147	0.005231047	-0.02465065	0.033945785	-0.036739714	-0.073193025	0.125394028	0.269453584	0.139279118	0.014916076	-0.014974327	-0.010644557	0.010311442	-0.073365417	0.000636547	-0.061044632	-0.083165573	0.054306289	0.063160978	-0.035357904	-0.020007121	-0.009174527	-0.030925714	0.036038095	-0.064710911
12.9	0.007980156	0.014525565	-0.021038017	0.004756333	0.076602216	0.054471744	-0.000803467	-0.008694271	-0.00379292	-0.010160375	0.006407128	0.021219943	-0.088268294	-0.149773082	-0.044141701	0.034465877	-0.005702324	-0.017399317	0.000867345	-0.006844938	-0.011452856	0.006948842	-0.014678911	-0.006917358	0.022794007	0.017458133	-0.019793934	0.025584	-0.040768878	-0.055347496	0.104231413	0.224216212	0.131772472	0.02199057	-0.010925389	-0.004481619	-0.01552512	-0.056156688	0.039594253	-0.130606572	-0.218810396	-0.033977061	0.069017964	-0.015374957	-0.025078452	-0.0085499	-0.018053906	0.036243378	-0.043488689
12.95	0.010710872	0.012920719	-0.019301258	-0.014255901	0.035646401	0.031568672	-0.001077869	-0.007996595	-0.003744965	-0.009722572	0.001744788	0.020914534	-0.09918456	-0.188321643	-0.080799579	0.032432041	0.00525987	-0.020446421	0.009508407	-0.013881176	-0.02824397	0.060479925	0.074958232	0.018643554	0.007948845	0.024987943	-0.011035496	0.01259355	-0.039167871	-0.028325989	0.066356319	0.144352886	0.106141824	0.025354657	-0.006066908	0.002487797	-0.034758227	-0.02979518	0.062237809	-0.16111911	-0.291152402	-0.111138582	0.059240066	0.007148562	-0.025314974	-0.005262993	-0.001503809	0.026629332	-0.012133274
13	0.01107039	0.008369698	-0.013403618	-0.030188404	-0.012616908	0.002988378	-0.000901962	-0.006386434	-0.003062014	-0.007343347	-0.002765369	0.016019933	-0.087799943	-0.183758158	-0.098206794	0.023687365	0.014583246	-0.019643976	0.015774425	-0.018473005	-0.038620386	0.101000654	0.151907317	0.045955943	-0.006080567	0.026347583	-1.51E-05	-0.002339768	-0.032605332	0.000995606	0.019502076	0.044792227	0.065153297	0.024445159	-0.00064454	0.008899955	-0.043788547	-0.00107411	0.065997012	-0.14873718	-0.291959208	-0.162954029	0.036060557	0.027686205	-0.020520608	7.79E-05	0.014437529	0.010688549	0.01872534
13.05	0.009072343	0.002212326	-0.004782077	-0.040479032	-0.058788286	-0.025987618	-0.000764827	-0.004126323	-0.001632896	-0.003346931	-0.006029845	0.006920775	-0.0586135	-0.139444451	-0.093955991	0.010161581	0.02034264	-0.015293274	0.01834867	-0.020258486	-0.041242761	0.117532951	0.196755373	0.068234372	-0.016133345	0.021625406	0.011122842	-0.016266271	-0.022224776	0.025835325	-0.027752642	-0.057087801	0.014024799	0.019620998	0.005075677	0.013537752	-0.041803655	0.023579576	0.053402067	-0.101258443	-0.230576105	-0.180972476	0.00461889	0.042186306	-0.01147374	0.006263066	0.025901665	-0.006540473	0.039609829
13.1	0.005285699	-0.003847876	0.004526998	-0.043674689	-0.093853996	-0.050164569	-0.001105211	-0.001373042	0.000487011	0.001533532	-0.007452536	-0.004877175	-0.019702576	-0.067422581	-0.070408585	-0.00522546	0.021462815	-0.008363727	0.016717099	-0.019356056	-0.036419603	0.105323243	0.197692441	0.079171715	-0.020267566	0.012389908	0.020143243	-0.026566994	-0.009548668	0.041134052	-0.067377918	-0.144137225	-0.039834723	0.011916024	0.010719097	0.015654399	-0.0306572	0.039548378	0.030723169	-0.034917633	-0.129734663	-0.164136369	-0.028223139	0.047940142	0.000209545	0.011826384	0.030436007	-0.020049766	0.045108809
13.15	0.000690064	-0.008205824	0.012382918	-0.039582435	-0.110975651	-0.065323694	-0.00209206	0.001784945	0.003012133	0.006321875	-0.007057357	-0.017021117	0.01940874	0.014780515	-0.033818332	-0.019210836	0.017892502	-0.000246057	0.011303368	-0.016217469	-0.025925318	0.067055019	0.153538509	0.074579219	-0.018173562	0.001239126	0.025179498	-0.031450958	0.003625484	0.044644724	-0.093057288	-0.202087077	-0.087758571	0.002675807	0.015763604	0.015149605	-0.014108287	0.044851747	0.005784649	0.030859938	-0.018423146	-0.118651904	-0.05540505	0.044130282	0.012371485	0.015445303	0.027570028	-0.026331985	0.035265892
13.2	-0.003581649	-0.009792943	0.017054583	-0.029200695	-0.106850024	-0.068898946	-0.003513265	0.005212597	0.00543556	0.010034908	-0.0054061	-0.026846332	0.050026164	0.088415513	0.007298981	-0.028901884	0.010558932	0.007558679	0.003394687	-0.011466753	-0.012508904	0.012051489	0.07404277	0.053605829	-0.011166365	-0.008901091	0.025142572	-0.030259151	0.015386346	0.037226107	-0.101052874	-0.221888853	-0.121377858	-0.006777363	0.019573668	0.012541322	0.003319492	0.040224664	-0.014362413	0.07909948	0.076086663	-0.056168807	-0.071201211	0.031942237	0.02271807	0.016275779	0.018809611	-0.024306476	0.015080232
13.25	-0.006542175	-0.008366479	0.017624084	-0.014471395	-0.082359006	-0.060353717	-0.00482065	0.008599852	0.007126293	0.01192533	-0.00334559	-0.032038412	0.066161884	0.137793084	0.0441232	-0.03239474	0.001131909	0.013736261	-0.005135718	-0.00577732	0.000779777	-0.046270653	-0.022596849	0.019205606	-0.001770684	-0.015547073	0.01998476	-0.023525436	0.023957402	0.022311956	-0.090727774	-0.201377291	-0.134470089	-0.015344128	0.02150137	0.008746233	0.017527609	0.028523193	-0.025250259	0.099678281	0.134886377	0.009219531	-0.072434099	0.014232895	0.02925978	0.014130585	0.007082938	-0.01544997	-0.007594228
13.3	-0.0076044	-0.004563592	0.014180213	0.002085878	-0.042373587	-0.041221086	-0.005321139	0.011395994	0.007498527	0.011664726	-0.001673377	-0.031241634	0.065615254	0.153601522	0.069368269	-0.029160425	-0.008341102	0.017378427	-0.012253315	0.000193315	0.011281247	-0.093960921	-0.114312347	-0.022309462	0.006983963	-0.017294155	0.010747883	-0.012798588	0.028016476	0.004754031	-0.06466846	-0.145862658	-0.124576779	-0.022180782	0.021023818	0.004748406	0.025771344	0.013698874	-0.025837146	0.091340933	0.151102615	0.064340867	-0.059105799	-0.005146065	0.030701481	0.009466272	-0.004183903	-0.003138131	-0.024937941
13.35	-0.006717185	0.000300095	0.007757653	0.017791318	0.005248576	-0.014818522	-0.004448163	0.012863511	0.006206084	0.009415582	-0.000838043	-0.024437868	0.050092175	0.134566582	0.078636483	-0.020116043	-0.015851775	0.018088954	-0.016238163	0.005825069	0.017274481	-0.120116709	-0.180621794	-0.062571873	0.012369669	-0.014152575	-0.000629727	-0.000278952	0.027015375	-0.010599659	-0.028331009	-0.067344804	-0.093846688	-0.026615085	0.017875126	0.001274346	0.027121234	-0.000334888	-0.018253098	0.060971075	0.129891762	0.099795903	-0.034313481	-0.022199263	0.026700538	0.00320618	-0.012082501	0.008549701	-0.031806559
13.4	-0.004344122	0.004632449	4.42E-05	0.030212991	0.051262786	0.014311941	-0.002014452	0.012262184	0.003297863	0.005772379	-0.000779296	-0.01297988	0.024442792	0.087193788	0.071071158	-0.007372468	-0.019822543	0.015975841	-0.016098527	0.010546464	0.018265344	-0.11952348	-0.207540193	-0.093034185	0.012660894	-0.007493339	-0.011717198	0.011642879	0.021392955	-0.020177675	0.010843941	0.017721019	-0.048744615	-0.028048906	0.012135919	-0.001410139	0.022398889	-0.010638256	-0.006650705	0.020599979	0.085143755	0.111611598	-0.003475825	-0.033617839	0.017936223	-0.003525887	-0.015030923	0.016153332	-0.027230669
13.45	-0.001295536	0.007050384	-0.007061813	0.037515417	0.086898826	0.041154391	0.001650361	0.009118215	-0.000725727	0.001589463	-0.000966791	0.000739437	-0.004707698	0.023793219	0.049258837	0.006275015	-0.0194075	0.011556962	-0.011819707	0.013867359	0.014969788	-0.093685019	-0.190704392	-0.106971616	0.007558284	0.00038063	-0.020122662	0.020845732	0.012577804	-0.022465656	0.044813636	0.091818786	0.001397734	-0.025954082	0.004260066	-0.003509843	0.013677353	-0.015774516	0.00439194	-0.016737097	0.0341882	0.101391134	0.02694254	-0.037416468	0.005972734	-0.009669318	-0.013145649	0.017852817	-0.014330259
13.5	0.001530291	0.006803606	-0.011926592	0.038710311	0.105595335	0.06105192	0.005736299	0.003488325	-0.004989452	-0.00225366	-0.000629088	0.01389337	-0.030557842	-0.0406385	0.01848089	0.017988298	-0.014655314	0.005620957	-0.004383344	0.015444897	0.009023307	-0.050044577	-0.135978913	-0.101109255	-0.001757223	0.00692	-0.024032776	0.02584642	0.002725224	-0.018119136	0.066630014	0.140259487	0.04663502	-0.020017245	-0.004961079	-0.00551579	0.003543454	-0.015867611	0.011377527	-0.040940003	-0.007734621	0.075098307	0.050901649	-0.033263188	-0.00705593	-0.01441141	-0.008080399	0.013878247	0.001215968
13.55	0.003413373	0.0040064	-0.0135649	0.033782423	0.104249096	0.070497351	0.009162761	-0.003886637	-0.008446197	-0.005080835	0.000902934	0.023931555	-0.04758344	-0.091894872	-0.014482494	0.02550764	-0.006508449	-0.000916397	0.004451977	0.015166072	0.002510427	0.000297355	-0.057495723	-0.076446705	-0.012935385	0.010080173	-0.022632534	0.026015878	-0.005784341	-0.009444367	0.072105826	0.154630335	0.078829031	-0.010405035	-0.014481196	-0.007897533	-0.005640541	-0.012259035	0.012845346	-0.047409813	-0.031564043	0.040977229	0.064097778	-0.022462297	-0.018869885	-0.017257181	-0.00239587	0.006215125	0.013497862
13.6	0.004002632	-0.000396705	-0.011841091	0.023674971	0.083730312	0.067754812	0.010898937	-0.011621284	-0.010156571	-0.006575258	0.003858348	0.029190128	-0.052560508	-0.119599253	-0.042743738	0.027609144	0.003363658	-0.007134046	0.012558977	0.013208332	-0.002559999	0.045665883	0.026245326	-0.038048266	-0.023039124	0.008925307	-0.016301547	0.021619048	-0.010969091	0.000529206	0.061002377	0.134848531	0.093519872	0.001961648	-0.023107766	-0.010791302	-0.012271073	-0.006929472	0.009531577	-0.03760858	-0.035990175	0.007284185	0.064803574	-0.00762098	-0.027481701	-0.017996402	0.001336332	-0.002248265	0.018595416
13.65	0.003375401	-0.004924811	-0.007445126	0.010133031	0.048576721	0.053200347	0.010291412	-0.017944763	-0.009565427	-0.006819297	0.007820078	0.029228356	-0.045011109	-0.119180414	-0.060640997	0.024299221	0.012875266	-0.012198197	0.017941867	0.010035617	-0.004711415	0.076810385	0.09710967	0.006165142	-0.029246901	0.003909917	-0.006534348	0.013692144	-0.011813308	0.009054062	0.037315769	0.089136577	0.090691647	0.015279508	-0.029622331	-0.013809715	-0.015716522	-0.001880168	0.003764624	-0.017669646	-0.026315497	-0.019541816	0.054047925	0.007916795	-0.031553198	-0.016617138	0.001414764	-0.008803119	0.015876598
13.7	0.001955876	-0.008026632	-0.001663376	-0.004578991	0.005956805	0.029305777	0.007289586	-0.021132617	-0.006689448	-0.006210578	0.011739651	0.024803181	-0.027069071	-0.092447083	-0.06479215	0.01671404	0.019931732	-0.015433073	0.019208819	0.006305417	-0.003299094	0.089008708	0.141627223	0.047317186	-0.029508317	-0.003248898	0.004401292	0.003799876	-0.008592168	0.014420575	0.008421703	0.031768654	0.074231761	0.027015764	-0.032908553	-0.01606019	-0.016205218	0.001363048	-0.001626878	0.004268793	-0.011307695	-0.035879468	0.03512157	0.020755624	-0.030597654	-0.013227929	-0.002399673	-0.011839537	0.007934501
13.75	0.000330193	-0.008575586	0.003984003	-0.018049145	-0.035855034	0.00024588	0.002491409	-0.019999348	-0.002151444	-0.005285224	0.01419274	0.017506471	-0.002875006	-0.046757961	-0.054703408	0.006765691	0.022864262	-0.016382851	0.015904333	0.002697037	0.001387575	0.082764578	0.153776421	0.077672815	-0.023012602	-0.010079546	0.013989449	-0.006269405	-0.002824992	0.016246657	-0.016846661	-0.020911257	0.050312374	0.034391466	-0.032092453	-0.016387423	-0.014484527	0.002031854	-0.004473849	0.020986392	0.000651003	-0.041027703	0.01257349	0.028130836	-0.024995454	-0.008035522	-0.008765607	-0.011284118	-0.000742649
13.8	-0.000970917	-0.006239107	0.008137231	-0.028122514	-0.069154294	-0.028822557	-0.003009271	-0.014305154	0.002959128	-0.004508075	0.013814649	0.009195659	0.022327429	0.006918134	-0.032834688	-0.003362244	0.020808104	-0.01487201	0.008624087	-0.00029116	0.008212427	0.063012383	0.135640419	0.092375905	-0.010384726	-0.014103999	0.02005017	-0.01481162	0.0031625	0.015258891	-0.030754187	-0.055131549	0.025275711	0.035118433	-0.026697502	-0.013774415	-0.011406413	0.000172335	-0.00407839	0.028355777	0.0046825	-0.036626511	-0.009004601	0.028471698	-0.015838918	-0.001389372	-0.015158138	-0.008420783	-0.005794845
13.85	-0.001643554	-0.001603905	0.009919552	-0.033269046	-0.088279605	-0.052692745	-0.007926949	-0.004941014	0.007367094	-0.004099838	0.009788529	0.001412103	0.043208817	0.056554091	-0.004103413	-0.011734249	0.013939709	-0.01105822	-0.001112137	-0.002503562	0.015428682	0.037171326	0.095932	0.090373624	0.006410777	-0.013611137	0.021243321	-0.020469407	0.006957879	0.012703161	-0.029138152	-0.063643337	0.003755141	0.028190875	-0.01680375	-0.007773916	-0.00759783	-0.003474978	-0.001402951	0.026119105	0.000734516	-0.025764565	-0.02606197	0.021747269	-0.004662429	0.006136795	-0.018665361	-0.005189236	-0.004881074
13.9	-0.001678416	0.003986359	0.009111719	-0.032844409	-0.090591183	-0.067081366	-0.01114386	0.006187848	0.009956499	-0.00395914	0.002229661	-0.005018771	0.055320639	0.091652387	0.02510312	-0.017065886	0.003506667	-0.005458296	-0.011196606	-0.004177884	0.0210098	0.012698249	0.046958989	0.074305961	0.02442023	-0.008226439	0.01737271	-0.022417342	0.006850678	0.009646966	-0.01300104	-0.047750047	-0.012344961	0.014463284	-0.003179417	0.001179741	-0.003324686	-0.007699368	0.00140875	0.017165495	-0.007231361	-0.012125119	-0.03675137	0.009523412	0.006864248	0.013684711	-0.01694655	-0.003249153	0.001321197
13.95	-0.001308094	0.008834687	0.006146321	-0.027188812	-0.076784038	-0.069452174	-0.012011321	0.016574269	0.010079669	-0.003706878	-0.00767161	-0.010076711	0.05588254	0.10533995	0.048245466	-0.018917416	-0.008378055	0.001078488	-0.019398853	-0.005845125	0.023024146	-0.005106804	0.000985663	0.04943742	0.040228323	0.000898745	0.009420312	-0.020455625	0.002436594	0.006462535	0.011404861	-0.016715305	-0.023718478	-0.003235195	0.012664814	0.011700828	0.001424	-0.011085555	0.001987248	0.005756996	-0.013699183	0.000630896	-0.041020272	-0.005302333	0.017204123	0.020134474	-0.009062018	-0.003187005	0.009408281
14	-0.000863123	0.011412584	0.001939581	-0.017538875	-0.050516673	-0.05951681	-0.010501137	0.023721368	0.007738718	-0.002840458	-0.017821229	-0.01430643	0.044295636	0.095586815	0.060038914	-0.017647638	-0.019154227	0.007469585	-0.02385366	-0.008091543	0.020012203	-0.014406907	-0.032959274	0.021983456	0.050568181	0.011349273	-0.000693883	-0.015011994	-0.005173792	0.002701462	0.034213602	0.015359451	-0.03251791	-0.020585888	0.028552839	0.021676766	0.00669081	-0.01228521	-0.001190174	-0.004494857	-0.014597592	0.00924692	-0.040162647	-0.019069978	0.025131637	0.024247842	0.00408163	-0.004193047	0.014722341
14.05	-0.000600274	0.010838083	-0.002381159	-0.005766959	-0.017481168	-0.039298568	-0.007166787	0.025792953	0.003584705	-0.000948931	-0.025688068	-0.01834751	0.022315034	0.065369627	0.057661538	-0.014166087	-0.026366972	0.01257239	-0.023464819	-0.011251122	0.011330431	-0.016909373	-0.050982697	-0.002647838	0.052919239	0.02010016	-0.010565564	-0.007060557	-0.013635315	-0.002583986	0.044969892	0.034281671	-0.040726153	-0.032819119	0.041887975	0.02874825	0.012263057	-0.010283017	-0.008012474	-0.012058264	-0.009533738	0.011168622	-0.036030809	-0.028150157	0.029807892	0.024923869	0.019817561	-0.004363334	0.01341968
14.1	-0.000576224	0.007159771	-0.005774624	0.005998574	0.015852292	-0.012733469	-0.002937461	0.022120469	-0.001266012	0.002081868	-0.028954828	-0.022420879	-0.006158777	0.021818423	0.041482499	-0.009576452	-0.028233697	0.015407628	-0.018140885	-0.015135739	-0.00257949	-0.016769288	-0.054520777	-0.021170735	0.046007252	0.024385298	-0.017863944	0.002029005	-0.020073762	-0.01019563	0.036204025	0.030663904	-0.048741512	-0.036064708	0.050062486	0.030922738	0.017479717	-0.004650324	-0.016540426	-0.017750232	-0.002262202	0.004930942	-0.030206703	-0.029817363	0.030774813	0.021509289	0.03432961	-0.001544384	0.00430119
14.15	-0.000621052	0.001356099	-0.007529542	0.015790396	0.043534955	0.015117395	0.001178809	0.0134187	-0.005543916	0.00594513	-0.026178509	-0.025982473	-0.035674232	-0.025424592	0.01510427	-0.004829469	-0.024089098	0.015385234	-0.008818714	-0.018915042	-0.020050735	-0.018719677	-0.048934634	-0.032921958	0.03013268	0.02253395	-0.020863489	0.010695466	-0.022006928	-0.02007997	0.006434282	0.00337572	-0.054791419	-0.028630852	0.050976022	0.027149971	0.021234388	0.00423953	-0.023510134	-0.023769878	0.000909278	-0.009306969	-0.023431659	-0.023012112	0.02791351	0.014071044	0.043629477	0.005580067	-0.010359529
14.2	-0.000425603	-0.004951919	-0.007399626	0.022165629	0.06121748	0.039083029	0.004381684	0.001641292	-0.008174802	0.009918591	-0.017271123	-0.027705024	-0.060160019	-0.066272204	-0.015349261	-0.000492418	-0.014590512	0.012472432	0.002723544	-0.021222633	-0.038246471	-0.026058433	-0.041075041	-0.039445751	0.007266793	0.014528	-0.018829768	0.017423167	-0.018187668	-0.030860273	-0.038468075	-0.039645441	-0.055463475	-0.011794685	0.043557789	0.017689663	0.022205961	0.015090944	-0.025398114	-0.031940175	-0.005772305	-0.029216075	-0.015492483	-0.008789067	0.021413929	0.003532437	0.044634884	0.01658007	-0.025385718
14.25	0.00029037	-0.009986509	-0.005608292	0.024438159	0.066811576	0.054910644	0.006264213	-0.010491966	-0.008563244	0.013010455	-0.003652116	-0.025838653	-0.074075492	-0.092263974	-0.042589445	0.003301515	-0.001618137	0.0072488	0.014220524	-0.020497039	-0.053469256	-0.039155062	-0.036648979	-0.043364055	-0.019127083	0.002105066	-0.01217717	0.020986333	-0.009086141	-0.039850612	-0.086194547	-0.083611277	-0.047193028	0.010211596	0.028159529	0.004154248	0.019264353	0.025738972	-0.019709733	-0.041956991	-0.024113086	-0.050053203	-0.005592726	0.009712021	0.011783535	-0.008397218	0.036052246	0.028940119	-0.034524925
14.3	0.001598368	-0.012346722	-0.002737878	0.022735295	0.060645456	0.060086982	0.006848308	-0.020171365	-0.006731764	0.014213613	0.01199021	-0.018864357	-0.073590881	-0.098240349	-0.05988112	0.006723564	0.012120875	0.000816997	0.023367344	-0.015485009	-0.061748026	-0.054974662	-0.038225697	-0.046963697	-0.044560364	-0.01164191	-0.002370134	0.020667957	0.003165028	-0.043633956	-0.121157621	-0.111537896	-0.028142036	0.031118698	0.006694314	-0.010801743	0.011928433	0.033443742	-0.006058266	-0.050494741	-0.049769833	-0.065079366	0.006942614	0.027840863	-0.000109745	-0.019513752	0.018819978	0.03850727	-0.032892689
14.35	0.003249246	-0.011424045	0.000454129	0.017878083	0.045135909	0.054278603	0.006476264	-0.025195259	-0.003282008	0.012801172	0.026284019	-0.006236734	-0.057557987	-0.08330661	-0.062718844	0.010000935	0.02369797	-0.00542485	0.028273541	-0.005767234	-0.059658908	-0.067803133	-0.044474908	-0.051019852	-0.064242181	-0.023074006	0.008403505	0.01641576	0.015367816	-0.039085326	-0.129113962	-0.109921804	0.000299314	0.044268179	-0.017556474	-0.024075427	0.000720773	0.035442852	0.013352119	-0.051732213	-0.072397554	-0.066863758	0.021911455	0.040489645	-0.012997766	-0.027577751	-0.004011307	0.040676666	-0.019113585
14.4	0.004688546	-0.007571756	0.003236292	0.011127292	0.024095342	0.039303036	0.005614279	-0.024503518	0.000801541	0.008579864	0.035964512	0.01104559	-0.028028484	-0.050917549	-0.050032463	0.013152325	0.030633421	-0.010102799	0.027838326	0.007863223	-0.045250258	-0.070988601	-0.05081882	-0.054288382	-0.07396863	-0.029008708	0.017711191	0.008898793	0.024222884	-0.024544609	-0.101919119	-0.073619566	0.03307221	0.044568089	-0.040467852	-0.032842553	-0.012719243	0.029691775	0.034051128	-0.039328896	-0.078510042	-0.049387914	0.037744756	0.043413333	-0.025231814	-0.030833962	-0.027933188	0.031990372	0.003698807
14.45	0.005213049	-0.001977738	0.005069531	0.003867057	0.001852148	0.018649184	0.004650106	-0.018408783	0.004439392	0.002024737	0.038668775	0.030277341	0.009863824	-0.008085318	-0.024582811	0.015817011	0.031464779	-0.012201614	0.021978747	0.023317739	-0.018863618	-0.059195927	-0.051232067	-0.053866187	-0.071028898	-0.027636612	0.023402026	-0.000561649	0.027356555	-0.000753671	-0.040908261	-0.008292859	0.062398981	0.030193827	-0.057839569	-0.035230071	-0.025839419	0.01562729	0.050395665	-0.009284515	-0.056389695	-0.010482784	0.05152176	0.034495601	-0.034913386	-0.028454596	-0.047998803	0.011640065	0.028592762
14.5	0.004227635	0.003715792	0.005702593	-0.002692418	-0.01762091	-0.003333533	0.003761339	-0.008474181	0.006747779	-0.005752616	0.033529368	0.047419787	0.048719356	0.036117503	0.007600994	0.017256365	0.02607055	-0.011325956	0.01166889	0.037500668	0.016397528	-0.030495759	-0.040574336	-0.046314975	-0.054936826	-0.019088654	0.024070992	-0.010193129	0.02407508	0.028795028	0.042301629	0.070498522	0.079945353	0.003493832	-0.066247409	-0.030761035	-0.035680143	-0.005277111	0.057144184	0.037330484	-0.001485526	0.046174117	0.059562554	0.014602321	-0.040158218	-0.020782528	-0.059946612	-0.017662668	0.046944646
14.55	0.001516922	0.007922892	0.00518401	-0.007724571	-0.031400746	-0.02238618	0.002897025	0.002916089	0.007249673	-0.013207177	0.021412753	0.057977547	0.080289263	0.072450906	0.038644343	0.016547447	0.015669338	-0.007813798	-0.001219483	0.046942768	0.054772823	0.012371772	-0.016690411	-0.029170475	-0.027792467	-0.005480594	0.019367374	-0.018084157	0.015590759	0.058298994	0.128079787	0.141426637	0.079539857	-0.029248983	-0.063782589	-0.020459974	-0.039572719	-0.029397077	0.051057194	0.092901043	0.07968927	0.110356502	0.058466599	-0.012272975	-0.039468773	-0.009299331	-0.061150052	-0.049832146	0.051451852
14.6	-0.00257089	0.009592402	0.00380084	-0.010870198	-0.038016951	-0.035215149	0.00186744	0.01316651	0.005954458	-0.018694197	0.004741489	0.058181451	0.097231566	0.093410828	0.060775124	0.012918992	0.002500602	-0.002663785	-0.014250818	0.048646678	0.088642083	0.062008331	0.018400455	-0.002308203	0.005873837	0.0095966	0.010086809	-0.022557438	0.004633196	0.080846295	0.193687723	0.183578482	0.059524696	-0.059234776	-0.050500919	-0.006596993	-0.035855542	-0.051437717	0.032037502	0.143890263	0.168903675	0.166510323	0.046293401	-0.03970841	-0.032140842	0.003684535	-0.051170965	-0.076660478	0.038914118
14.65	-0.007111585	0.008504434	0.001971073	-0.012194613	-0.037521727	-0.04010065	0.000493656	0.020092937	0.003299012	-0.020856498	-0.013053138	0.046161212	0.094829126	0.094756388	0.068304264	0.006123359	-0.01072295	0.002712563	-0.024879235	0.040934759	0.109965122	0.107746834	0.058613448	0.031338797	0.039821977	0.0220175	-0.001970898	-0.022532012	-0.005438045	0.090108331	0.219539339	0.182826001	0.023860579	-0.077428697	-0.028468525	0.007857948	-0.024413215	-0.065508405	0.003440894	0.173770761	0.239640782	0.197009928	0.023500079	-0.060312424	-0.018595346	0.01554524	-0.03180564	-0.089916969	0.011776314
14.7	-0.010796326	0.005295182	0.000123712	-0.012051615	-0.031255363	-0.03711856	-0.001253458	0.022399246	-1.48E-05	-0.018971141	-0.02830852	0.022759819	0.072258279	0.076351949	0.05911741	-0.003286806	-0.021443606	0.006854303	-0.030942673	0.024066894	0.112122186	0.138133572	0.095192457	0.066020166	0.067299144	0.028247411	-0.014351473	-0.017793472	-0.011733547	0.082083816	0.195028272	0.136400078	-0.018524083	-0.077112612	-0.001387401	0.019928138	-0.006877938	-0.066603458	-0.028578928	0.167692164	0.264144294	0.18688774	-0.00670757	-0.067628644	-0.000521244	0.023939005	-0.006643946	-0.08374251	-0.022210335
14.75	-0.012291375	0.001208737	-0.001402147	-0.010908341	-0.021392019	-0.027950544	-0.003188024	0.019900701	-0.003224474	-0.013167285	-0.037945216	-0.008287911	0.033066512	0.042156466	0.035271148	-0.013891142	-0.027804919	0.00863669	-0.031106097	0.000437261	0.091748846	0.143892855	0.118989176	0.094372434	0.082488058	0.026347146	-0.02443739	-0.009101858	-0.01278314	0.056402252	0.122160394	0.05419871	-0.056075441	-0.055990823	0.026114793	0.027297218	0.013586959	-0.0521334	-0.056546911	0.11762469	0.222293825	0.128857548	-0.038796107	-0.058008132	0.019253919	0.027325136	0.019722826	-0.056643906	-0.052217709
14.8	-0.010668048	-0.002337723	-0.002417797	-0.009187643	-0.01038341	-0.015354133	-0.004948124	0.013463393	-0.005688568	-0.004455136	-0.040124085	-0.040932236	-0.015318375	-0.000630649	0.002518684	-0.02360089	-0.028984761	0.007576312	-0.025164398	-0.02574341	0.05008071	0.120594604	0.12296688	0.109278253	0.081882057	0.016577047	-0.029986728	0.001903745	-0.009012911	0.016787681	0.0158	-0.043650842	-0.077996232	-0.017216738	0.049368562	0.028791711	0.032895724	-0.023066754	-0.073576608	0.026368952	0.109652304	0.027114863	-0.066054731	-0.031923367	0.037187473	0.025290157	0.042640429	-0.012455941	-0.067802231
14.85	-0.005769529	-0.004230158	-0.00289691	-0.007170305	-0.000424293	-0.002439115	-0.006124328	0.004706411	-0.006998371	0.00545077	-0.034599566	-0.068056754	-0.063002347	-0.043083152	-0.031124317	-0.030102488	-0.025250935	0.003971892	-0.014135068	-0.049244567	-0.006630065	0.070281914	0.104209876	0.105848123	0.065237958	0.001421457	-0.029613785	0.013001387	-0.002580913	-0.029502894	-0.099700911	-0.132300904	-0.077620003	0.031019956	0.064524419	0.02457433	0.046912737	0.01571892	-0.075191148	-0.091040396	-0.058062437	-0.101495832	-0.082202894	0.005701952	0.049682616	0.018598257	0.058261457	0.040101502	-0.062473246
14.9	0.001613034	-0.004018836	-0.002943905	-0.004974338	0.006954456	0.008067588	-0.006424037	-0.004431023	-0.007005427	0.014482333	-0.022704328	-0.083121519	-0.099690176	-0.076401979	-0.057403016	-0.031443399	-0.017756287	-0.001160758	-0.000106494	-0.064929458	-0.067884941	0.001554706	0.064872526	0.082933357	0.035825656	-0.014993153	-0.023112329	0.02183288	0.003385162	-0.073176439	-0.196654769	-0.189134728	-0.054671952	0.077315605	0.069214601	0.016019773	0.052388148	0.056108528	-0.060548838	-0.209381949	-0.246034254	-0.229775539	-0.083026074	0.046340681	0.053857524	0.008964998	0.064176125	0.089257418	-0.036149919
14.95	0.009834585	-0.002047533	-0.002733187	-0.002601874	0.011096052	0.01439634	-0.005800545	-0.01213478	-0.005781256	0.020668924	-0.006992166	-0.081798729	-0.116956696	-0.093724064	-0.069905095	-0.026603802	-0.008160423	-0.006346857	0.014144742	-0.068933564	-0.120873453	-0.072010347	0.011813756	0.043705205	-0.000152398	-0.027950999	-0.011548102	0.02641031	0.005902319	-0.104987296	-0.251292173	-0.200084551	-0.01562492	0.10985567	0.062896761	0.005322589	0.047733376	0.088409633	-0.032728901	-0.298626937	-0.407377127	-0.325821819	-0.067577033	0.079770393	0.048247173	-0.001379279	0.059712941	0.122998556	0.004386584
15	0.016762174	0.000689095	-0.002438652	-2.42E-05	0.012208826	0.016026859	-0.004487607	-0.017066918	-0.003546443	0.022588609	0.009356581	-0.063177616	-0.110208202	-0.091515835	-0.065655951	-0.015887112	0.001796514	-0.010039276	0.025703562	-0.059626906	-0.153233844	-0.134792201	-0.044963219	-0.004893614	-0.034892292	-0.033406141	0.002910606	0.025570412	0.003228029	-0.117890412	-0.250079962	-0.163441266	0.028048019	0.119478478	0.046844098	-0.005053406	0.033446688	0.103675187	0.002006753	-0.331503829	-0.494774075	-0.360899611	-0.038584314	0.096618922	0.033259266	-0.010221029	0.045904993	0.132137961	0.047294588
15.05	0.020330272	0.002910364	-0.002172849	0.00273198	0.011162962	0.013652928	-0.002917284	-0.018558849	-0.000607929	0.019715333	0.023217873	-0.030207675	-0.079869481	-0.070273479	-0.045817843	-0.001000859	0.010645943	-0.011034032	0.032126624	-0.03812017	-0.15603692	-0.172732805	-0.094622124	-0.053688478	-0.060785342	-0.029121476	0.017403269	0.019269145	-0.004436015	-0.108719556	-0.193313261	-0.090062223	0.063242709	0.102182155	0.023825928	-0.012945731	0.012079982	0.096129784	0.03577687	-0.29132036	-0.473806389	-0.317578873	-0.001923821	0.090911683	0.011249707	-0.015858126	0.025186764	0.112823155	0.079225193
15.1	0.01913783	0.003514252	-0.001951268	0.005529287	0.009157039	0.008857025	-0.001546993	-0.016635192	0.002671983	0.012577225	0.032140957	0.01076724	-0.031496549	-0.034399078	-0.015328746	0.015221751	0.017387778	-0.008806051	0.031983559	-0.008175645	-0.126257541	-0.176739914	-0.127929111	-0.093381588	-0.07224979	-0.015383135	0.028954453	0.008639821	-0.014883433	-0.078965027	-0.094972415	6.99E-06	0.079192018	0.060385886	-0.002421938	-0.016951613	-0.012254307	0.065043821	0.061046351	-0.177837892	-0.334244064	-0.195863648	0.034729553	0.061933629	-0.013833939	-0.017443202	0.000922437	0.067788287	0.089522292
15.15	0.01291515	0.001986682	-0.001690516	0.008111443	0.00734256	0.003599587	-0.000661985	-0.011901485	0.005876114	0.002680515	0.034776684	0.051304995	0.025245448	0.008709517	0.018398916	0.029411843	0.021513452	-0.003676068	0.02520438	0.024479703	-0.068050236	-0.145024922	-0.139189127	-0.116655086	-0.067127869	0.004913033	0.035102479	-0.004210133	-0.02452875	-0.03445819	0.021084793	0.083398798	0.070791908	0.002578263	-0.02781742	-0.016678136	-0.034729639	0.015482464	0.072468499	-0.00933995	-0.09581388	-0.01535713	0.063722498	0.014854232	-0.03719036	-0.015105991	-0.023132255	0.005976224	0.073716939
15.2	0.002714417	-0.001382318	-0.001240999	0.010141931	0.0064991	-0.000335358	-0.000235512	-0.005353559	0.008526005	-0.007794947	0.031049323	0.082702782	0.078542489	0.050162145	0.047356206	0.038430294	0.022897461	0.003237721	0.013142863	0.05330316	0.00761283	-0.083756927	-0.127236667	-0.119716445	-0.047265549	0.02685123	0.034443914	-0.016628267	-0.029534897	0.015949173	0.127476387	0.139965217	0.040227713	-0.058588445	-0.048536058	-0.012743362	-0.050817207	-0.042389252	0.068124012	0.180051016	0.193738144	0.187566792	0.079236233	-0.04013958	-0.054137449	-0.009842842	-0.043356231	-0.059413762	0.035162568
15.25	-0.009251809	-0.005551368	-0.000446432	0.011273353	0.006837084	-0.001796962	8.71E-05	0.001832438	0.010101913	-0.016469895	0.022066029	0.097949421	0.116918902	0.08136906	0.064892918	0.040118809	0.021638702	0.010274883	-0.001674871	0.07230364	0.084999809	-0.005821289	-0.095321431	-0.102918172	-0.018089814	0.044639852	0.026968003	-0.025981856	-0.027088377	0.06237152	0.200373852	0.158050172	-0.003627776	-0.109287024	-0.061524504	-0.006547119	-0.057239128	-0.095396487	0.049852833	0.347506033	0.468437524	0.367307573	0.078616903	-0.090073421	-0.061109847	-0.003217158	-0.056730523	-0.113979506	-0.015757688
15.3	-0.020103785	-0.009038737	0.000784733	0.011225141	0.007972456	-0.000520731	0.000858397	0.008487247	0.010114215	-0.021308465	0.009811654	0.093333887	0.131717855	0.095770358	0.067254847	0.033844111	0.017937196	0.015633878	-0.016075599	0.077331615	0.146998353	0.072057903	-0.050034647	-0.07036473	0.012742428	0.053044828	0.014095369	-0.030233177	-0.01641122	0.096047962	0.225333561	0.137020537	-0.047868536	-0.137831053	-0.064885216	0.000119556	-0.052655082	-0.130407189	0.022628006	0.451521834	0.65965803	0.479685413	0.0628872	-0.122279061	-0.056455471	0.00304547	-0.061223526	-0.145507435	-0.064640733
15.35	-0.027004508	-0.010397545	0.002415498	0.00984874	0.009074697	0.002869108	0.00258631	0.013595004	0.008227402	-0.021106822	-0.003288646	0.069332943	0.119037225	0.090168556	0.054343322	0.020692264	0.012062075	0.017820864	-0.026929899	0.067009693	0.179072055	0.13315704	0.000345095	-0.028704842	0.037297826	0.04876618	-0.001600654	-0.028394253	0.000824483	0.111156658	0.200344072	0.086489844	-0.079436745	-0.137480535	-0.058117946	0.005526373	-0.037937376	-0.137621595	-0.006823028	0.462411529	0.713658175	0.493103646	0.036332748	-0.127598107	-0.04084442	0.007467019	-0.05607691	-0.146854208	-0.097362899
15.4	-0.027905445	-0.008707059	0.00424447	0.007167275	0.009146188	0.007089308	0.005463035	0.016400948	0.004407788	-0.015809975	-0.014844098	0.030572277	0.080695986	0.065409668	0.029558629	0.00325865	0.004415889	0.01603534	-0.031855286	0.043097565	0.172848599	0.164628407	0.047608288	0.014491245	0.049423081	0.031413765	-0.01693763	-0.020755358	0.02082808	0.105880309	0.135416459	0.022701807	-0.089023837	-0.108041049	-0.04221007	0.008410407	-0.015982505	-0.113258852	-0.031755803	0.370540622	0.606476149	0.397320639	0.005308827	-0.102877587	-0.017188079	0.009139073	-0.041966125	-0.117610041	-0.104325003
15.45	-0.022129367	-0.003924087	0.005914042	0.003386446	0.007357039	0.010584365	0.009168239	0.016490233	-0.000957554	-0.00657241	-0.022922638	-0.01512758	0.02400943	0.026279768	-0.001170267	-0.014917861	-0.004351344	0.010396429	-0.029767812	0.010204564	0.128425417	0.160466161	0.085044246	0.052307866	0.046361684	0.003823484	-0.028814243	-0.008832715	0.038682071	0.082524342	0.049063477	-0.036631504	-0.073790231	-0.055879225	-0.019561591	0.008247479	0.008891771	-0.060907071	-0.047038848	0.190044424	0.352052256	0.207391577	-0.023385431	-0.052088015	0.009923899	0.007892096	-0.020996081	-0.064155072	-0.08331894
15.5	-0.010627715	0.003020979	0.006969493	-0.001119481	0.003343832	0.011962153	0.012835943	0.013842872	-0.007028932	0.004466283	-0.026357963	-0.058401068	-0.039599983	-0.01937328	-0.030873907	-0.030138553	-0.013256763	0.00195174	-0.021147734	-0.025100073	0.05474874	0.122835942	0.108280714	0.07963485	0.029491686	-0.028395199	-0.034888814	0.004954478	0.049700744	0.046730848	-0.037128839	-0.077371829	-0.038091733	0.007615825	0.006275661	0.005333632	0.031828867	0.008888626	-0.050267422	-0.043164154	0.001076249	-0.038506188	-0.044122479	0.014277003	0.035152154	0.00428572	0.003510204	0.001870809	-0.040138271
15.55	0.004168896	0.010422793	0.006962807	-0.00584035	-0.002611986	0.010366445	0.01522404	0.00885764	-0.012610331	0.014653034	-0.024899508	-0.090313002	-0.096887687	-0.062142447	-0.053153946	-0.039356331	-0.021005343	-0.007537215	-0.007948602	-0.055603553	-0.032127177	0.061444935	0.115485631	0.093700795	0.003971614	-0.058009821	-0.034085815	0.017804795	0.050748576	0.006042657	-0.104186687	-0.092389813	0.007960579	0.068711545	0.031057178	0.000667216	0.048407128	0.080790243	-0.04211444	-0.278861318	-0.369574475	-0.28710327	-0.053640092	0.081434832	0.053502963	-0.000565547	0.027452438	0.066276572	0.013222483
15.6	0.018883889	0.016245154	0.00558099	-0.010177466	-0.009580881	0.005698536	0.015057655	0.002327052	-0.016377879	0.021440078	-0.019193632	-0.104228195	-0.135512806	-0.092920414	-0.063535658	-0.040823091	-0.026159091	-0.015985625	0.006837205	-0.074927652	-0.11257122	-0.008884254	0.107073663	0.094012322	-0.02262878	-0.077774422	-0.026808934	0.027134791	0.04112623	-0.031798769	-0.140113381	-0.082537802	0.051603078	0.114475631	0.05048531	-0.004332431	0.055505514	0.138123111	-0.025888137	-0.463810503	-0.674464521	-0.482132909	-0.051544396	0.133683172	0.06135509	-0.005282911	0.046600864	0.11553155	0.06217685
15.65	0.029988256	0.018687463	0.002767471	-0.013505445	-0.01616691	-0.001356093	0.01145342	-0.004655271	-0.017198824	0.023008517	-0.010609939	-0.097180695	-0.146653271	-0.104770467	-0.060284526	-0.034427879	-0.027440174	-0.021462344	0.019860312	-0.078867984	-0.16790575	-0.07182745	0.085165697	0.081892581	-0.042361791	-0.082140718	-0.014810343	0.031123158	0.022768858	-0.060415599	-0.141888366	-0.055155422	0.081184611	0.135628413	0.060960584	-0.008197707	0.051891973	0.166817604	-0.006473309	-0.554230185	-0.840045554	-0.577600258	-0.040058376	0.158111651	0.057199441	-0.008560477	0.057367319	0.139717485	0.093813479
15.7	0.034661512	0.016712703	-0.001199296	-0.015250248	-0.020834509	-0.009489566	0.004294133	-0.010860933	-0.014460696	0.018744238	-0.000948663	-0.070468103	-0.126970601	-0.094444805	-0.044568885	-0.021661574	-0.024094587	-0.022642325	0.028185635	-0.066317572	-0.184865548	-0.113462004	0.053046079	0.059882902	-0.049064332	-0.068674566	-0.000751424	0.029078299	-0.000286046	-0.075888901	-0.114847508	-0.020877763	0.089431163	0.128458266	0.060320164	-0.009785591	0.038427705	0.158880625	0.011023605	-0.526410715	-0.822838394	-0.548968654	-0.02315758	0.147762703	0.041937575	-0.009473323	0.057557604	0.134561611	0.100505824
15.75	0.031506442	0.010385252	-0.005700813	-0.014982072	-0.022299534	-0.017071145	-0.005573786	-0.015149715	-0.008313223	0.009441186	0.007917614	-0.029367709	-0.079502137	-0.06322922	-0.020012982	-0.005235839	-0.016204437	-0.019128078	0.029971012	-0.03957654	-0.158895548	-0.125499129	0.014766644	0.031231359	-0.040073716	-0.038832387	0.012432435	0.021551852	-0.022985104	-0.077207826	-0.069977115	0.010033088	0.075258033	0.095413266	0.048399561	-0.008561083	0.017860226	0.114531097	0.022558194	-0.38285807	-0.620759766	-0.399471913	-0.005382552	0.103469036	0.018681879	-0.00769	0.046930857	0.102143209	0.081806531
15.8	0.020937136	0.000919339	-0.009862952	-0.012513786	-0.019882676	-0.022506306	-0.016402879	-0.016706726	0.000261497	-0.002832129	0.01440345	0.01794614	-0.013261098	-0.016900686	0.008191284	0.011537038	-0.004834419	-0.011563001	0.024891226	-0.003968464	-0.095450945	-0.10706643	-0.025092435	-0.000428329	-0.017033834	0.00211516	0.022202268	0.01018097	-0.040567564	-0.066064744	-0.020189343	0.03060759	0.043676214	0.044313232	0.027253066	-0.004724226	-0.005741643	0.042443058	0.026045524	-0.152399146	-0.274672704	-0.15994232	0.009328568	0.033904838	-0.007893373	-0.003545045	0.027403469	0.050192969	0.044148937
15.85	0.005138179	-0.009581094	-0.012723405	-0.007985414	-0.013728967	-0.024571342	-0.025876415	-0.015234882	0.009593479	-0.015186047	0.01750431	0.062048141	0.05842312	0.035255339	0.034383546	0.025450031	0.008064557	-0.001506649	0.014205629	0.033178965	-0.008931633	-0.064636098	-0.061615245	-0.031245567	0.014433135	0.046038188	0.026955115	-0.002695432	-0.049716478	-0.046136636	0.023209866	0.038516962	0.00395177	-0.013557659	0.00091878	0.000847936	-0.027792191	-0.042008353	0.021684334	0.115868863	0.140343373	0.117869549	0.018489547	-0.046190263	-0.032508419	0.002042338	0.002797338	-0.00977843	-0.001420481
15.9	-0.012403373	-0.018626136	-0.013451606	-0.001907672	-0.004828965	-0.022654146	-0.031638083	-0.01104485	0.017667591	-0.024584701	0.016966647	0.094135381	0.120535521	0.082231884	0.053515476	0.034033612	0.020004239	0.008903204	0.000453095	0.064001371	0.080546927	-0.010164038	-0.089856595	-0.057306856	0.046115694	0.083606613	0.026305525	-0.01455165	-0.04924414	-0.022085039	0.052898851	0.035663958	-0.033300777	-0.06599022	-0.025288692	0.006827492	-0.044074057	-0.120121079	0.01168287	0.363425911	0.531972423	0.372923412	0.021421671	-0.119225035	-0.050340636	0.007783943	-0.021865063	-0.065051081	-0.042664887
15.95	-0.027688075	-0.023957077	-0.011571233	0.004862145	0.005172289	-0.016860662	-0.031886347	-0.005006005	0.022588824	-0.028583402	0.013297982	0.107760273	0.159475894	0.113572708	0.062029649	0.03598699	0.028493003	0.017427103	-0.01315217	0.081727896	0.151813401	0.042051111	-0.10538076	-0.074927281	0.069309685	0.10630933	0.021053792	-0.023201382	-0.040163118	0.001470605	0.066317791	0.026457659	-0.059139739	-0.102438208	-0.045852239	0.011771178	-0.051536569	-0.174091262	-0.000488305	0.535472008	0.811853125	0.548723902	0.019094154	-0.168682437	-0.057976547	0.012323419	-0.041398296	-0.104384609	-0.069626604
16	-0.037132771	-0.024117928	-0.007127274	0.011227665	0.014336511	-0.007980266	-0.02587561	0.001641111	0.023053472	-0.025946701	0.007612991	0.100093367	0.166003957	0.121675235	0.058421265	0.031338734	0.03162548	0.022230991	-0.023478594	0.082143775	0.187638302	0.078975014	-0.105032321	-0.08115616	0.077083908	0.108391715	0.012870482	-0.02721922	-0.025186481	0.020791589	0.064976824	0.015613025	-0.068531626	-0.11611258	-0.05627368	0.014479201	-0.048860702	-0.191111902	-0.011088923	0.593328086	0.915954058	0.606121111	0.013568131	-0.182866575	-0.054065374	0.014553414	-0.051603446	-0.120266856	-0.07711174
16.05	-0.038419669	-0.018835693	-0.000746607	0.016039387	0.020875298	0.002667129	-0.014186858	0.007569164	0.018700784	-0.01698875	0.001348763	0.072481973	0.137400065	0.103619531	0.043432945	0.021333245	0.028571818	0.022306699	-0.028207419	0.064574289	0.178879585	0.092004277	-0.087790786	-0.07444027	0.066131787	0.088268537	0.003800272	-0.026172576	-0.007862434	0.033537014	0.052864375	0.006366182	-0.061229897	-0.1051902	-0.054155334	0.014285813	-0.036690292	-0.166392096	-0.017084251	0.523244015	0.819351448	0.532125578	0.00725126	-0.15762083	-0.039551798	0.013875194	-0.050257876	-0.110298099	-0.065555017
16.1	-0.031064428	-0.009114482	0.006436946	0.018328925	0.023563304	0.013460614	0.001310397	0.011671941	0.010246667	-0.003542948	-0.004084658	0.030204132	0.078339119	0.06207841	0.019884295	0.008097134	0.01982913	0.017706601	-0.026361717	0.03216313	0.126775829	0.07892424	-0.055445011	-0.05525561	0.037733055	0.049069602	-0.004270076	-0.020628059	0.008369061	0.038919934	0.034694194	-0.000287472	-0.04120405	-0.072957537	-0.039858892	0.011208602	-0.017491366	-0.10439176	-0.016871608	0.339611789	0.54201283	0.342764396	0.002189034	-0.097399694	-0.01745249	0.010339036	-0.037691944	-0.077488246	-0.040192187
16.15	-0.016565711	0.002978511	0.012989698	0.017539762	0.022015804	0.022737163	0.017802941	0.013312143	-0.000643003	0.011440443	-0.007633342	-0.01853465	0.000218441	0.005034163	-0.007825257	-0.005823478	0.007157284	0.009534673	-0.018510959	-0.00864576	0.042819211	0.044215727	-0.012793442	-0.02644822	-0.002422743	-0.00184137	-0.01003552	-0.011950162	0.020925838	0.037545428	0.014608644	-0.00520704	-0.014981365	-0.026931944	-0.016542865	0.005921482	0.004930974	-0.017976417	-0.010607732	0.081877742	0.144340696	0.079413344	-0.000426188	-0.01444448	0.007768881	0.004631111	-0.016787433	-0.029466785	-0.00899684
16.2	0.001905037	0.014781398	0.017478951	0.013693074	0.016759761	0.029038127	0.03210569	0.012440918	-0.011713141	0.024575572	-0.008825244	-0.064176168	-0.081001458	-0.055719102	-0.034472449	-0.017952007	-0.006795355	-0.000307653	-0.006607254	-0.04935051	-0.05378858	-0.002305754	0.032843061	0.006944859	-0.045511501	-0.054306822	-0.012985509	-0.001955491	0.028466082	0.031027528	-0.004368115	-0.009926172	0.010451286	0.022808744	0.010472943	-0.000436086	0.026166985	0.074329473	-9.14E-05	-0.194120369	-0.286390609	-0.200469078	-0.000433878	0.073768445	0.031097412	-0.002090354	0.007629427	0.023193843	0.019836632
16.25	0.020208416	0.023646868	0.018801413	0.007435013	0.00908168	0.031313539	0.041326566	0.009558599	-0.020626109	0.032835881	-0.007835008	-0.097663577	-0.148054175	-0.107024967	-0.0549269	-0.026305347	-0.019087436	-0.009564479	0.006501712	-0.08112734	-0.140521957	-0.048120866	0.072831921	0.03849041	-0.081635899	-0.097485761	-0.013371077	0.007487799	0.030870691	0.021502979	-0.020207672	-0.01532617	0.029499256	0.065730969	0.03489481	-0.006557161	0.042051155	0.152383257	0.011741883	-0.428426568	-0.655526037	-0.436051629	0.001425603	0.148260633	0.047954447	-0.008469077	0.029874926	0.069191066	0.040049036
16.3	0.0341788	0.027548531	0.01646032	-6.24E-05	0.000694469	0.029067182	0.043472801	0.005533848	-0.025488771	0.034267213	-0.005373064	-0.112225537	-0.186065051	-0.137257915	-0.065097718	-0.029687956	-0.027153783	-0.016154691	0.01776132	-0.096711463	-0.196745787	-0.081211067	0.09897617	0.061669597	-0.10216975	-0.122183213	-0.011965279	0.014822928	0.028922017	0.011152211	-0.031436465	-0.02081246	0.039070269	0.092972944	0.050922529	-0.011288462	0.049466681	0.198863011	0.021577537	-0.570110523	-0.882010512	-0.576427431	0.003869228	0.192662463	0.055084808	-0.013265846	0.044723456	0.09880856	0.04853462
16.35	0.040587863	0.025544936	0.010719696	-0.007336697	-0.006687178	0.022434435	0.037867695	0.001340796	-0.025271642	0.028444156	-0.002433591	-0.104745303	-0.185891415	-0.139010612	-0.062751442	-0.027824366	-0.029382473	-0.018662073	0.024632344	-0.092024204	-0.20854655	-0.093027229	0.105413822	0.071411706	-0.101819202	-0.122883131	-0.009713154	0.019056924	0.023852262	0.001811591	-0.036795956	-0.024375973	0.038773408	0.099098955	0.054640446	-0.013886905	0.046952986	0.203121824	0.026551491	-0.588387971	-0.916192169	-0.591591079	0.005530106	0.196814405	0.051175174	-0.015634735	0.048636316	0.105894626	0.045440989
16.4	0.037905949	0.017997735	0.002590528	-0.01295732	-0.011750588	0.012188897	0.025296611	-0.002203331	-0.020022982	0.016560341	2.30E-05	-0.076437621	-0.146340626	-0.110933704	-0.04803507	-0.021329675	-0.025460676	-0.016667761	0.025674146	-0.067182181	-0.172053305	-0.08050407	0.090181014	0.065440331	-0.079910337	-0.099021691	-0.007391803	0.019864299	0.0169388	-0.005273464	-0.035284249	-0.023503275	0.030365401	0.083160533	0.044983454	-0.014145828	0.034998031	0.163604411	0.024966136	-0.479303677	-0.750585095	-0.478766837	0.005385381	0.15907474	0.037089129	-0.015290956	0.040604601	0.089123341	0.033366706
16.45	0.02668013	0.006497874	-0.006356815	-0.01585615	-0.013863963	-0.000325725	0.007864083	-0.004621842	-0.010835649	0.001136688	0.001357373	-0.032680366	-0.074713512	-0.058254385	-0.023565382	-0.011542079	-0.016412388	-0.010842538	0.020852635	-0.02664135	-0.094468949	-0.046666359	0.055983741	0.045026221	-0.040603909	-0.055198862	-0.005387134	0.017543113	0.009263547	-0.009539031	-0.026593459	-0.016510125	0.016814526	0.048867745	0.024030259	-0.012365952	0.015954679	0.088287986	0.01673536	-0.266555049	-0.421342464	-0.262810112	0.003049244	0.086819153	0.015678737	-0.012530754	0.022400256	0.052285117	0.016128024
16.5	0.009433396	-0.006481002	-0.014316919	-0.01557971	-0.013162533	-0.013341234	-0.011396512	-0.00583474	0.00041326	-0.014572703	0.001422385	0.01799107	0.014523922	0.008204191	0.00598411	-0.000257432	-0.004330522	-0.002773778	0.011505658	0.021592971	0.007439867	0.000264378	0.009894721	0.014877868	0.008005133	-0.000260848	-0.003647846	0.012858183	0.001660601	-0.011050603	-0.011694633	-0.003673619	0.001387108	0.003829262	-0.00345582	-0.00919322	-0.006408606	-0.006960687	0.003458394	0.003686294	-0.000235499	0.009313356	-0.001127016	-0.005002818	-0.008786867	-0.008105069	-0.001825046	0.003527983	-0.002393889
16.55	-0.009900416	-0.018123891	-0.019638542	-0.012392624	-0.01042862	-0.024885806	-0.029076103	-0.006083317	0.011477651	-0.027324757	0.000566116	0.065549418	0.102714886	0.074324826	0.03476212	0.010586137	0.008120075	0.005433068	-1.77E-05	0.067556059	0.111060606	0.048986763	-0.038039363	-0.017866372	0.055686013	0.054558776	-0.001815101	0.006826051	-0.005208926	-0.010344026	0.006813237	0.012391304	-0.012966712	-0.042011234	-0.031128524	-0.005384598	-0.027640789	-0.101767623	-0.011902663	0.272807662	0.421035399	0.278724318	-0.006156081	-0.096976423	-0.031463034	-0.002989519	-0.0264941	-0.04632871	-0.018974534
16.6	-0.026881648	-0.025891643	-0.021189173	-0.007200379	-0.006808962	-0.033066308	-0.042000443	-0.005763116	0.020210796	-0.03459854	-0.000530105	0.100480953	0.171014614	0.125814508	0.056930675	0.019223921	0.018302317	0.011681814	-0.010949634	0.101396967	0.1930194	0.08790239	-0.077002833	-0.045322328	0.0923488	0.09803525	0.000531736	0.000499242	-0.010760052	-0.008209141	0.024916329	0.027354135	-0.02386489	-0.078455961	-0.052532787	-0.001581514	-0.04348495	-0.175649654	-0.025684158	0.482464412	0.750770065	0.487301792	-0.01068167	-0.169355299	-0.047877664	0.001878581	-0.045880583	-0.08609293	-0.031255685
16.65	-0.037601933	-0.028079987	-0.018609676	-0.00130881	-0.003455971	-0.036381344	-0.0477928	-0.005233627	0.024983513	-0.035107496	-0.001124199	0.115726222	0.204540066	0.151420889	0.067918536	0.024334589	0.024168182	0.014411237	-0.018778367	0.115498514	0.234476969	0.107873651	-0.097918598	-0.060794431	0.110278756	0.121356445	0.003608923	-0.005204997	-0.014459161	-0.005470796	0.038057674	0.036609374	-0.029514502	-0.097245176	-0.062593138	0.001836761	-0.050726407	-0.21247871	-0.034386701	0.587223622	0.917151222	0.590140265	-0.013345125	-0.206345031	-0.054802251	0.005818693	-0.055405422	-0.106648125	-0.037614912
16.7	-0.03960892	-0.024198997	-0.012399153	0.003915888	-0.001197431	-0.034016456	-0.045299476	-0.004676312	0.024971768	-0.029005648	-0.000704381	0.108149337	0.195720721	0.145489091	0.065445485	0.025226683	0.024660974	0.012987081	-0.021841175	0.106181384	0.22543048	0.104304365	-0.095644859	-0.060450998	0.105826729	0.120000008	0.007240883	-0.009607958	-0.015909202	-0.002816716	0.042458678	0.036992796	-0.028721659	-0.093903275	-0.058763396	0.004778243	-0.047841824	-0.20403902	-0.03555505	0.56441896	0.883829432	0.565165385	-0.013167134	-0.199607131	-0.050877401	0.008520578	-0.052655551	-0.103024446	-0.036994322
16.75	-0.032495147	-0.015089359	-0.003810158	0.007393738	-0.000327136	-0.026061016	-0.034813424	-0.00405025	0.020271064	-0.017762541	0.000800504	0.079215324	0.146064726	0.109249259	0.050059296	0.021916935	0.019884388	0.007860291	-0.019692004	0.074606613	0.167040362	0.078082089	-0.070304508	-0.044294282	0.080184201	0.094667872	0.010821951	-0.012304571	-0.015009664	-0.000705856	0.036434827	0.02808159	-0.021059367	-0.068821433	-0.041578219	0.007344191	-0.035315717	-0.151889445	-0.028461129	0.419086542	0.657872569	0.417876122	-0.009855698	-0.150198117	-0.036871821	0.010027905	-0.037903135	-0.075613786	-0.028943104
16.8	-0.018003491	-0.002747156	0.00542104	0.008588787	-0.000571002	-0.013587092	-0.018059797	-0.003155413	0.011835321	-0.003763539	0.002965765	0.03471603	0.065908157	0.050527433	0.025034714	0.015092645	0.011021999	0.000449563	-0.013160458	0.026657043	0.071448359	0.035210186	-0.027395814	-0.016170747	0.039080785	0.051076089	0.013446956	-0.013147841	-0.012101071	0.000633599	0.021176508	0.012517915	-0.007205131	-0.027296262	-0.014500253	0.009660516	-0.015556444	-0.067102145	-0.014405262	0.182898402	0.288346096	0.180191629	-0.003960995	-0.068479066	-0.015525025	0.010609888	-0.014027012	-0.030211548	-0.013943483
16.85	0.000384056	0.010108805	0.013446593	0.007608316	-0.001230749	0.001451795	0.002062005	-0.001771951	0.001270586	0.010247767	0.004995046	-0.016411859	-0.027819134	-0.018047522	-0.004359279	0.005969379	4.46E-05	-0.007223817	-0.004095292	-0.028201185	-0.040878377	-0.014728564	0.023368076	0.017171894	-0.008517698	-0.001342966	0.014174007	-0.01220793	-0.007992873	0.001135434	0.000612871	-0.004836628	0.010720484	0.021539509	0.016873382	0.011705893	0.00757493	0.032092066	0.00347461	-0.09270378	-0.14423242	-0.096388633	0.003177167	0.028033542	0.008994523	0.010575205	0.014123448	0.023179474	0.006141097
16.9	0.01828146	0.020636288	0.018696808	0.005119878	-0.001455523	0.016510593	0.021952224	0.000184868	-0.009466828	0.021743819	0.005988556	-0.063933129	-0.115312071	-0.081906957	-0.032053649	-0.003927138	-0.01071893	-0.013057081	0.005135886	-0.078850554	-0.145681305	-0.060870895	0.070229991	0.047721933	-0.052413204	-0.051525254	0.012338768	-0.009728215	-0.00381384	0.000797913	-0.019699116	-0.018643965	0.029090638	0.066704396	0.046038783	0.013209557	0.029529445	0.124258983	0.020882767	-0.34771417	-0.545366335	-0.351894833	0.009702767	0.11844555	0.031908375	0.010100279	0.040762643	0.072557564	0.027817132
16.95	0.031458181	0.026505466	0.020201121	0.002115925	-0.000555572	0.028896387	0.037938049	0.002560014	-0.018412528	0.028876621	0.005270033	-0.098431208	-0.17824364	-0.127791088	-0.052541566	-0.013013835	-0.019053905	-0.015410456	0.012259632	-0.114841591	-0.220300361	-0.093571822	0.102063039	0.068105369	-0.083432421	-0.089174096	0.007820905	-0.006090156	-0.000699871	-0.000390109	-0.034337258	-0.025081545	0.043228209	0.097851744	0.066958103	0.013667693	0.045974046	0.189459946	0.033403491	-0.526685613	-0.827253377	-0.530912152	0.013698356	0.183080521	0.048762075	0.009137383	0.060367404	0.106659915	0.046236087
17	0.036864205	0.026428892	0.01777242	-0.000400195	0.001738563	0.036288326	0.046958027	0.004950791	-0.023925129	0.030746856	0.002663724	-0.113239811	-0.203755219	-0.146621476	-0.062070764	-0.019893155	-0.023285243	-0.01353541	0.015665353	-0.12860246	-0.248702434	-0.106520507	0.110924013	0.073276822	-0.095434611	-0.106939687	0.00117529	-0.001785984	0.000586255	-0.002456038	-0.039819261	-0.02330057	0.048446679	0.107680693	0.075279738	0.01248527	0.053650645	0.213655672	0.037655244	-0.590897677	-0.928164688	-0.594706109	0.013726361	0.20787123	0.056289701	0.007438773	0.068788537	0.117592205	0.056143781
17.05	0.03336604	0.020462307	0.01202	-0.001711539	0.005150506	0.037226757	0.047181938	0.006805045	-0.024962826	0.027452763	-0.00137589	-0.105773509	-0.187177703	-0.135346736	-0.059376802	-0.023547604	-0.022583144	-0.007776254	0.014786441	-0.117059652	-0.225012874	-0.098004369	0.093897897	0.061608588	-0.086624718	-0.101906006	-0.006421197	0.002611395	-3.95E-05	-0.00536755	-0.035774108	-0.015740379	0.04147951	0.093691136	0.069166443	0.009203836	0.051016562	0.191823843	0.032261151	-0.526871056	-0.82622326	-0.5297686	0.009319466	0.187542866	0.053039379	0.00469084	0.06405967	0.102709969	0.053363437
17.1	0.022008329	0.010001233	0.004195764	-0.001580469	0.008905155	0.031458313	0.038437106	0.007593913	-0.021270083	0.019947107	-0.005835156	-0.077977862	-0.132884541	-0.097376962	-0.045796595	-0.023461721	-0.017103147	0.000507293	0.010200648	-0.082315703	-0.154755123	-0.071067866	0.053820327	0.035165265	-0.059880098	-0.076077808	-0.013403806	0.00649429	-0.001887053	-0.008896921	-0.024998839	-0.00711486	0.021863462	0.058833328	0.049594598	0.003740957	0.03853892	0.129073705	0.018353682	-0.349306923	-0.544422573	-0.350838225	0.001269855	0.126836062	0.039639186	0.000711179	0.046762619	0.065273872	0.036381409
17.15	0.005733772	-0.002533358	-0.004085855	-0.000283582	0.011936529	0.020045807	0.022331619	0.006997956	-0.013446509	0.009766979	-0.009403843	-0.035819162	-0.053123189	-0.041570465	-0.024771544	-0.019664828	-0.007943685	0.009277238	0.003429946	-0.031233859	-0.053526596	-0.032576225	-0.001270965	-0.000834854	-0.022018533	-0.035790193	-0.018179861	0.00928941	-0.003676204	-0.012485665	-0.012319965	-0.002409619	-0.00726177	0.010861436	0.020105118	-0.003444416	0.018588262	0.039486794	-0.000568268	-0.097755773	-0.145622017	-0.09764397	-0.008403593	0.03945661	0.018655903	-0.004364601	0.019901669	0.013694519	0.007445053
17.2	-0.011368633	-0.014253585	-0.011189061	0.001515058	0.013197218	0.005199462	0.00201457	0.005038263	-0.002879003	-0.0012867	-0.010857864	0.012051481	0.034856543	0.019924157	-0.000910066	-0.012703211	0.003067298	0.016327932	-0.00350184	0.025982891	0.056574953	0.008554053	-0.059818343	-0.039184079	0.017826799	0.009797106	-0.019523308	0.010546598	-0.003969349	-0.015188862	-0.00264034	-0.004647553	-0.039375187	-0.039477723	-0.013909363	-0.011329634	-0.005040514	-0.057068121	-0.01944759	0.172269718	0.281493769	0.173970184	-0.016858128	-0.055033964	-0.005919282	-0.009981111	-0.011669573	-0.040464501	-0.027358089
17.25	-0.025095956	-0.022479724	-0.015785035	0.003006212	0.011980271	-0.0101507	-0.01841204	0.002102014	0.008467578	-0.011453187	-0.009449066	0.056146298	0.112675977	0.074420563	0.021116938	-0.003558983	0.013719583	0.019839743	-0.008632784	0.077913051	0.151946099	0.043512723	-0.109181127	-0.072174466	0.050355031	0.050763368	-0.016901566	0.010030974	-0.001718339	-0.015768767	0.001101634	-0.01332481	-0.065959726	-0.080988283	-0.046223491	-0.018477594	-0.027876984	-0.139425684	-0.032972648	0.40174853	0.642403259	0.404578519	-0.021144678	-0.135681736	-0.029450718	-0.0151973	-0.042150938	-0.085236958	-0.059284496
17.3	-0.032180648	-0.025371616	-0.017101123	0.003512688	0.008159755	-0.022958058	-0.034730798	-0.001151369	0.018384408	-0.019256368	-0.005181474	0.088086727	0.164797759	0.111391894	0.03755529	0.006467197	0.021843376	0.018835044	-0.01059646	0.114282787	0.212742271	0.065620076	-0.138301109	-0.093087362	0.068272903	0.078582043	-0.010648487	0.007793974	0.003266335	-0.012965895	-0.000753124	-0.024216845	-0.078791025	-0.104671684	-0.070911963	-0.023334136	-0.045639647	-0.189888742	-0.037048909	0.541344392	0.858146555	0.544518488	-0.019078314	-0.184919753	-0.047546668	-0.018864701	-0.065861959	-0.111071382	-0.079198434
17.35	-0.031088949	-0.022362222	-0.015045448	0.002712504	0.002278213	-0.030707927	-0.043524424	-0.003975205	0.024833241	-0.023672623	0.001116913	0.102230015	0.181704871	0.124523462	0.046195606	0.01589879	0.02573414	0.013422053	-0.008983086	0.128072208	0.227205968	0.071743017	-0.140041916	-0.097411824	0.067988948	0.08789838	-0.001935342	0.004198133	0.010108341	-0.00591165	-0.00458348	-0.030762901	-0.072500876	-0.105811606	-0.083403302	-0.024602716	-0.055044159	-0.198164564	-0.030033301	0.562318939	0.883176734	0.564966337	-0.010024153	-0.192538666	-0.056882089	-0.019910446	-0.078285508	-0.113010178	-0.080309489
17.4	-0.022366623	-0.014284315	-0.010189947	0.000738725	-0.004548594	-0.031963896	-0.042960135	-0.005750996	0.026370321	-0.024224069	0.00795936	0.096651791	0.161624085	0.112724549	0.046549666	0.023248524	0.024500742	0.004767462	-0.004432832	0.116917847	0.19407917	0.062784462	-0.1127321	-0.083616765	0.050422574	0.077560063	0.007458627	-0.000121182	0.017024818	0.005420576	-0.004915639	-0.026628684	-0.04659561	-0.084975765	-0.081287418	-0.021597381	-0.054401309	-0.163561269	-0.013360094	0.462662402	0.71546292	0.46416097	0.004653117	-0.157910923	-0.055800247	-0.01764826	-0.076909885	-0.091693827	-0.060524344
17.45	-0.008449348	-0.003155956	-0.003624176	-0.001872071	-0.010888571	-0.026683	-0.033246169	-0.006162748	0.022490828	-0.021006564	0.013565785	0.073319637	0.110494587	0.079969276	0.039614632	0.02720627	0.018265613	-0.00519135	0.001561758	0.083523878	0.122575919	0.043157609	-0.060613206	-0.053403929	0.020727278	0.050706581	0.015526112	-0.004358615	0.021831273	0.019874782	0.0031639	-0.008547152	-0.006188548	-0.047696898	-0.064752357	-0.014475224	-0.043898308	-0.094945699	0.008666739	0.267055474	0.396436791	0.267327788	0.021665338	-0.089950809	-0.044586125	-0.012025755	-0.061722114	-0.052965529	-0.023580688
17.5	0.007004409	0.00832377	0.003283424	-0.00436166	-0.015345706	-0.016221861	-0.016629957	-0.005273042	0.013806008	-0.014659425	0.016331763	0.037477881	0.040293616	0.034105203	0.027373773	0.026844081	0.008168125	-0.014218123	0.007088696	0.035010906	0.029967513	0.019406424	0.006887645	-0.011449895	-0.013015443	0.013932557	0.020476436	-0.007689947	0.022643257	0.035034278	0.021486905	0.02165615	0.038944769	-0.002943943	-0.0365793	-0.004278231	-0.025522699	-0.008499092	0.029915025	0.020731827	0.000794398	0.020360167	0.036459986	-0.004843242	-0.025371697	-0.003729255	-0.035258182	-0.006221226	0.021542393
17.55	0.020076235	0.017442564	0.009165017	-0.005999973	-0.016914739	-0.003027763	0.00308547	-0.003478245	0.001990027	-0.006277429	0.015272619	-0.00357054	-0.033811837	-0.015023888	0.012228412	0.021818256	-0.003841311	-0.020312503	0.010365577	-0.018640765	-0.062607572	-0.00165607	0.076918456	0.03530321	-0.041823547	-0.024262324	0.021144091	-0.009440403	0.018543119	0.047508685	0.04718506	0.056740147	0.076857511	0.039189105	-0.001686867	0.007236436	-0.00265764	0.07616668	0.044057733	-0.221245144	-0.381375607	-0.221176179	0.044350138	0.077882656	-0.001704468	0.005895339	-0.002185984	0.038025442	0.062908268
17.6	0.02759023	0.022136946	0.012917831	-0.006320013	-0.015242977	0.009916545	0.021408448	-0.001362271	-0.01051915	0.0027372	0.010319095	-0.041989944	-0.096794333	-0.057687825	-0.003469243	0.012529795	-0.01538473	-0.022174357	0.010253695	-0.066706529	-0.135088548	-0.014800987	0.135664422	0.078717707	-0.05807195	-0.055379929	0.017267965	-0.009231858	0.009975673	0.05359315	0.072746347	0.085757962	0.096811128	0.069953327	0.033716386	0.017943349	0.02056339	0.140582934	0.046367296	-0.406701034	-0.665789641	-0.405023694	0.041844723	0.139961906	0.022128129	0.015096557	0.031523027	0.070703804	0.089001119
17.65	0.027893994	0.021480148	0.013904386	-0.005261672	-0.010727998	0.0197665	0.034207233	0.000497373	-0.021020507	0.01087949	0.002381204	-0.070916196	-0.136833016	-0.086163862	-0.017691303	0.000191194	-0.02414354	-0.019486085	0.006595388	-0.099933171	-0.173012443	-0.017740996	0.171051025	0.110772726	-0.057421876	-0.072766829	0.009576368	-0.007073553	-0.00128301	0.050189223	0.087962601	0.097405329	0.092538332	0.083929439	0.063243688	0.025792547	0.040015612	0.171588765	0.035165239	-0.498033715	-0.793341581	-0.494051997	0.027812699	0.168560591	0.041885911	0.022088172	0.059698073	0.086208366	0.092190662
17.7	0.021221737	0.015873299	0.012054368	-0.003179369	-0.004423303	0.024451633	0.038683592	0.001703126	-0.027150656	0.016785356	-0.006839981	-0.085650298	-0.147493774	-0.096063819	-0.028823332	-0.013251609	-0.028345528	-0.012950873	0.000280438	-0.112385872	-0.170557337	-0.011633133	0.17517847	0.124963009	-0.039934968	-0.073001534	-0.000344942	-0.003373297	-0.012598705	0.035772016	0.083294559	0.083976145	0.064348376	0.080038797	0.081519275	0.029245479	0.05231582	0.164110364	0.012490622	-0.480135743	-0.742990099	-0.474108149	0.004119688	0.159011969	0.054129084	0.025445878	0.077149956	0.083395626	0.071181114
17.75	0.009558667	0.006896176	0.007854089	-0.000713641	0.002225106	0.023127029	0.034026808	0.002132733	-0.027445562	0.019478038	-0.015245283	-0.084347565	-0.128641712	-0.086898916	-0.035649084	-0.025372098	-0.027142259	-0.004088055	-0.00697915	-0.102547894	-0.131436483	-0.000592682	0.146014928	0.117582036	-0.010081382	-0.05654231	-0.010377604	0.001135542	-0.021255399	0.011132184	0.053598737	0.044579583	0.019341966	0.061378895	0.085223496	0.027601841	0.055401637	0.121941512	-0.01624775	-0.362801619	-0.535171714	-0.356134868	-0.024508984	0.115512581	0.056805812	0.02443119	0.080697488	0.065371951	0.031613416
17.8	-0.00394013	-0.003135725	0.002230733	0.001428588	0.007743002	0.016338246	0.021581634	0.001929566	-0.021720877	0.018567025	-0.0208347	-0.068130177	-0.086006241	-0.061856475	-0.037338943	-0.033680161	-0.020787999	0.005153143	-0.013107205	-0.073463673	-0.067507274	0.009650634	0.08799697	0.088650774	0.024373398	-0.027517244	-0.018322049	0.005536506	-0.025284294	-0.020360574	0.000907216	-0.0135841	-0.03042828	0.034011691	0.073776534	0.021144572	0.048862936	0.056417786	-0.043589104	-0.177251066	-0.225169022	-0.172265582	-0.05144292	0.049692996	0.049578654	0.019163104	0.069821403	0.038227759	-0.01544805
17.85	-0.015807423	-0.011783823	-0.00364257	0.002710775	0.01099765	0.00586619	0.004488207	0.00140065	-0.011163589	0.014347244	-0.02218402	-0.040667782	-0.029604893	-0.026910774	-0.033519837	-0.036141302	-0.010576153	0.012858518	-0.016231696	-0.03192597	0.004483443	0.013585013	0.011375929	0.042254805	0.054332261	0.007276242	-0.022380204	0.00891187	-0.024066332	-0.053128427	-0.064855727	-0.076515573	-0.071365054	0.005111583	0.049496336	0.011075319	0.033977682	-0.016605039	-0.061980606	0.032158023	0.111604345	0.032884702	-0.069728182	-0.022493474	0.033844081	0.010597715	0.046790615	0.00914944	-0.056737362
17.9	-0.023162826	-0.017102456	-0.008581431	0.002941221	0.011475454	-0.00570636	-0.013110897	0.00086859	0.001904763	0.007761087	-0.018784799	-0.007359422	0.028556778	0.010506576	-0.024433872	-0.031689714	0.001452611	0.017575982	-0.015209957	0.013088271	0.067156271	0.007723103	-0.069617569	-0.013882596	0.071687762	0.039927971	-0.021564608	0.010525955	-0.018497712	-0.080389224	-0.127731225	-0.127070246	-0.09229492	-0.018971606	0.017165264	-0.000738403	0.01345561	-0.080660675	-0.065852917	0.21882182	0.398461436	0.213362874	-0.073906051	-0.084724263	0.012453043	0.000324461	0.01621097	-0.0155221	-0.080745248
17.95	-0.024416703	-0.018095923	-0.011619398	0.002326735	0.009394017	-0.015601272	-0.027089686	0.000538523	0.014549641	0.000215933	-0.011169864	0.025701793	0.076989845	0.043001823	-0.011114972	-0.020602263	0.012960197	0.018604943	-0.009968101	0.052374681	0.10668219	-0.008140556	-0.139480398	-0.069628264	0.071409718	0.06317865	-0.015941264	0.009973187	-0.010653041	-0.095614133	-0.169833697	-0.149954886	-0.087781127	-0.03419776	-0.016932021	-0.012142694	-0.00905901	-0.122483467	-0.053231471	0.344643172	0.575590774	0.332587844	-0.061579503	-0.124097334	-0.010810422	-0.009768648	-0.015926053	-0.031751025	-0.081179159
18	-0.019604981	-0.01490295	-0.012188823	0.001386928	0.005618806	-0.02148216	-0.034321977	0.00043222	0.023909405	-0.00671243	-0.000801626	0.05279197	0.106924826	0.06460551	0.004536088	-0.004611009	0.02181007	0.016088684	-0.001561116	0.078420196	0.115874474	-0.030608238	-0.184507758	-0.114317884	0.0528621	0.072002898	-0.006646177	0.007262984	-0.00305379	-0.094112614	-0.176593297	-0.136535113	-0.059741051	-0.039504436	-0.046309078	-0.021118651	-0.029636449	-0.134811566	-0.02641618	0.388071657	0.613021724	0.371025018	-0.034274431	-0.133849219	-0.03189836	-0.017880555	-0.043497674	-0.038433773	-0.058827896
18.05	-0.010286868	-0.008673844	-0.010220716	0.000756757	0.00140679	-0.021976828	-0.033383223	0.000412376	0.027877232	-0.011626024	0.010242867	0.069481712	0.11381557	0.071816672	0.019892543	0.013318575	0.026496948	0.010903264	0.00806568	0.086876765	0.095483818	-0.053430447	-0.195611383	-0.138944195	0.020007644	0.064668915	0.004337029	0.002827069	0.002209512	-0.0743471	-0.141543206	-0.08789718	-0.016845948	-0.036558269	-0.065633387	-0.026158532	-0.044750223	-0.117574811	0.008486811	0.347670782	0.515463272	0.329150668	0.002686629	-0.114416919	-0.047200786	-0.022646912	-0.061530081	-0.03711575	-0.021232232
18.1	0.000943648	-0.001191495	-0.00614684	0.000942431	-0.00195377	-0.016970473	-0.024806977	0.000282256	0.025606435	-0.013617204	0.019712347	0.073298923	0.097917962	0.064140942	0.032009542	0.029536534	0.026410624	0.004387031	0.016553879	0.077294289	0.053467956	-0.069166576	-0.170281533	-0.138177086	-0.019554623	0.043050834	0.014598109	-0.002550437	0.00419525	-0.038612389	-0.069085733	-0.015098812	0.028125009	-0.028765958	-0.071825534	-0.026525877	-0.051887762	-0.07729805	0.043078468	0.240667791	0.318311953	0.225343643	0.041318584	-0.072711962	-0.054162522	-0.023382335	-0.067211532	-0.030992744	0.019736298
18.15	0.011182663	0.005644488	-0.000806089	0.002112617	-0.003509367	-0.00761068	-0.010854549	-8.58E-05	0.017708907	-0.012467858	0.025647438	0.064052881	0.063909561	0.044046895	0.03824962	0.040486589	0.02188423	-0.002009566	0.021725053	0.052989093	0.002523545	-0.071323612	-0.113236259	-0.11171236	-0.056471173	0.012137006	0.021832238	-0.007866864	0.003411197	0.007149466	0.025787693	0.063595308	0.062157637	-0.019923275	-0.064640529	-0.022357524	-0.049978292	-0.025003791	0.068826628	0.097225186	0.076442169	0.089665578	0.072855721	-0.019930354	-0.051712503	-0.020173086	-0.060402414	-0.023584938	0.051613882
18.2	0.017974411	0.010319854	0.00472478	0.003997554	-0.002912238	0.003968376	0.005115843	-0.000652543	0.006094781	-0.00868249	0.026775009	0.043791035	0.019693776	0.016362273	0.036975578	0.043540224	0.01403502	-0.007061575	0.022136758	0.020117133	-0.043409486	-0.056383903	-0.035563645	-0.064558308	-0.081949655	-0.021143293	0.024365478	-0.012076187	0.001580534	0.054419672	0.120942499	0.127742706	0.075896196	-0.012953115	-0.046591622	-0.014598992	-0.039563221	0.026752113	0.079287506	-0.047813824	-0.150841559	-0.04453153	0.089904378	0.031439192	-0.040433895	-0.013813714	-0.04352616	-0.017530831	0.0652041
18.25	0.019903337	0.012056586	0.009342156	0.005935798	-0.000519841	0.015133407	0.019496712	-0.001192888	-0.006505256	-0.003345478	0.022755928	0.016404987	-0.025332744	-0.012771959	0.028100607	0.037678092	0.004457407	-0.010014059	0.017458985	-0.013808411	-0.07273723	-0.025134917	0.047510357	-0.00610641	-0.08991419	-0.049500779	0.021551517	-0.014277626	0.000942953	0.093851923	0.192845166	0.160529527	0.066349974	-0.009113088	-0.022240721	-0.004795695	-0.022677789	0.066915518	0.071783323	-0.163460573	-0.314548683	-0.148842409	0.08830061	0.070605103	-0.022445811	-0.005613637	-0.020878027	-0.013865997	0.057332156
18.3	0.016877792	0.010927216	0.012127381	0.007062076	0.002707848	0.023338467	0.029270301	-0.001372427	-0.017210993	0.002160291	0.014246149	-0.013055179	-0.062194468	-0.037189545	0.013294774	0.023830011	-0.005141107	-0.010684279	0.00857585	-0.041604745	-0.07898555	0.017117348	0.119777589	0.051861181	-0.078454692	-0.06691149	0.013941875	-0.013888017	0.003328477	0.117308308	0.222986005	0.153594057	0.037591657	-0.007870942	0.00295828	0.005214111	-0.002463355	0.088297107	0.048081316	-0.229274081	-0.386697043	-0.205825898	0.068176023	0.0907348	-0.001015617	0.00287784	0.002465001	-0.01196318	0.031636699
18.35	0.010053608	0.007721251	0.012519492	0.006584262	0.005488617	0.02668076	0.03263506	-0.000895533	-0.023684082	0.006499226	0.002768975	-0.039258861	-0.084066444	-0.051975841	-0.004269647	0.00475982	-0.013267871	-0.009413116	-0.00261162	-0.057933484	-0.062105065	0.061575005	0.167445373	0.097783399	-0.050216585	-0.069917496	0.00318135	-0.010769632	0.009331945	0.119699386	0.20309493	0.10939349	-0.000728101	-0.007416492	0.023962386	0.013645298	0.017420666	0.088759432	0.01389848	-0.238751725	-0.36458723	-0.211531734	0.033944378	0.090019671	0.020032315	0.010169724	0.021850991	-0.010081822	-0.002812106
18.4	0.001443796	0.003625221	0.01041766	0.004066871	0.006601266	0.024307662	0.029289669	0.000332039	-0.024664775	0.008703178	-0.009570386	-0.057531502	-0.087502615	-0.054472143	-0.020616349	-0.015505505	-0.018867679	-0.006896393	-0.013630079	-0.060319641	-0.028064574	0.097996572	0.182015858	0.122918999	-0.011659023	-0.058313635	-0.008355148	-0.005289338	0.017894736	0.100178156	0.137582259	0.04039672	-0.036532131	-0.005576874	0.037254437	0.019088439	0.03347696	0.071069099	-0.022617399	-0.198941943	-0.268198841	-0.174325769	-0.006787358	0.071426241	0.037007801	0.015094817	0.034070788	-0.006281322	-0.034573838
18.45	-0.006660931	-0.000171978	0.006196285	-0.000367684	0.005266229	0.016592732	0.0203456	0.00209569	-0.020223746	0.008385224	-0.020472701	-0.064694756	-0.072949235	-0.044790833	-0.031944978	-0.032581475	-0.02141137	-0.00395405	-0.022013663	-0.049480812	0.013059092	0.117254708	0.161988929	0.123277704	0.028596319	-0.035077946	-0.018104406	0.001707494	0.026471034	0.06238763	0.042447584	-0.034630358	-0.059101556	-0.000789593	0.041494874	0.020753087	0.043013818	0.041606993	-0.053001007	-0.126821245	-0.132130703	-0.110810711	-0.045090182	0.041360484	0.047021286	0.016998173	0.037940116	0.000648183	-0.053551873
18.5	-0.012296507	-0.002823451	0.000632448	-0.005988271	0.001415209	0.005049658	0.007936228	0.003874851	-0.011676987	0.005797995	-0.027866461	-0.059656274	-0.044467735	-0.025721169	-0.035627359	-0.042749887	-0.020864336	-0.00130453	-0.025876272	-0.028936196	0.049914878	0.113730717	0.112997486	0.100389221	0.061877062	-0.005583137	-0.023908487	0.009013558	0.031760221	0.013691765	-0.059046323	-0.09608708	-0.062289117	0.007205279	0.037569858	0.018590316	0.044627385	0.008394103	-0.070595265	-0.043751788	0.005167582	-0.040318364	-0.072867672	0.00771714	0.048501599	0.015821189	0.034324869	0.010565374	-0.054148146
18.55	-0.014297088	-0.00401878	-0.005238805	-0.011581347	-0.004231461	-0.007991655	-0.005343068	0.004973654	-0.00120118	0.00173108	-0.030291898	-0.043625508	-0.008743112	-0.002037756	-0.030929103	-0.043843551	-0.017579279	0.000597507	-0.024339583	-0.004027847	0.072854643	0.086895923	0.046354051	0.060718997	0.08148343	0.023704951	-0.024516612	0.015256881	0.030789876	-0.036430348	-0.142671128	-0.129070413	-0.046175658	0.017176442	0.028066402	0.013273771	0.038427805	-0.020992881	-0.07212278	0.030320756	0.111682897	0.020359	-0.08473127	-0.022122412	0.041465716	0.012073017	0.025643866	0.021871947	-0.036862201
18.6	-0.012523511	-0.003983407	-0.010313756	-0.015730363	-0.010310413	-0.019874643	-0.017008453	0.004748553	0.008737509	-0.002715356	-0.02718198	-0.019892993	0.026406882	0.020636948	-0.019232227	-0.035763034	-0.012167246	0.001625682	-0.017719541	0.019389446	0.07628666	0.041634445	-0.023630847	0.013902022	0.084122709	0.046719482	-0.019871436	0.019151895	0.022002682	-0.078442632	-0.189662575	-0.127319247	-0.016714428	0.026758225	0.016362359	0.006043162	0.025965224	-0.041088274	-0.058309578	0.081407788	0.168944735	0.060628386	-0.079126311	-0.042847828	0.027486602	0.00669955	0.015024174	0.03194336	-0.007874586
18.65	-0.007810209	-0.003302613	-0.013619842	-0.017179094	-0.015153525	-0.028167337	-0.025143362	0.002860822	0.015986358	-0.006414332	-0.018989657	0.006805577	0.053706594	0.03715313	-0.003675879	-0.020488606	-0.005389465	0.001944588	-0.007435456	0.036274816	0.059849241	-0.012805718	-0.082903924	-0.029717438	0.07043308	0.059117506	-0.011108041	0.019761607	0.005981498	-0.104772759	-0.191434225	-0.094451185	0.016433131	0.033211765	0.005616082	-0.001560332	0.009873525	-0.049436413	-0.033444399	0.103768212	0.174448326	0.077423712	-0.058457636	-0.052025373	0.009363716	0.000876609	0.005369838	0.037939	0.02317384
18.7	-0.001667767	-0.002644386	-0.014491599	-0.015182929	-0.017233742	-0.031161301	-0.028659883	-0.000536458	0.019187562	-0.008478068	-0.007132924	0.031229014	0.067928035	0.044022209	0.011694571	-0.001582007	0.00191302	0.001894955	0.004327171	0.04344677	0.028188449	-0.064977608	-0.120714436	-0.061574678	0.04452886	0.059133177	-0.000266102	0.016718018	-0.014450827	-0.111325784	-0.15128162	-0.04224629	0.043097686	0.03432305	-0.002049846	-0.008015197	-0.006690623	-0.046619009	-0.004053708	0.099696735	0.139387028	0.074244458	-0.02824184	-0.050085048	-0.009439247	-0.004233233	-0.001388023	0.037716073	0.04641492
18.75	0.004162401	-0.002483112	-0.0126934	-0.00975165	-0.015599948	-0.028217101	-0.027353691	-0.004754075	0.018027162	-0.008443667	0.006241967	0.048688108	0.066909254	0.040184638	0.023029521	0.016692628	0.008862309	0.001844301	0.015113105	0.040133989	-0.010504006	-0.103958839	-0.131736681	-0.076749828	0.012755464	0.047782447	0.010211108	0.010348158	-0.034827741	-0.098158682	-0.082716507	0.013348198	0.0557703	0.029138262	-0.005954444	-0.012131908	-0.020692188	-0.035546023	0.022896472	0.077270216	0.083013371	0.058594839	0.004430543	-0.039643716	-0.025476176	-0.007713572	-0.004662868	0.030548033	0.05490759
18.8	0.008175484	-0.002919297	-0.008468884	-0.001713211	-0.010180584	-0.01988769	-0.02179335	-0.008699835	0.013208878	-0.006343623	0.018646219	0.055997273	0.05187345	0.027170175	0.027709267	0.03039947	0.014586977	0.002051082	0.022734051	0.027945858	-0.04673227	-0.121926962	-0.116807981	-0.074755743	-0.017968846	0.0284098	0.01806278	0.00166609	-0.050181354	-0.069200266	-0.005083156	0.057148548	0.051734613	0.018303499	-0.006776037	-0.013289958	-0.029807573	-0.020313898	0.041758476	0.047002207	0.025736771	0.038862907	0.032676832	-0.024461217	-0.035980974	-0.009070332	-0.005134684	0.017421629	0.046694565
18.85	0.009472292	-0.003653196	-0.002508592	0.007426398	-0.001867062	-0.007796916	-0.013112412	-0.011165572	0.006184645	-0.00265957	0.027718875	0.05210985	0.026992853	0.008617957	0.025010788	0.036847112	0.018293685	0.002581361	0.025724228	0.010315706	-0.072094764	-0.115924901	-0.082183358	-0.059115903	-0.041773095	0.005730566	0.021733031	-0.007783245	-0.056403285	-0.031137207	0.062117154	0.079042035	0.033546664	0.003913885	-0.006058385	-0.011546714	-0.03283617	-0.004997215	0.049455821	0.018511618	-0.016859114	0.021666224	0.051373073	-0.008363893	-0.039375396	-0.008313936	-0.004290573	0.000827896	0.025147661
18.9	0.007944487	-0.004115596	0.004160203	0.015799305	0.007655074	0.00569959	-0.002772108	-0.011189328	-0.001266752	0.001813985	0.031694259	0.038291583	-0.001686487	-0.010710532	0.016219709	0.035159989	0.019377974	0.00329795	0.023619202	-0.008414276	-0.08122845	-0.088380491	-0.037584103	-0.035945259	-0.055016589	-0.015361498	0.020700297	-0.016209151	-0.051420236	0.008218939	0.10446371	0.076401636	0.007815738	-0.011062741	-0.005503125	-0.007592413	-0.029852959	0.007305858	0.045942154	-0.001869252	-0.037478262	0.010368758	0.058103397	0.005590451	-0.035520657	-0.005928249	-0.003763463	-0.015877384	-0.002420875
18.95	0.004243821	-0.00370545	0.01034549	0.021594069	0.016291741	0.017999481	0.007658951	-0.008381656	-0.007491785	0.006152907	0.0297707	0.017790693	-0.027695663	-0.026160908	0.004169051	0.02637308	0.017558611	0.003918923	0.017007821	-0.024029642	-0.072855422	-0.04628537	0.006394224	-0.012013167	-0.056790192	-0.030911123	0.01553787	-0.021936573	-0.035830779	0.041664927	0.115927393	0.054014323	-0.017205709	-0.023592643	-0.006298239	-0.002561047	-0.022082557	0.014978348	0.033821794	-0.01204281	-0.037439959	0.004985112	0.053334811	0.015555746	-0.025667396	-0.002731626	-0.004697918	-0.02934054	-0.027332289
19	-0.000440383	-0.002048755	0.014898158	0.023475214	0.022047462	0.026783035	0.016690237	-0.003107799	-0.011329029	0.009488821	0.022296829	-0.004919046	-0.045621115	-0.034333015	-0.007641166	0.013049205	0.01299553	0.004122184	0.007360148	-0.033357797	-0.049754703	0.000702566	0.040822587	0.007121917	-0.048696511	-0.038675374	0.007702708	-0.023766764	-0.012810453	0.064028532	0.099450611	0.021753998	-0.034358494	-0.031359118	-0.008701595	0.002257821	-0.011539411	0.017899873	0.017324036	-0.013650736	-0.024302939	0.003210321	0.039870764	0.020938057	-0.012124881	0.000338826	-0.007347311	-0.037043767	-0.042390329
19.05	-0.004725835	0.000813068	0.01692177	0.020901786	0.023523647	0.030476115	0.023063997	0.00354356	-0.01231017	0.0111617	0.010724681	-0.025144031	-0.052261569	-0.033850171	-0.016067979	-0.001455115	0.006340929	0.003660914	-0.0033176	-0.034865679	-0.017768747	0.042693489	0.060299294	0.018386965	-0.03406367	-0.038396913	-0.000878655	-0.021252978	0.012688259	0.072980888	0.064880112	-0.009072082	-0.039725166	-0.033291952	-0.011999359	0.005735531	-0.000530535	0.017072387	0.000984417	-0.010562693	-0.007987762	0.001997277	0.021824164	0.022133756	0.002268898	0.002468042	-0.011018854	-0.037871508	-0.044055434
19.1	-0.007409565	0.004372975	0.015947965	0.014267224	0.020277226	0.028550292	0.025890014	0.010010453	-0.010667127	0.010820265	-0.002672345	-0.038988582	-0.047201797	-0.025565126	-0.019184593	-0.013862743	-0.001317175	0.00245392	-0.012917199	-0.028837704	0.015815671	0.071880124	0.063727769	0.021579396	-0.016877112	-0.031563214	-0.008308026	-0.014821071	0.035205834	0.069115927	0.025137339	-0.029423694	-0.033533092	-0.029709026	-0.014826685	0.007169983	0.008856411	0.014042319	-0.0115693	-0.007008895	0.003111053	-0.000971776	0.003448438	0.020122455	0.014753555	0.003168301	-0.014362745	-0.032270434	-0.033274043
19.15	-0.007773495	0.0077681	0.012043536	0.00482653	0.01294405	0.021598783	0.024762503	0.014663458	-0.007170766	0.008465578	-0.015264553	-0.044148671	-0.03269287	-0.01217657	-0.0167292	-0.021751858	-0.008630738	0.000624472	-0.019655619	-0.017136667	0.044053034	0.084144671	0.053925882	0.018857197	-0.000749269	-0.020774403	-0.013162794	-0.005698447	0.050147391	0.055366939	-0.008024452	-0.035084868	-0.01961528	-0.022065498	-0.015717435	0.006433853	0.015161643	0.010323275	-0.018403342	-0.006010131	0.004755804	-0.006418342	-0.011845353	0.016067839	0.023194629	0.002395166	-0.015889009	-0.021993509	-0.014781864
19.2	-0.005751394	0.010019005	0.005824084	-0.005571858	0.003093062	0.011175662	0.019844027	0.016252639	-0.002866378	0.004442531	-0.024615971	-0.040305688	-0.012905471	0.002608081	-0.01003487	-0.02404157	-0.014259796	-0.001522114	-0.022408362	-0.002644994	0.061842662	0.079597949	0.036297745	0.013599566	0.011811433	-0.008933598	-0.014780534	0.004339495	0.05487031	0.035986174	-0.027324708	-0.027360757	-0.003728986	-0.012426086	-0.013679762	0.003969547	0.017773894	0.006980738	-0.019474093	-0.00855082	-0.002425329	-0.013404453	-0.022060727	0.011030514	0.026459176	0.000542331	-0.014526159	-0.009539459	0.004778434
19.25	-0.00192316	0.010325625	-0.001635895	-0.01488575	-0.007151574	-0.000562195	0.01188704	0.014264275	0.001212092	-0.000613009	-0.028996472	-0.029047717	0.007221947	0.015109935	-0.001496041	-0.02108757	-0.017170475	-0.003573648	-0.020888334	0.01145425	0.066825222	0.062004718	0.017026353	0.009069105	0.019695094	0.001502705	-0.013321375	0.013350239	0.049200858	0.015394893	-0.031398111	-0.011870833	0.008604936	-0.002848722	-0.008595845	0.000636334	0.0169312	0.004460105	-0.016262721	-0.013625518	-0.014077182	-0.019951002	-0.026706528	0.005829025	0.024549353	-0.001684123	-0.010030359	0.002525116	0.019209291
19.3	0.002654142	0.008328236	-0.008987356	-0.021316863	-0.015621965	-0.011327561	0.002162218	0.009079956	0.004274605	-0.005864613	-0.027737794	-0.013364451	0.023226161	0.022621143	0.006234282	-0.014402541	-0.016882265	-0.005115725	-0.01564587	0.022379012	0.059537933	0.037355571	0.001327136	0.007322487	0.023056998	0.009021814	-0.009614176	0.019643503	0.035273235	-0.002796132	-0.024139988	0.00396811	0.013965774	0.005126009	-0.001313071	-0.002544899	0.013526778	0.00265221	-0.011037324	-0.018982572	-0.02441656	-0.02398736	-0.026486485	0.001025557	0.018483938	-0.003477725	-0.003111246	0.01216185	0.024754972
19.35	0.006730356	0.004251638	-0.014856118	-0.023686185	-0.020618821	-0.019182369	-0.007721469	0.001888296	0.005906128	-0.010397412	-0.021349997	0.003135811	0.032133537	0.024002858	0.01105238	-0.006116941	-0.013590748	-0.005835521	-0.007903445	0.028280257	0.04289439	0.012057261	-0.007773065	0.00868931	0.022886065	0.013202642	-0.004851576	0.02213878	0.016786587	-0.016380991	-0.012423935	0.01378723	0.011983664	0.010741687	0.006595746	-0.004676493	0.00879104	0.00112271	-0.006016726	-0.022188006	-0.028702964	-0.02421432	-0.022769844	-0.003020352	0.009975738	-0.004170311	0.004760445	0.01822489	0.021096662
19.4	0.009187573	-0.001114349	-0.018111297	-0.021664173	-0.021293779	-0.022917448	-0.016090257	-0.005626905	0.006082856	-0.013363456	-0.011372071	0.017079376	0.033005653	0.019802928	0.011969582	0.001644806	-0.008123743	-0.005596297	0.000729576	0.028509345	0.02121113	-0.008725384	-0.009865096	0.011920757	0.020468045	0.014530462	-0.000234699	0.020575594	-0.002064048	-0.02468507	-0.003148285	0.014431091	0.005122685	0.014005856	0.013312694	-0.005219317	0.003944704	-0.000600967	-0.00270202	-0.021587956	-0.024969732	-0.020557693	-0.017053223	-0.006088372	0.000995462	-0.003429233	0.011791884	0.020531416	0.011088306
19.45	0.00932553	-0.006596152	-0.018098133	-0.015809179	-0.017808053	-0.022251404	-0.021524523	-0.011731939	0.005092465	-0.014134784	4.51E-06	0.026040402	0.026916293	0.011904011	0.009282798	0.007293644	-0.001736261	-0.00446413	0.008596579	0.023597873	-0.000919529	-0.02213917	-0.006781198	0.01487889	0.016930277	0.013990802	0.003328351	0.0155287	-0.017655071	-0.028277944	-0.000693412	0.00675485	-0.002532705	0.015437824	0.017327967	-0.004115722	-8.53E-05	-0.002786699	-0.001553694	-0.016851127	-0.014487228	-0.01409195	-0.010579559	-0.008060476	-0.006669462	-0.001356173	0.016403698	0.019671614	-0.00057282
19.5	0.007037667	-0.010929951	-0.014783537	-0.007413304	-0.011235513	-0.017812331	-0.023150825	-0.015093301	0.003398545	-0.012439526	0.010444845	0.028956096	0.016419025	0.00284623	0.004332819	0.010079373	0.004202215	-0.002682779	0.014316485	0.014994581	-0.019621201	-0.02790141	-0.001629966	0.015470587	0.01299112	0.012605743	0.005393518	0.008230838	-0.027704939	-0.028431148	-0.005621907	-0.005103511	-0.006979267	0.015708489	0.017880789	-0.001771559	-0.002823118	-0.005367487	-0.002060317	-0.008967884	-0.000950922	-0.006534047	-0.004189058	-0.008916208	-0.01176215	0.00154084	0.017686011	0.016662771	-0.009192639
19.55	0.002836351	-0.013085671	-0.008778054	0.001801217	-0.003246846	-0.010918782	-0.020830654	-0.015105115	0.00149554	-0.008449846	0.017986711	0.026175071	0.004697168	-0.004950095	-0.001034954	0.010117453	0.008541645	-0.000607118	0.017027152	0.004651662	-0.032382648	-0.027785368	0.002398272	0.012477274	0.008944388	0.011070599	0.005992191	0.000254858	-0.031572136	-0.026524733	-0.014942789	-0.015586618	-0.005838791	0.0153158	0.015148519	0.001089759	-0.004251375	-0.007947135	-0.003115626	0.000209671	0.011151018	0.000437776	0.001622573	-0.008741928	-0.013742923	0.004493308	0.015631879	0.01258033	-0.011756493
19.6	-0.00227698	-0.012531967	-0.001223392	0.010060205	0.004332333	-0.003223792	-0.015189782	-0.012005878	-0.000207252	-0.002791855	0.02144	0.019169931	-0.005342106	-0.009827791	-0.005107875	0.008174557	0.010613448	0.001384027	0.016507229	-0.005427835	-0.038278676	-0.024593783	0.003074252	0.006000709	0.004821861	0.009594442	0.005505075	-0.006858756	-0.030065354	-0.023587574	-0.023683969	-0.019957593	0.000802438	0.014408039	0.010134573	0.003651883	-0.004691874	-0.009922084	-0.003534747	0.008654955	0.018289862	0.005747925	0.00653554	-0.00772824	-0.012793735	0.006692273	0.011083604	0.008280509	-0.007858576
19.65	-0.007062987	-0.009370793	0.006435178	0.015902781	0.009967951	0.003684285	-0.007472328	-0.006761369	-0.001450852	0.003540378	0.02058	0.010027642	-0.011776644	-0.011230755	-0.006828445	0.005313662	0.010349788	0.002971153	0.013161599	-0.013579145	-0.037798535	-0.0210055	-0.000268573	-0.002597126	0.000623781	0.007966092	0.004459523	-0.011933057	-0.0248988	-0.020086107	-0.027077899	-0.016080047	0.010518532	0.012800244	0.004308165	0.005239394	-0.004612768	-0.01067071	-0.002519526	0.0148056	0.019101435	0.009159041	0.010246554	-0.006139057	-0.009663989	0.007517181	0.00542368	0.004276863	0.000385387
19.7	-0.010353528	-0.004307904	0.012744603	0.018454401	0.012753014	0.0086252	0.000748058	-0.00075979	-0.002138162	0.009362802	0.016101434	0.000875211	-0.014008338	-0.00967363	-0.006045627	0.002526442	0.008233442	0.003952638	0.00788414	-0.018730438	-0.032407513	-0.018674071	-0.006696085	-0.011196593	-0.003498272	0.005787184	0.003326648	-0.014365299	-0.018014913	-0.015981274	-0.022505516	-0.0051249	0.019531966	0.010153354	-0.000871958	0.005492971	-0.004431635	-0.009750716	7.41E-05	0.017937853	0.014650429	0.011124636	0.012409591	-0.004254627	-0.00541551	0.006706774	0.000123449	0.000769318	0.009330916
19.75	-0.011341182	0.001528633	0.016543314	0.017554629	0.012554004	0.011035877	0.007926568	0.00458253	-0.002304399	0.013541341	0.009362929	-0.006604972	-0.012682488	-0.006398465	-0.003442277	0.000465205	0.005103115	0.004266941	0.00183556	-0.020494164	-0.024007123	-0.017834205	-0.014138564	-0.017654559	-0.007183701	0.002761809	0.002383728	-0.014175518	-0.011004693	-0.010985057	-0.010498392	0.008984273	0.024159802	0.006227989	-0.004387069	0.004439784	-0.004375008	-0.007050981	0.003728728	0.018189882	0.007749772	0.012367579	0.012705289	-0.002308497	-0.001140094	0.004424031	-0.003697313	-0.002228049	0.015275879
19.8	-0.009776764	0.006869454	0.017196661	0.013723266	0.009946475	0.011006222	0.012881789	0.008186794	-0.002066634	0.015241601	0.002003078	-0.011460604	-0.009264334	-0.002863465	-0.00019773	-0.000661594	0.001881406	0.003978343	-0.00381104	-0.019107627	-0.014447474	-0.017480631	-0.020155195	-0.020497434	-0.009945508	-0.00107691	0.001676514	-0.011898349	-0.004788367	-0.004892005	0.00550884	0.021111857	0.022172259	0.001103898	-0.005904683	0.002447606	-0.004430387	-0.002861126	0.007486522	0.016289295	0.001684225	0.013398311	0.010999344	-0.000445485	0.002281397	0.001200205	-0.005559153	-0.004738238	0.015841306
19.85	-0.006025776	0.010607974	0.014715126	0.007986285	0.005976994	0.009150363	0.015020806	0.009547679	-0.001572458	0.014126064	-0.004464133	-0.013515802	-0.005441987	-0.000244863	0.002473206	-0.001028097	-0.000687795	0.00323635	-0.008101278	-0.015265969	-0.005195559	-0.01599041	-0.022730422	-0.019338464	-0.011346913	-0.005289553	0.0010773	-0.008365583	0.000393082	0.002148812	0.020509278	0.026825165	0.013579968	-0.004723914	-0.005775445	8.69E-05	-0.004393687	0.002156262	0.010295874	0.013141747	-0.001121344	0.014196227	0.007504344	0.001279473	0.004330184	-0.002220461	-0.005677761	-0.006720822	0.010766007
19.9	-0.000970746	0.012049158	0.009729513	0.001612994	0.001832645	0.006364323	0.014402446	0.008784963	-0.000961623	0.010443937	-0.008971102	-0.013210113	-0.002558103	0.000891845	0.003736285	-0.001015807	-0.002214578	0.00222478	-0.010460847	-0.009905497	0.002803477	-0.011925786	-0.02085931	-0.014901113	-0.011188358	-0.009127512	0.000401618	-0.004452267	0.004739241	0.009521634	0.029788612	0.02397504	0.000597842	-0.01041065	-0.004803448	-0.002049306	-0.003984594	0.007084397	0.011354172	0.009465991	2.45E-05	0.014194025	0.002853066	0.002859904	0.004892149	-0.005085191	-0.004785209	-0.008055361	0.001866792
19.95	0.004214001	0.011043869	0.003331657	-0.004168745	-0.001482864	0.003546751	0.011634326	0.006515758	-0.000345886	0.00498356	-0.011064178	-0.01131503	-0.001241296	0.000667348	0.003372601	-0.001005654	-0.002706382	0.001116797	-0.010759537	-0.003993623	0.009096142	-0.004718345	-0.014773871	-0.008677934	-0.009619876	-0.011763598	-0.000469899	-0.000861219	0.008545055	0.016228298	0.030614317	0.013394744	-0.01315828	-0.014966008	-0.003888064	-0.003509256	-0.002983419	0.010937573	0.010336221	0.005614154	0.003961198	0.012567344	-0.001974843	0.004272836	0.004202162	-0.006824514	-0.003795909	-0.008601787	-0.007761864
20	0.00835581	0.007983305	-0.003178611	-0.008413986	-0.003379266	0.00136205	0.007646809	0.003605414	0.000195316	-0.001106752	-0.010894374	-0.008633798	-0.001327455	-0.000281151	0.001771762	-0.001216805	-0.002480642	4.73E-05	-0.009274237	0.001632811	0.013585114	0.004999724	-0.005789233	-0.002378431	-0.007126514	-0.012567903	-0.001513642	0.001999471	0.011906579	0.021135514	0.023144107	-0.001483741	-0.02391628	-0.017525175	-0.003672247	-0.004083406	-0.001340494	0.012875286	0.007451399	0.001620575	0.008299507	0.008698435	-0.005871528	0.005422642	0.002721851	-0.007177699	-0.003442872	-0.008296418	-0.014960311
[truncated: 32 more columns]
